# Supplementary material for: A Transcriptomics and Comparative Genomics Analysis Reveals Gene Families with a Role in Body Plan Complexity
Source: Front Plant Sci. 2017 May 29;8:869. doi: 10.3389/fpls.2017.00869 (PMC5446989; doi:10.3389/fpls.2017.00869)
Supplement: Supplementary file 2 [file Program_Files.zip]

Archive with 49 entries (38 files):
- gradientG/
- gradientG/.DS_Store
- __MACOSX/
- __MACOSX/gradientG/
- __MACOSX/gradientG/._.DS_Store
- gradientG/grad_globular/
- gradientG/grad_globular/.DS_Store
- __MACOSX/gradientG/grad_globular/
- __MACOSX/gradientG/grad_globular/._.DS_Store
- gradientG/grad_globular/gradientG.f90
- __MACOSX/gradientG/grad_globular/._gradientG.f90
- gradientG/grad_globular/program_output.txt
- gradientG/grad_globular/sig.txt
- __MACOSX/gradientG/grad_globular/._sig.txt
- gradientG/grad_globular/tissue.txt
- __MACOSX/gradientG/grad_globular/._tissue.txt
- gradientG/grad_heart/
- gradientG/grad_heart/.DS_Store
- __MACOSX/gradientG/grad_heart/
- __MACOSX/gradientG/grad_heart/._.DS_Store
- gradientG/grad_heart/gradientG.f90
- __MACOSX/gradientG/grad_heart/._gradientG.f90
- gradientG/grad_heart/program_output.txt
- gradientG/grad_heart/sig.txt
- __MACOSX/gradientG/grad_heart/._sig.txt
- gradientG/grad_heart/tissue.txt
- __MACOSX/gradientG/grad_heart/._tissue.txt
- gradientG/grad_pre-globular/
- gradientG/grad_pre-globular/.DS_Store
- __MACOSX/gradientG/grad_pre-globular/
- __MACOSX/gradientG/grad_pre-globular/._.DS_Store
- gradientG/grad_pre-globular/gradientG.f90
- __MACOSX/gradientG/grad_pre-globular/._gradientG.f90
- gradientG/grad_pre-globular/program_output.txt
- gradientG/grad_pre-globular/sig.txt
- __MACOSX/gradientG/grad_pre-globular/._sig.txt
- gradientG/grad_pre-globular/tissue.txt
- __MACOSX/gradientG/grad_pre-globular/._tissue.txt
- gradientG/grad_root/
- gradientG/grad_root/.DS_Store
- __MACOSX/gradientG/grad_root/
- __MACOSX/gradientG/grad_root/._.DS_Store
- gradientG/grad_root/gradientG.f90
- __MACOSX/gradientG/grad_root/._gradientG.f90
- gradientG/grad_root/program_output.txt
- gradientG/grad_root/sig.txt
- __MACOSX/gradientG/grad_root/._sig.txt
- gradientG/grad_root/tissue.txt
- __MACOSX/gradientG/grad_root/._tissue.txt
