# Supplementary material for: A Transcriptomics and Comparative Genomics Analysis Reveals Gene Families with a Role in Body Plan Complexity
Source: Front Plant Sci. 2017 May 29;8:869. doi: 10.3389/fpls.2017.00869 (PMC5446989; doi:10.3389/fpls.2017.00869)
Supplement: Supplementary file 2 [file Program_Files.zip › gradientG/grad_globular/sig.txt]

1 2 0.95799 -0.012066
1 3 1.1348 0.041235
1 4 0.81923 -0.0011167
1 5 1.0207 0.059828
2 3 0.85299 -0.087339
2 4 0.92989 -0.038996
2 5 0.78557 0.11438
3 4 0.93935 -0.030699
3 5 0.95771 0.10698
4 5 1.0474 0.14925
