# Supplementary material for: A Transcriptomics and Comparative Genomics Analysis Reveals Gene Families with a Role in Body Plan Complexity
Source: Front Plant Sci. 2017 May 29;8:869. doi: 10.3389/fpls.2017.00869 (PMC5446989; doi:10.3389/fpls.2017.00869)
Supplement: Supplementary file 2 [file Program_Files.zip › gradientG/grad_globular/tissue.txt]

1	244901	8.9280	9.2837	8.5674	8.8176	9.6113
2	244902	9.1870	9.4065	8.9631	9.3600	10.104
3	244903	9.6802	10.008	8.9205	9.3557	9.3555
4	244904	4.6394	4.3351	4.0841	4.2003	3.8776
5	244905	1.8121	1.9094	1.4270	1.8578	1.5826
6	244906	7.7350	8.7404	9.4228	8.8353	8.4389
7	244907	4.7207	5.3028	3.4501	5.8272	3.8179
8	244908	2.1865	2.8631	1.6738	2.6723	2.3320
9	244909	2.5714	2.7679	1.5012	2.8880	1.7353
10	244910	2.4839	2.3662	2.4555	2.1144	1.7293
11	244911	6.2373	5.6547	4.5563	4.7677	4.2617
12	244912	6.9738	7.1507	6.0545	6.3685	6.1962
13	244913	5.8141	5.3124	4.1135	5.1349	4.8538
14	244914	9.0049	9.1152	7.6516	7.6437	8.1065
15	244915	7.6379	7.1360	5.7252	6.6387	6.1867
16	244916	4.7784	5.0021	3.4050	3.9335	4.1589
17	244917	5.6730	4.9763	3.6223	3.7223	4.3648
18	244918	4.3329	4.6534	3.7037	3.9169	3.6338
19	244919	5.5069	5.7776	4.2511	6.2513	6.1141
20	244920	7.6472	7.9163	6.3397	7.6079	8.0524
21	244921	6.2951	5.8591	4.6070	5.2091	6.7407
22	244922	5.8639	5.3061	3.7660	4.1201	3.5456
23	244923	3.2627	3.2886	3.4546	3.5089	3.3096
24	244924	4.7701	4.0442	3.7721	4.3285	4.1525
25	244925	4.3376	4.2695	4.5469	4.7902	4.7389
26	244926	7.6036	7.4374	5.9545	7.2587	7.8787
27	244927	5.5668	4.8199	3.1295	4.7477	5.1667
28	244928	7.2710	7.0504	5.5861	6.5616	6.9800
29	244929	8.4694	8.5958	8.1415	8.5250	8.6374
30	244930	5.9852	5.6974	3.3653	5.9398	5.5590
31	244931	6.1737	5.7515	2.8609	3.5138	3.2408
32	244932	9.1951	9.6716	10.535	11.526	10.057
33	244933	7.6721	7.6199	9.1831	10.040	8.3525
34	244934	7.4517	7.1988	8.0578	9.1614	7.9223
35	244935	7.3486	7.4231	7.4980	9.0348	7.1182
36	244936	6.9498	7.0827	7.1165	9.1459	7.1378
37	244937	6.5659	6.6650	6.7300	8.8821	6.3885
38	244938	7.5465	7.9918	7.9261	9.1885	6.7605
39	244939	7.8831	7.3829	7.5794	8.8477	7.6124
40	244940	9.6516	8.9710	9.3177	10.929	9.3759
41	244941	5.9016	5.4053	3.0358	4.5032	3.6368
42	244942	4.6460	3.9153	3.8595	3.8393	3.4363
43	244943	7.3326	7.8317	6.3455	7.0720	7.8783
44	244944	6.8801	6.7008	4.6296	7.4708	7.2314
45	244945	7.7601	7.0735	5.8722	7.3254	7.0143
46	244946	3.4485	3.0644	2.3495	2.9151	2.7189
47	244947	3.0661	2.6151	1.9180	2.6051	2.0737
48	244948	4.7088	3.7826	3.0231	4.1052	3.6014
49	244949	4.6820	4.5809	3.1192	4.0296	4.4813
50	244950	6.8334	7.3084	7.0832	7.3028	8.1266
51	244951	8.1524	8.9244	7.8212	8.0624	8.5349
52	244952	6.7711	5.1017	3.2824	5.3170	5.4009
53	244953	5.6582	6.5446	5.7082	6.5731	6.6414
54	244954	5.7392	5.3452	5.3040	6.4529	5.7598
55	244955	5.7421	5.5036	3.3314	5.1615	4.4616
56	244956	6.8033	6.6768	4.4146	4.7697	5.5131
57	244957	8.3536	8.8477	7.5834	7.3256	8.6598
58	244958	3.3202	2.6070	1.9468	2.0660	2.0680
59	244959	5.7323	6.5664	5.3987	6.4986	6.9606
60	244960	7.7179	7.2165	8.6988	9.6655	7.4210
61	244961	8.8632	8.2012	9.1481	10.420	8.8326
62	244962	7.5685	7.8459	8.8332	9.9432	7.6862
63	244963	11.324	11.381	12.135	12.874	12.174
64	244964	7.5501	8.7273	9.9363	10.361	8.6702
65	244965	3.9964	3.8605	5.7289	7.1941	4.5736
66	244966	4.5393	5.6791	7.1828	8.3008	7.3138
67	244967	4.2808	5.7223	7.1268	7.9882	5.7085
68	244968	9.4690	9.5924	10.262	11.044	10.128
69	244969	5.4843	5.3956	6.4762	7.4419	5.7578
70	244970	10.133	9.5405	9.7519	11.031	9.8201
71	244971	9.8261	9.5109	9.2950	10.224	9.6223
72	244972	9.2253	9.4240	10.739	11.242	10.271
73	244973	2.4473	2.8449	5.2337	6.7672	3.9522
74	244974	6.7772	7.1483	9.1098	10.234	8.9904
75	244975	6.2176	7.5262	9.2041	9.5279	7.6638
76	244976	8.1530	8.3893	9.8981	10.414	9.2241
77	244977	6.5315	7.6929	9.3216	9.7761	8.1865
78	244978	8.4437	8.2136	8.3526	9.8605	7.9043
79	244979	9.6487	9.7464	9.7509	11.004	9.7459
80	244980	10.650	9.9988	10.118	11.571	10.732
81	244981	8.4694	7.7786	7.9439	9.7392	7.7421
82	244982	9.5503	9.4333	9.4911	10.627	9.2718
83	244983	9.3871	8.9895	8.9474	10.195	8.5327
84	244984	8.3583	7.9087	8.0897	9.4550	7.8099
85	244985	8.8373	8.2984	8.4739	10.245	8.0898
86	244986	8.9937	7.7766	8.0586	9.3940	8.2275
87	244987	10.994	9.4642	9.8863	11.415	10.196
88	244988	7.8516	6.9460	7.5358	9.3497	7.7905
89	244989	6.4870	6.8270	6.1110	7.9957	5.7166
90	244990	8.0051	8.4527	8.3536	9.6507	7.9345
91	244991	5.2629	6.0317	7.0592	8.9728	6.1541
92	244992	10.365	9.7538	9.8711	11.218	10.153
93	244993	7.6705	7.9023	8.6612	9.5828	7.5205
94	244994	2.0226	2.2283	3.7142	5.2630	2.3474
95	244995	7.5769	7.1599	7.9521	8.7770	6.7047
96	244996	6.3590	6.0462	5.5275	7.6984	5.5298
97	244997	8.2449	8.0320	7.9335	9.9113	7.8081
98	244998	9.5636	8.5958	8.0396	10.377	8.8176
99	244999	8.4367	7.2355	7.1342	9.1573	6.0326
100	245000	7.5922	7.5011	9.1014	10.078	8.4506
101	245001	2.8150	2.4663	3.3377	5.9833	2.9366
102	245002	9.7491	9.1376	10.745	11.159	10.158
103	245003	8.1376	9.2277	10.614	11.176	9.5691
104	245004	6.7421	6.9882	8.3686	9.3169	7.4150
105	245005	6.6798	7.1831	8.2479	9.7982	8.9850
106	245006	9.2048	10.421	11.324	11.877	10.950
107	245007	7.7874	8.2785	9.4143	10.275	8.9847
108	245008	8.7694	8.4745	8.2976	9.5440	8.7137
109	245009	9.2803	8.7783	9.3963	10.639	8.7931
110	245010	5.3552	4.9880	6.6340	8.1726	5.9338
111	245011	6.0698	5.6346	7.3036	8.7929	6.9052
112	245012	6.4019	5.2266	6.9594	7.8380	5.7425
113	245013	9.4023	8.7070	9.6239	10.771	9.5950
114	245014	7.4587	7.9539	8.3806	9.6913	8.3103
115	245015	8.7992	10.257	11.458	11.714	10.156
116	245016	7.8879	8.4385	7.8495	8.9332	8.7658
117	245017	7.1180	8.0874	8.1842	9.0214	7.6348
118	245018	6.8138	7.3597	7.9102	9.3999	7.9057
119	245019	8.0649	8.5282	8.8895	10.058	8.5930
120	245020	7.7736	6.8962	7.6485	9.1964	8.4514
121	245021	6.7295	7.5205	9.1850	9.1838	7.7938
122	245022	5.1604	5.6002	7.3744	7.2800	6.2991
123	245023	6.6535	6.7888	8.2179	8.8490	6.7214
124	245024	8.1996	7.5109	8.5569	9.8982	8.6498
125	245025	8.4586	8.7347	10.078	10.893	8.9472
126	245026	8.8224	9.7080	10.598	11.129	9.4476
127	245027	4.6445	3.7654	4.3563	4.7277	4.1280
128	245028	4.5581	4.7323	3.4551	3.4400	6.2755
129	245029	2.4513	1.2839	1.4239	1.3060	1.4382
130	245030	1.3353	1.2948	1.1022	1.0668	1.1320
131	245031	2.1518	2.2031	2.1813	3.1682	2.7927
132	245032	1.6340	1.2694	1.7930	1.5057	1.4268
133	245033	1.8075	1.6386	1.4849	1.6451	1.5569
134	245034	1.7140	1.3234	1.7599	1.8798	1.6385
135	245035	2.9136	2.9206	3.3664	3.4202	3.0023
136	245036	1.3371	1.3760	1.5044	1.5279	1.5137
137	245037	1.9378	1.6857	1.9415	1.9610	1.6420
138	245038	1.8139	1.6322	1.6249	1.6928	1.4899
139	245039	2.2504	3.7018	2.2973	2.2287	5.6511
140	245040	2.2356	1.4060	1.6442	1.3576	2.3100
141	245041	1.7251	1.1406	1.5358	1.5317	1.7615
142	245042	3.8852	4.6077	3.7328	5.0004	4.0457
143	245043	7.2535	6.9284	7.6337	6.4353	6.6129
144	245044	5.1586	5.4010	7.5393	8.4711	5.1018
145	245045	6.9401	6.1015	6.2040	7.1849	6.4868
146	245046	3.7714	4.5940	2.8522	2.1482	2.5121
147	245047	8.2371	9.8988	10.949	11.339	9.8342
148	245048	8.9628	8.9033	9.6718	10.230	8.5349
149	245049	6.0142	5.5917	5.7765	7.5643	4.9431
150	245050	10.046	9.8242	10.915	11.370	10.782
151	245051	3.3078	5.5592	6.9539	2.7279	2.6819
152	245052	3.8819	2.4747	1.8570	1.6887	3.7247
153	245053	2.5175	2.1270	2.6417	2.4935	2.4060
154	245054	7.9094	7.6658	8.0616	7.7406	7.5957
155	245055	2.1611	1.8974	2.0502	1.5842	2.0593
156	245056	2.1303	1.9352	2.4307	2.2102	2.0615
157	245057	2.7142	1.8677	2.2246	2.3115	1.8421
158	245058	1.5766	1.6204	1.5895	1.7985	1.7200
159	245059	4.8702	4.7721	5.1603	4.7482	5.4988
160	245060	6.0058	7.3045	8.8570	6.4032	6.3833
161	245061	2.6822	2.7866	4.4361	6.8017	3.2309
162	245062	6.3709	7.9264	6.9279	6.8554	6.3391
163	245063	3.9747	2.8356	3.1115	4.3607	3.3733
164	245064	4.4032	4.6493	5.2996	4.8878	5.4768
165	245065	5.3103	6.9597	6.1911	5.4360	8.3560
166	245066	4.7670	5.5301	4.2172	4.8793	5.1131
167	245067	4.5688	5.6110	5.0865	4.3366	4.3667
168	245068	3.4093	5.8389	7.6818	5.4369	2.2554
169	245069	2.4356	6.0506	8.2408	2.4000	2.4315
170	245070	4.1846	3.8575	4.8220	4.3366	4.0017
171	245071	2.1284	1.5532	2.2499	2.4256	2.2304
172	245072	1.7966	1.4302	2.4180	1.9701	1.6307
173	245073	3.1651	3.7061	4.0645	2.9736	3.2165
174	245074	4.6722	5.1966	6.5585	5.4898	5.6502
175	245075	2.0557	1.8746	2.0650	1.7842	2.7417
176	245076	1.6643	1.5302	1.7423	1.5628	1.6456
177	245077	2.1201	1.9979	2.1985	2.0381	1.8572
178	245078	7.2753	6.4951	5.8512	6.9591	7.3627
179	245079	2.0029	1.6785	2.3846	1.8488	2.7089
180	245080	3.0841	2.4693	2.8971	2.3134	3.1099
181	245081	6.8874	7.6460	7.0910	7.0477	8.1449
182	245082	3.3368	3.1781	3.6929	3.4108	3.0703
183	245083	3.3078	5.0350	6.4098	4.3150	4.8324
184	245084	6.4834	7.0549	5.8722	5.2905	6.9099
185	245085	7.5579	6.2840	6.5590	7.2364	6.1874
186	245086	2.5408	3.0113	3.0276	3.4913	2.9458
187	245087	1.9980	2.1512	2.4435	2.1555	1.9624
188	245088	1.5082	1.3814	1.9368	1.6638	1.6618
189	245089	3.7930	7.2338	2.9638	3.2583	6.8265
190	245090	1.3998	1.3155	1.7842	1.9006	1.5036
191	245091	1.6918	1.6390	2.4013	1.4782	1.6425
192	245092	5.3981	6.1044	7.0699	5.1006	5.8472
193	245093	6.6863	6.6616	8.1896	6.3008	6.3292
194	245094	5.3342	6.8767	4.0970	6.3315	7.9484
195	245095	3.2999	3.8992	4.2306	4.0109	4.7612
196	245096	4.5385	5.9265	8.0137	5.3534	4.0450
197	245097	3.0131	2.7791	4.2846	3.7108	3.1679
198	245098	2.4103	2.6617	2.6193	2.4230	3.1974
199	245099	4.3546	4.7458	3.7283	2.8475	4.9744
200	245100	5.4468	4.8504	6.3038	5.2992	4.9826
201	245101	2.2365	2.2913	2.6766	2.8256	2.0542
202	245102	1.2860	1.2182	1.6036	1.3102	1.1791
203	245103	1.4062	1.2821	1.7878	1.6526	1.5431
204	245104	5.4519	5.8502	5.3871	6.5132	5.6313
205	245105	1.5518	1.2470	1.3304	1.3947	1.2372
206	245106	10.356	8.7749	7.0274	8.9591	7.5731
207	245107	1.9229	1.7854	2.3342	2.1855	2.0798
208	245108	1.5832	3.3402	5.6169	1.5541	1.6626
209	245109	3.2009	3.1652	3.0654	2.9204	3.1930
210	245110	7.2630	6.9944	4.2039	6.2366	7.4087
211	245111	1.5332	1.4126	1.5842	1.6193	1.5970
212	245112	4.5535	3.1316	1.8704	2.1684	2.9344
213	245113	3.3942	2.6629	3.5129	3.2677	3.3831
214	245114	4.5348	5.7564	6.9414	6.3920	5.1247
215	245115	6.6863	7.7950	3.6074	6.2272	6.6354
216	245116	6.6308	5.0705	5.0298	5.8592	5.7463
217	245117	5.5007	3.2545	2.4614	2.1024	4.4234
218	245118	6.6671	6.0729	6.0940	7.8814	5.1465
219	245119	1.8841	2.7888	5.5225	1.4671	1.5250
220	245120	6.5172	5.3710	5.2011	5.8992	5.2835
221	245121	8.0695	7.0019	7.4973	7.4764	5.9787
222	245122	3.9303	2.5546	2.8181	3.9951	2.8207
223	245123	6.2665	4.4724	6.3985	9.4330	5.8795
224	245124	6.9592	6.1071	4.6298	5.9697	6.1253
225	245125	2.3723	2.2176	2.6564	3.1473	2.8728
226	245126	3.0485	2.4750	3.0248	3.2622	5.0907
227	245127	2.7183	6.0854	5.4264	3.6402	2.4581
228	245128	1.8780	2.1287	2.0593	2.2326	2.3346
229	245129	1.6234	1.7292	1.6277	2.8120	1.7726
230	245130	5.0712	3.6451	1.6949	3.8018	2.9345
231	245131	4.2608	5.9145	7.0262	6.6413	5.1970
232	245132	3.1247	3.8781	4.1270	3.1028	3.8665
233	245133	2.7024	2.4046	2.4372	2.4857	2.3644
234	245134	2.9957	2.7343	2.4066	3.4089	4.2650
235	245135	1.7709	1.3549	2.1240	1.7090	1.5870
236	245136	2.2591	2.2317	2.1801	2.2243	1.8714
237	245137	5.6682	5.3307	5.7202	5.8525	5.0603
238	245138	3.1907	1.9201	1.8077	2.5488	1.8548
239	245139	3.5718	2.0033	2.1532	2.2923	2.1329
240	245140	1.9136	4.2682	2.3901	1.5500	1.3495
241	245141	5.8141	5.0393	3.9459	3.7124	5.1338
242	245142	5.5889	4.7272	4.8875	5.2714	3.9943
243	245143	1.7576	1.6346	1.5787	1.6411	1.5863
244	245144	7.0362	6.6419	7.2356	7.3105	5.7695
245	245145	7.5599	6.4386	6.9568	7.9216	6.1528
246	245146	6.4313	6.6433	7.1550	6.6203	6.5134
247	245147	3.9086	3.2146	3.1013	3.2162	2.7754
248	245148	1.8881	1.6781	1.8357	1.8154	1.6807
249	245149	5.6247	4.1902	4.1666	5.6087	4.6279
250	245150	5.6631	5.4866	3.6629	7.0813	5.0224
251	245151	2.3061	2.1131	2.3633	2.5763	2.2590
252	245152	5.2372	5.3059	4.6788	4.8892	6.0819
253	245153	4.3430	2.7953	3.4348	2.6798	2.2256
254	245154	1.4567	1.5365	1.7798	1.5417	1.4816
255	245155	6.5535	6.3515	6.9148	6.4557	6.3987
256	245156	5.8180	3.9781	3.5438	3.2723	5.0505
257	245157	2.0737	1.7546	1.9094	1.7528	2.1819
258	245158	2.3848	6.4933	6.2831	2.8355	2.3022
259	245159	2.0497	1.5376	1.9467	1.4715	1.5782
260	245160	1.6706	1.5168	1.8587	1.5655	1.5720
261	245161	4.6919	3.4038	3.6249	3.5358	3.8418
262	245162	1.8830	2.7835	1.6368	1.6708	1.6091
263	245163	2.7229	2.1966	2.7813	2.3356	2.3688
264	245164	8.7144	6.3500	6.2425	7.3977	7.0106
265	245165	3.2872	2.6265	2.9250	4.3647	2.5324
266	245166	3.0789	3.3279	2.5020	2.7381	3.9601
267	245167	2.5642	3.5347	3.5805	3.3458	4.1183
268	245168	4.9278	8.0804	7.2984	7.3186	6.1110
269	245169	1.8670	2.1994	2.6228	2.2005	1.8794
270	245170	2.0329	1.8071	2.3602	2.2086	2.1388
271	245171	1.7058	1.1837	1.6124	1.4821	1.8019
272	245172	1.5875	1.6820	1.6265	2.1484	1.7003
273	245173	2.8073	2.7164	3.3922	3.1563	3.0565
274	245174	8.2890	4.4505	4.1486	3.2003	8.2666
275	245175	7.3973	8.0994	9.0448	6.8530	8.2282
276	245176	2.0491	3.9078	2.6051	2.8743	6.1123
277	245177	1.6802	1.7192	2.0883	2.2341	1.7296
278	245178	4.6847	5.9472	6.3130	5.3867	4.3970
279	245179	4.6175	5.7645	5.9343	5.4944	4.6125
280	245180	8.1440	7.2651	5.9467	7.3869	6.9721
281	245181	1.5008	6.2676	1.8078	1.3872	1.4449
282	245182	5.7604	5.6891	5.4432	4.9539	6.8012
283	245183	6.4710	8.1094	5.8639	6.9184	5.4397
284	245184	1.7182	1.2937	2.0823	1.7970	1.5263
285	245185	2.7338	2.2640	2.3560	2.7805	2.2668
286	245186	1.8688	1.4806	1.8890	1.8677	1.9784
287	245187	6.1782	6.4062	7.7916	7.6783	5.9604
288	245188	6.3386	5.7075	3.0724	7.0399	5.0029
289	245189	1.7275	1.2476	1.7073	1.4719	1.3551
290	245190	4.5307	3.6017	3.1003	4.0640	3.9094
291	245191	2.0399	1.5934	1.5453	2.1376	1.9515
292	245192	2.5336	1.9229	1.9152	2.3082	1.6395
293	245193	2.2247	1.7758	2.4203	2.3249	2.4095
294	245194	6.3860	4.9798	7.8841	9.7812	6.1000
295	245195	5.4153	6.7072	8.4170	9.5828	6.1740
296	245196	1.6376	1.5340	1.6087	1.7619	1.6447
297	245197	5.6096	6.2686	7.1911	6.7615	6.2119
298	245198	4.2634	4.5303	5.3820	7.4041	4.1505
299	245199	6.3004	6.2374	3.9405	3.9862	6.7588
300	245200	5.5929	6.4155	7.0030	5.8096	6.4958
301	245201	3.6192	2.8625	2.6762	3.3537	3.5942
302	245202	4.7612	3.8505	3.2158	3.8698	4.2849
303	245203	1.2875	1.2593	1.3813	1.3362	1.5469
304	245204	2.0236	1.9233	2.0025	2.1492	4.8432
305	245205	2.0176	1.6291	2.6129	2.0168	3.1728
306	245206	3.3860	3.9450	3.6599	3.0836	3.0457
307	245207	6.0051	6.4737	6.4138	5.7950	5.5947
308	245208	7.9496	4.2146	4.5707	5.3689	4.3546
309	245209	1.5178	1.6525	1.6886	1.4591	1.5174
310	245210	2.8239	2.4947	2.5688	3.7962	3.4858
311	245211	6.1836	6.7718	5.8038	6.4152	7.2187
312	245212	2.5848	1.8758	2.6049	2.2269	2.1071
313	245213	4.6949	4.6469	6.2097	9.4996	5.0252
314	245214	1.4480	1.3895	1.5559	1.4653	1.2274
315	245215	4.5428	5.1883	7.2685	8.6335	4.5673
316	245216	6.2144	5.7602	5.3187	6.4053	6.0495
317	245217	1.1559	1.3339	1.2097	1.2963	0.98621
318	245218	2.2236	1.5120	2.0445	2.0355	1.8639
319	245219	2.2886	2.2062	2.7863	5.1855	2.3024
320	245220	1.2906	1.0075	1.3341	1.3100	1.3573
321	245221	1.4443	1.5177	1.6759	1.6292	1.5352
322	245222	1.5798	1.4580	1.4325	1.4141	1.6982
323	245223	1.2712	1.2739	1.5614	1.5614	2.3320
324	245224	1.8908	1.6815	2.1874	1.8334	1.6287
325	245225	1.9102	1.5415	1.6714	1.7521	1.8630
326	245226	1.5270	1.2503	1.6681	1.3432	1.1726
327	245227	6.9723	5.7588	5.4135	6.7164	4.6402
328	245228	3.0753	4.9794	3.3246	3.0351	9.3924
329	245229	2.9525	2.7993	3.0004	2.2538	2.1203
330	245230	7.0741	6.8161	7.4211	8.1576	7.0793
331	245231	2.1661	2.7677	1.6019	1.9357	2.5930
332	245232	2.2323	2.1623	2.5587	2.2120	1.9412
333	245233	2.1646	2.3697	3.8517	2.9439	2.6887
334	245234	1.6202	1.2467	1.4439	1.5564	1.2137
335	245235	6.2724	5.8832	7.0794	6.4819	6.4390
336	245236	2.9054	3.4997	2.5662	3.2382	1.8372
337	245237	6.2276	6.3047	7.2159	4.9503	5.6817
338	245238	2.7020	4.6313	3.8700	3.5237	4.6705
339	245239	4.6028	7.9551	9.9259	9.7844	4.7832
340	245240	1.3603	1.3842	1.4566	1.2957	1.3745
341	245241	2.0376	1.5025	2.4966	2.0073	1.8099
342	245242	1.9900	2.1242	2.5676	4.4414	2.2653
343	245243	1.4028	1.5725	1.8986	1.5910	1.3653
344	245244	2.6818	1.9466	2.0527	2.2917	4.6840
345	245245	1.8322	1.6618	2.1505	1.7448	1.7259
346	245246	1.4400	1.3091	1.6955	1.5716	1.5014
347	245247	4.8749	3.9546	3.1199	3.2969	5.8305
348	245248	4.1617	4.2342	4.9809	4.5574	4.6441
349	245249	4.4969	6.7113	6.5257	5.7346	5.7432
350	245250	2.5873	1.6801	1.6569	2.1298	1.9986
351	245251	6.6128	5.7361	6.2578	4.9360	5.1603
352	245252	2.8465	2.3070	2.7559	3.0547	3.5283
353	245253	2.2354	1.5951	1.5840	1.7053	2.1897
354	245254	4.0122	5.5229	4.3796	4.7959	3.7080
355	245255	7.0512	7.4638	7.6186	7.7278	6.5008
356	245256	5.0693	4.8657	3.5456	4.0777	4.2641
357	245257	1.7807	1.5510	1.7102	1.8002	1.4741
358	245258	1.5346	1.5648	1.9599	1.6479	1.6710
359	245259	8.1100	5.3147	4.5644	5.8898	3.8168
360	245260	4.7105	5.3027	5.3149	4.2904	5.8154
361	245261	4.8460	4.5087	5.2688	5.0712	4.1013
362	245262	3.6412	3.7719	3.9907	3.4791	6.8359
363	245263	4.0858	5.3939	4.0327	5.5130	4.2894
364	245264	2.1427	1.7713	1.9416	1.9564	1.8524
365	245265	1.2910	0.98647	1.2798	1.4345	1.3733
366	245266	3.5867	3.6271	2.3704	3.6468	6.0051
367	245267	2.2692	1.3284	2.1610	2.0797	2.6583
368	245268	4.2850	3.7783	2.8182	3.3257	3.7642
369	245269	4.8563	6.2027	7.0850	5.0155	6.4034
370	245270	8.2804	8.3907	8.5053	7.9486	8.6255
371	245271	5.9704	6.3447	6.5520	5.4601	6.4146
372	245272	1.5835	1.5704	2.1820	1.8351	1.6081
373	245273	5.4258	5.8673	6.0784	5.3012	5.8749
374	245274	5.5941	4.7006	4.9064	4.0188	5.1370
375	245275	2.2434	2.2701	4.6395	3.4013	9.8178
376	245276	2.4648	2.1611	3.1750	1.9926	1.6647
377	245277	4.9309	3.9818	4.5335	4.8848	7.8648
378	245278	4.8820	4.6229	5.4063	5.6036	5.4534
379	245279	6.4260	6.2862	5.5381	5.4339	6.7670
380	245280	6.2761	6.2246	6.3659	5.4749	6.4790
381	245281	5.3849	5.2043	7.3881	7.8122	6.0424
382	245282	2.5390	2.3868	2.1224	1.9497	2.5679
383	245283	2.5787	2.7756	2.7919	2.4124	2.6990
384	245284	4.2874	4.0498	3.3168	6.1131	5.2324
385	245285	2.5711	3.8639	2.6917	2.6824	4.8398
386	245286	4.2247	6.8887	6.1995	5.3242	5.1218
387	245287	2.4700	3.1235	1.6310	2.7143	2.7083
388	245288	6.2749	5.8382	6.9686	6.1730	6.6959
389	245289	4.8007	6.6941	7.1623	5.4957	7.6587
390	245290	3.5226	3.8911	3.0115	4.1471	4.6036
391	245291	6.3166	7.3340	6.2350	7.5347	6.1067
392	245292	1.7436	3.1689	2.4608	2.0640	1.7767
393	245293	7.3396	8.5641	9.6541	7.9272	9.2098
394	245294	4.0658	4.4976	3.6651	4.3207	4.1739
395	245295	2.3212	2.8886	3.3037	3.2951	3.4368
396	245296	5.4757	7.9403	4.4228	6.3759	5.3079
397	245297	2.2451	2.3753	2.3974	2.3957	2.0600
398	245298	5.1673	4.7107	5.3834	4.5353	4.1438
399	245299	6.0955	7.5085	7.7190	7.0304	7.1308
400	245300	1.2317	1.7050	1.5235	1.4785	1.3592
401	245301	5.8673	6.6319	6.8795	7.0840	6.6295
402	245302	1.5795	1.3531	1.9461	1.5678	2.7508
403	245303	6.2911	5.7949	4.9394	5.7925	5.6174
404	245304	1.4050	1.1816	1.3199	1.2654	1.3063
405	245305	1.2929	1.4801	1.6425	2.1189	1.9400
406	245306	7.8575	9.5920	7.2279	9.5952	5.3912
407	245307	2.7154	2.1212	3.0531	3.0082	4.9749
408	245308	4.3422	6.0883	6.8008	4.6886	4.8076
409	245309	2.0701	1.5137	1.6043	1.3681	1.2529
410	245310	2.3134	3.7107	4.6408	1.5143	3.8730
411	245311	10.272	9.1993	8.9602	9.5262	7.9768
412	245312	3.3457	4.6192	4.7800	3.7937	3.8163
413	245313	4.4420	4.9319	5.2577	5.1136	4.8594
414	245314	1.4584	1.4489	1.5552	1.6615	4.3724
415	245315	6.6750	7.1621	6.7116	6.5816	6.6502
416	245316	4.0885	2.6599	2.7274	4.0830	2.3039
417	245317	1.5034	1.5554	1.7031	1.6726	1.8375
418	245318	1.5788	1.3840	1.6276	1.6153	3.6887
419	245319	4.5442	3.9893	5.5746	6.4738	2.8027
420	245320	4.1315	4.3493	5.2788	4.5057	4.6285
421	245321	4.0955	4.1332	2.5426	2.2411	6.0040
422	245322	1.6069	1.4191	1.6936	1.9180	1.5356
423	245323	8.2514	10.338	11.777	10.835	9.5434
424	245324	1.7233	2.5227	1.8032	1.6555	3.1952
425	245325	1.5377	1.2718	1.8593	1.7647	2.7820
426	245326	2.2297	2.5117	2.2216	2.3898	2.1450
427	245327	2.3124	2.0919	2.3207	1.8922	2.0947
428	245328	2.6138	2.1799	2.2824	2.3525	2.0721
429	245329	2.0621	1.8193	1.9703	1.9274	1.8610
430	245330	5.8427	6.7392	7.8118	5.7731	6.1875
431	245331	6.3562	6.4146	5.5072	6.5267	5.6956
432	245332	4.1640	6.3426	6.1489	6.2435	7.0491
433	245333	6.1852	8.0297	7.0516	5.3380	7.5846
434	245334	3.2981	4.3519	2.9586	3.0713	4.4299
435	245335	2.5116	1.9804	1.9197	2.1546	2.2003
436	245336	2.4502	2.3112	2.8457	2.4457	2.2731
437	245337	2.5323	2.7862	2.2883	3.7848	3.3824
438	245338	4.2854	4.3061	2.6965	2.1133	3.7512
439	245339	4.9597	3.8161	3.7888	4.1811	4.3318
440	245340	6.9860	6.8918	5.9572	5.4838	5.7927
441	245341	3.8046	1.6204	1.7211	1.8155	1.6340
442	245342	9.9654	9.2180	9.4084	9.6504	8.9630
443	245343	6.8463	4.9361	3.7828	6.1988	2.3906
444	245344	3.4459	3.7637	3.6046	3.2065	2.9818
445	245345	2.7394	2.6315	2.9091	2.8762	2.8233
446	245346	2.4426	2.3820	2.8996	2.7098	3.8302
447	245347	3.2856	2.4416	3.0522	4.8099	3.0585
448	245348	6.6389	4.3121	3.1684	3.0278	7.5108
449	245349	1.3924	1.5091	1.5672	2.2453	1.5408
450	245350	7.6056	7.3659	8.2445	7.8792	6.8165
451	245351	7.3687	7.8725	8.1259	7.8650	7.2794
452	245352	3.0839	2.3567	2.7895	2.8600	2.9407
453	245353	1.4880	1.3687	1.8984	1.5179	1.6930
454	245354	3.4903	2.2986	3.5726	5.3606	2.6647
455	245355	10.038	9.0292	9.6885	9.7669	8.3425
456	245356	9.3892	8.6205	7.5979	8.8692	9.7511
457	245357	4.9574	4.0872	4.8956	6.9103	3.2921
458	245358	8.0164	6.8367	5.8712	5.3415	6.5029
459	245359	6.5198	8.6743	7.9576	7.7492	7.6516
460	245360	4.1530	6.0762	5.5010	5.9100	5.2844
461	245361	4.8067	4.1451	2.2920	2.4652	3.9129
462	245362	2.5303	2.0709	2.0770	2.9680	2.9916
463	245363	1.8400	2.9559	2.0585	1.8799	1.9274
464	245364	5.8561	5.2130	3.7112	4.4102	5.5455
465	245365	7.0789	6.3074	6.5630	7.1792	4.9609
466	245366	5.7624	6.0685	5.2153	5.3387	6.2665
467	245367	7.0479	4.9596	4.4598	5.0257	4.0746
468	245368	2.8292	2.9407	3.1454	4.1977	2.7777
469	245369	1.8375	1.9001	1.8718	1.5298	1.3958
470	245370	4.2972	3.1374	2.8156	3.7456	3.9843
471	245371	2.6285	6.3400	8.1018	8.1201	11.568
472	245372	10.336	9.1677	9.4796	10.047	8.6435
473	245373	5.5751	7.4316	6.6869	6.3849	7.1160
474	245374	8.1761	7.8558	8.4226	8.5094	8.0993
475	245375	2.1025	2.2071	2.0618	2.1158	3.8849
476	245376	2.1244	1.6449	2.6372	2.0194	1.6949
477	245377	2.2226	1.9017	2.6701	2.2141	1.9757
478	245378	1.8665	1.7368	1.7534	1.7450	1.5753
479	245379	5.3099	4.9126	4.6473	5.0567	4.5529
480	245380	4.1319	3.4476	3.2514	4.2121	3.1881
481	245381	1.7332	1.5028	2.0286	1.8573	1.8086
482	245382	3.4244	2.6811	3.6134	3.1592	3.1385
483	245383	1.2123	1.3881	1.7990	1.6262	1.4924
484	245384	1.5162	1.7213	1.1731	1.8660	1.6684
485	245385	1.8481	1.5179	1.7370	1.9661	1.6775
486	245386	2.5564	1.8584	2.1950	2.4689	2.2775
487	245387	10.710	9.9385	10.064	11.075	9.5464
488	245388	3.9015	3.5346	5.4169	7.1562	3.7615
489	245389	2.3560	4.5462	3.9589	2.5935	7.2435
490	245390	5.0789	5.6681	4.7729	5.1821	4.9943
491	245391	5.6973	8.3445	9.0003	8.3988	8.4843
492	245392	1.5420	1.1814	1.6428	1.4840	1.0950
493	245393	1.7347	1.6591	2.0240	1.8610	1.5298
494	245394	7.5162	8.1337	7.5454	7.5800	7.2532
495	245395	6.5704	6.2796	7.1485	6.7474	6.6462
496	245396	5.1305	4.7104	5.8240	7.2186	4.6217
497	245397	2.9852	2.8502	1.9136	1.7618	2.0237
498	245398	7.2236	6.8158	5.0280	5.0813	6.3481
499	245399	1.8454	1.5184	1.7110	1.3979	1.3933
500	245400	6.1685	6.3512	6.5294	7.3520	6.0959
501	245401	1.6902	1.6181	1.3362	1.6225	2.2240
502	245402	2.3005	1.8182	2.6387	2.4970	2.5018
503	245403	1.7707	1.2514	1.5441	1.6808	1.5224
504	245404	4.0140	3.3924	3.3320	4.3389	2.5267
505	245405	5.1261	6.1881	3.5648	4.3843	6.9377
506	245406	3.8873	3.4439	3.8316	4.7969	4.3262
507	245407	6.1135	6.2909	6.7268	6.1293	7.5045
508	245408	5.3215	5.7622	3.4032	2.9751	6.1447
509	245409	1.7480	1.6525	1.6899	1.7238	1.6343
510	245410	1.5916	1.2215	1.5639	1.6062	1.4172
511	245411	3.8270	2.1097	1.7214	1.3474	1.5026
512	245412	1.7108	2.0447	2.1542	2.1565	2.2911
513	245413	6.2403	5.8799	5.9131	7.0759	5.7187
514	245414	3.9049	3.7191	3.0952	2.7581	3.1417
515	245415	7.1414	6.6819	6.9515	7.2392	6.9505
516	245416	4.0818	5.8417	2.8030	2.6353	3.9098
517	245417	2.1548	2.3983	1.9031	1.6231	1.9734
518	245418	5.0711	5.4474	4.5607	5.9550	3.6006
519	245419	2.2280	2.0478	2.2344	2.1877	2.1931
520	245420	3.7412	3.9117	3.0028	3.4994	3.0462
521	245421	3.2109	4.2578	3.5162	3.8970	4.9982
522	245422	1.7863	1.3870	1.7415	1.6901	1.5641
523	245423	3.6388	3.2621	5.2482	4.0254	6.5108
524	245424	2.6029	2.3862	3.3365	7.8264	2.6177
525	245425	6.2425	6.0067	6.5462	6.1085	5.2231
526	245426	5.1759	4.0921	4.0811	5.5269	3.1881
527	245427	4.3173	4.2343	5.1087	5.1455	4.0825
528	245428	3.8313	5.4386	5.4690	2.3257	3.6929
529	245429	1.2694	1.2615	1.2137	1.5230	1.4942
530	245430	6.1403	6.8180	7.2735	6.6380	5.9050
531	245431	5.8929	5.4161	3.0304	2.9016	5.9992
532	245432	2.1307	2.0861	1.8042	2.8739	4.6236
533	245433	3.4145	4.7212	3.7367	3.4359	4.8006
534	245434	3.4017	3.4775	3.6512	3.3238	4.5685
535	245435	1.7615	2.0397	1.7845	1.6813	2.3654
536	245436	2.1335	2.0245	1.5789	1.6331	1.8681
537	245437	7.8207	6.6879	6.3401	7.5447	6.5624
538	245438	4.1381	5.8187	5.2211	3.9120	3.9722
539	245439	3.7729	3.0405	3.3177	3.4059	4.8677
540	245440	2.6729	2.8671	3.3372	3.0281	3.2953
541	245441	5.5825	3.4598	2.6368	4.7680	3.5984
542	245442	3.0970	3.3868	4.3230	3.4745	3.2620
543	245443	1.7346	1.5302	2.0017	2.3420	1.5561
544	245444	2.5153	1.7488	2.6449	2.1349	2.3844
545	245445	2.1060	1.7093	2.4172	1.9855	2.0611
546	245446	4.9816	6.0984	4.5826	4.7429	4.4325
547	245447	1.6461	1.8865	1.6685	1.6397	1.4640
548	245448	2.2775	1.7487	2.0657	2.4333	2.0253
549	245449	1.5887	0.99611	1.3412	1.3507	1.2533
550	245450	1.1543	1.1114	1.2758	1.2402	1.1711
551	245451	1.4230	1.2582	1.4127	1.3794	1.3346
552	245452	1.4843	1.2977	1.7646	1.5633	1.5481
553	245453	2.6075	2.4299	3.2550	2.5599	3.3132
554	245454	1.4218	1.2838	1.2863	1.1994	1.1555
555	245455	1.9198	1.6540	1.5926	1.7771	1.8401
556	245456	1.5907	1.9843	2.0941	2.3741	1.6204
557	245457	2.5484	2.2411	2.6165	2.2616	2.3129
558	245458	5.7458	4.4904	5.3473	4.6746	3.9781
559	245459	3.1514	3.3988	3.7635	3.4869	7.1694
560	245460	1.9160	1.6803	2.0994	1.7725	2.3829
561	245461	5.8347	3.5031	3.7007	3.7199	3.5138
562	245462	5.6072	5.8415	5.4038	5.3786	5.9403
563	245463	1.7716	1.2113	1.5471	1.5964	1.7137
564	245464	4.6492	4.6399	4.2020	3.6881	4.7462
565	245465	1.3959	1.4649	1.6129	1.4763	1.4828
566	245466	1.8536	3.2556	4.9917	1.9223	2.9630
567	245467	3.1163	2.4288	2.4728	2.3888	3.1168
568	245468	1.7808	1.4586	1.6918	1.7715	1.6357
569	245469	1.1891	1.0690	1.1765	1.3110	1.2000
570	245470	2.3096	1.6616	1.8629	2.1104	1.8221
571	245471	2.0172	1.8384	1.9196	2.1338	1.7739
572	245472	1.4941	1.2136	1.6306	1.2395	1.4975
573	245473	2.1971	1.2163	1.6981	1.8693	2.0399
574	245474	3.8726	5.2552	5.4067	4.1984	5.1708
575	245475	2.7396	1.9974	2.7757	2.3556	2.3145
576	245476	2.0753	2.2565	2.1907	2.2852	2.2885
577	245477	2.8736	3.1958	2.9967	2.6912	3.8300
578	245478	4.4122	6.1677	3.4153	3.5777	5.5565
579	245479	1.6136	1.1721	1.0767	1.2199	1.2945
580	245480	3.9545	4.2837	4.8805	4.5064	4.6172
581	245481	4.0343	4.8461	5.2299	4.1228	4.9029
582	245482	4.6557	5.5836	5.7134	4.6581	5.4780
583	245483	2.8961	7.3512	4.0212	4.9461	5.0581
584	245484	4.1267	5.7176	5.7261	5.0200	5.1515
585	245485	3.9189	1.6582	2.0759	1.8484	1.9314
586	245486	8.9784	6.4284	7.0536	6.7411	7.1851
587	245487	2.0300	2.7618	1.5903	1.8358	1.9751
588	245488	2.8428	3.2001	2.6005	2.9868	2.9012
589	245489	5.4315	4.8144	4.1929	4.7920	5.4537
590	245490	3.1422	4.0159	5.2193	3.4846	4.0032
591	245491	2.9211	3.2510	4.0173	3.6114	3.6491
592	245492	5.6775	5.4954	3.9599	4.0738	5.6718
593	245493	4.4852	6.0498	3.7070	3.0072	6.7248
594	245494	6.0180	5.2164	5.2210	7.1346	4.6150
595	245495	2.5324	1.7029	2.6859	2.4939	2.8478
596	245496	5.7036	4.6135	4.3858	5.2777	4.9860
597	245497	3.6458	3.6061	4.8026	4.7984	3.0580
598	245498	3.8221	3.9723	4.0523	3.1154	3.1394
599	245499	5.6560	7.1524	7.1682	5.3704	3.6069
600	245500	2.7155	1.7723	2.5304	2.2711	2.5311
601	245501	2.0314	1.7379	1.9059	1.8938	1.6829
602	245502	6.5882	6.1268	4.5153	6.4314	5.2423
603	245503	2.5430	2.5586	2.8902	2.9227	3.2729
604	245504	1.4115	1.1336	1.3531	1.4941	1.2961
605	245505	1.1265	1.1941	1.3158	1.2965	1.0643
606	245506	1.4938	1.3120	1.4911	1.7039	1.4527
607	245507	1.9693	1.7374	2.1141	1.9299	1.5187
608	245508	6.2244	4.3801	3.9033	6.0421	4.1492
609	245509	3.7084	2.7793	3.8364	3.6288	3.0362
610	245510	2.4683	1.9161	2.2512	2.2618	2.2171
611	245511	2.6348	2.4302	3.2493	6.4616	3.0814
612	245512	8.6088	6.2051	6.3411	7.7132	5.4286
613	245513	3.1770	3.5491	3.6724	3.0263	4.2255
614	245514	4.2885	4.5910	3.7462	4.0723	4.4276
615	245515	5.1756	5.2168	3.9528	6.0473	4.2076
616	245516	5.3088	4.4643	3.3833	5.4975	4.6889
617	245517	4.8331	6.8526	5.3677	5.2698	4.2734
618	245518	2.6709	1.8632	2.4637	3.2130	1.9031
619	245519	1.5058	1.5119	1.4310	1.6862	1.4212
620	245520	2.0109	1.7066	2.0590	1.9685	1.7495
621	245521	6.0450	6.2064	5.9445	5.8091	6.3003
622	245522	6.6736	5.5496	7.2773	5.4839	4.9072
623	245523	8.0636	6.2794	7.1913	6.7889	4.3675
624	245524	1.3861	1.4920	1.5991	1.6293	1.6445
625	245525	7.1499	7.2651	4.1021	5.5256	7.1698
626	245526	1.9987	1.9607	1.5339	1.3407	1.3437
627	245527	3.6698	3.4319	3.6430	3.3232	3.6169
628	245528	1.8180	3.9131	1.4364	1.5612	1.7039
629	245529	3.4854	3.0893	3.1292	4.5891	3.4386
630	245530	2.2419	2.0467	2.5107	2.1146	1.8668
631	245531	1.4626	1.4773	1.3066	1.3712	1.2818
632	245532	6.1337	6.2706	4.9511	7.5634	6.3923
633	245533	6.2343	6.1457	5.5748	6.7459	5.7883
634	245534	3.2470	2.5680	3.0993	3.4521	2.8522
635	245535	1.5996	1.5331	2.0746	1.5580	1.4079
636	245536	3.7822	3.8979	4.7865	3.9210	3.9537
637	245537	1.7920	1.5548	1.9418	1.6101	3.8432
638	245538	1.9100	1.7099	2.3622	2.1126	2.3500
639	245539	2.1404	1.8749	2.0133	2.1493	2.0152
640	245540	1.9427	1.7000	1.7116	2.1158	1.3608
641	245541	3.3178	2.6229	2.6516	2.5925	2.3922
642	245542	1.5335	1.4638	1.8605	1.4765	1.4544
643	245543	4.1990	4.5151	6.8042	5.2768	5.9824
644	245544	2.1115	1.6342	2.3159	1.9165	1.8452
645	245545	2.7075	2.5345	2.7627	2.4078	2.9688
646	245546	2.1480	1.5279	1.7692	1.7471	1.6915
647	245547	2.1581	2.0337	2.6873	2.1645	2.1080
648	245548	1.7719	1.0376	1.7461	1.6044	1.5092
649	245549	1.3622	1.5180	1.5365	1.4721	1.5444
650	245550	1.7654	1.4863	1.7059	1.9613	1.3325
651	245551	1.6265	1.1865	1.7468	1.4425	1.4995
652	245552	1.1557	1.0892	1.2890	1.2172	1.1829
653	245553	1.9092	1.7095	2.1174	2.1783	1.8833
654	245554	1.6319	1.3778	1.4955	1.5504	1.4941
655	245555	2.0295	1.7862	1.9508	1.8399	1.8124
656	245556	1.3678	1.4576	1.8926	1.5337	5.2510
657	245557	6.9769	6.6338	7.1258	7.0155	6.9596
658	245558	1.9366	1.7629	1.9655	2.1317	2.6335
659	245559	1.6918	1.4213	2.1463	1.7320	1.6346
660	245560	4.0959	3.2573	3.5801	3.7821	4.7331
661	245561	2.4452	2.2921	2.5830	2.4430	2.1512
662	245562	2.2725	2.0579	1.9657	2.5259	2.0159
663	245563	3.2102	3.5649	3.6614	3.6815	4.7507
664	245564	2.8772	2.5890	2.9712	2.9946	2.7089
665	245565	2.8093	2.3009	1.6816	2.5573	2.5546
666	245566	1.2695	1.6202	1.4137	1.4477	1.5255
667	245567	1.7944	1.5159	1.8982	1.7278	1.8054
668	245568	1.7282	1.6103	2.1060	1.7261	1.5189
669	245569	3.8432	4.6002	1.6074	4.2895	2.3200
670	245570	2.9636	4.4574	7.0304	3.2668	2.8461
671	245571	5.5600	7.3178	2.6870	2.9856	2.4874
672	245572	4.9536	4.7434	3.1861	5.6635	5.7134
673	245573	1.6721	1.5578	1.5618	1.4280	3.8768
674	245574	1.3558	1.1854	1.6177	1.4084	1.8743
675	245575	4.2175	3.7244	3.2069	4.6429	5.7247
676	245576	3.5306	1.6713	1.9003	2.3429	1.8745
677	245577	2.9819	5.3677	4.1410	4.6969	3.4101
678	245578	3.6181	2.0267	2.6420	3.4245	2.1272
679	245579	2.0900	2.0342	2.1223	1.8174	1.8329
680	245580	2.6837	2.1561	2.6617	2.2781	2.2680
681	245581	3.2516	3.6474	3.0073	3.6512	3.4570
682	245582	3.3490	3.7195	3.6019	3.2559	2.6970
683	245583	4.5477	4.9570	4.5467	4.0392	4.5092
684	245584	1.5986	1.4896	2.0639	1.9217	1.7509
685	245585	4.0166	3.0653	2.5376	3.9223	2.9020
686	245586	1.4540	1.3083	1.3359	1.7849	1.3578
687	245587	3.8837	4.3891	5.0171	4.8733	3.9527
688	245588	5.0707	4.8915	5.1025	5.8047	4.2831
689	245589	2.4682	2.9947	4.6273	3.8532	1.5930
690	245590	1.6257	1.3209	1.7071	1.3824	1.3760
691	245591	1.9899	1.6911	2.0892	1.9431	2.0582
692	245592	2.4963	1.5778	2.0055	4.3305	1.6278
693	245593	1.6121	1.7780	1.5947	1.5155	1.8427
694	245594	3.8410	4.4452	3.4593	5.1954	5.3178
695	245595	2.5167	2.3799	2.3307	2.8714	2.4545
696	245596	1.6497	2.3609	3.1454	1.7785	1.3788
697	245597	3.0379	3.4096	2.9252	4.3605	3.0329
698	245598	5.5513	4.0352	3.4197	5.3283	3.4371
699	245599	2.2570	3.1697	2.4854	2.3537	2.5877
700	245600	5.5023	6.2710	5.8902	6.0300	5.6953
701	245601	2.1126	2.1164	2.4423	2.8079	2.7572
702	245602	6.7106	8.3507	8.7783	7.3415	7.5472
703	245603	2.8148	3.0317	3.1973	2.7804	2.5156
704	245604	4.8912	3.3619	4.1828	3.7532	5.5115
705	245605	6.6302	6.3164	6.4001	6.9582	6.3144
706	245606	2.2016	2.5406	2.8581	2.3324	2.2880
707	245607	6.6598	3.3862	2.7289	4.7089	3.0115
708	245608	5.8126	6.5104	8.5773	6.0430	5.1657
709	245609	1.4825	1.1708	1.7398	1.3818	1.4993
710	245610	2.3223	1.8762	2.0860	1.9998	2.1517
711	245611	1.6896	1.6444	2.0534	1.8020	1.4626
712	245612	7.2530	7.1066	5.3435	4.8484	8.0923
713	245613	2.4622	1.9932	2.2399	1.7794	2.1336
714	245614	1.1975	1.1461	1.1070	1.4215	1.3786
715	245615	1.7493	1.5503	1.7591	1.8176	1.5629
716	245616	1.8791	1.6420	1.6023	2.0835	1.3258
717	245617	2.5804	1.9959	2.3588	3.2110	1.8477
718	245618	4.5861	3.5717	4.3950	5.4362	3.5869
719	245619	3.9927	3.9387	5.4842	4.8703	3.6358
720	245620	3.0915	2.2640	2.3275	2.8823	2.6387
721	245621	4.7082	4.9483	4.1272	5.4593	4.6160
722	245622	1.4578	1.6294	2.1391	1.9195	1.4309
723	245623	1.0799	0.96352	1.0009	1.0605	1.1342
724	245624	3.2066	2.9241	3.5345	3.2412	3.3187
725	245625	4.9038	5.5974	6.1867	5.4552	4.9118
726	245626	3.5394	4.8145	4.8363	4.4686	7.6127
727	245627	2.1487	1.7410	2.2145	2.1571	1.8409
728	245628	1.6981	1.3694	1.4749	1.6476	1.5350
729	245629	8.4535	10.090	5.2094	3.1576	6.8345
730	245630	2.6566	2.2931	2.2445	2.3583	2.0024
731	245631	7.0259	7.3377	6.3300	6.8258	5.5238
732	245632	2.9208	3.6443	3.6042	3.3010	2.9344
733	245633	6.2210	6.7294	3.3937	4.1694	5.0080
734	245634	1.7185	1.8218	1.8054	1.8599	1.7905
735	245635	1.6901	1.6300	1.8939	1.7572	1.8083
736	245636	1.8881	1.5349	2.0983	1.7694	1.7833
737	245637	1.7269	1.3127	1.6870	1.5744	1.6912
738	245638	1.6633	1.7199	1.6260	1.7212	1.7139
739	245639	7.9131	6.9896	6.6091	8.1423	6.1870
740	245640	1.5828	1.4692	1.9456	1.7381	1.4100
741	245641	2.4174	3.0042	3.9927	2.2888	4.0502
742	245642	4.0353	3.1395	3.1014	3.2775	2.3780
743	245643	1.8659	1.6280	1.9869	1.6763	1.8960
744	245644	5.5125	4.8426	2.0145	3.1739	5.1262
745	245645	5.1460	4.9634	5.8588	2.4569	2.7246
746	245646	1.4763	1.1439	1.1320	1.3331	1.3556
747	245647	5.0232	4.7716	5.4798	5.2744	4.9083
748	245648	2.1251	2.0022	2.4351	2.0953	2.3167
749	245649	6.2867	5.7395	5.7515	5.9971	6.1098
750	245650	1.7500	1.9425	1.8069	1.8250	2.0522
751	245651	2.4088	2.0729	2.3113	2.1994	2.0786
752	245652	1.3204	1.8453	1.6468	1.9152	1.2484
753	245653	1.3324	0.88245	1.2233	1.4987	1.1185
754	245654	1.6270	1.5314	1.8787	1.7119	1.6483
755	245655	1.1712	1.0558	1.2624	1.2751	1.4035
756	245656	5.3060	8.7726	10.075	5.7044	1.9367
757	245657	1.6191	1.3774	1.3072	1.3871	2.5844
758	245658	1.7068	1.2914	1.6592	1.6121	1.4852
759	245659	2.2328	2.0688	2.6154	2.4228	2.6663
760	245660	3.4470	3.4444	4.0472	2.7593	5.6429
761	245661	1.6988	1.6748	1.7951	1.7656	1.4701
762	245662	4.3804	1.5392	1.4570	1.2763	1.3441
763	245663	1.4689	1.4724	1.6154	1.1658	1.7022
764	245664	1.6891	4.9203	7.2300	4.1171	1.4963
765	245665	1.5675	3.0482	2.6800	2.3755	3.3468
766	245666	3.8406	3.8847	4.2555	3.1578	3.4589
767	245667	3.8075	3.8222	4.9478	4.9877	4.2723
768	245668	3.3528	2.1382	2.9160	3.0832	3.2116
769	245669	4.9329	3.6829	2.9082	3.2638	1.7761
770	245670	5.5015	6.3331	3.4819	5.1101	5.4118
771	245671	2.4249	3.3997	3.8152	2.3295	2.6324
772	245672	1.3691	2.5353	2.1030	1.5262	2.1210
773	245673	6.3053	4.0504	3.2452	3.9624	4.8446
774	245674	1.3362	1.3196	1.4788	1.5158	1.3811
775	245675	1.2472	1.2345	1.0014	1.2852	1.1749
776	245676	2.3817	2.0069	2.3785	2.4117	4.0450
777	245677	2.7670	3.3078	5.3435	3.2357	7.8027
778	245678	3.7721	4.2921	6.2288	3.4723	2.9388
779	245679	4.1776	4.6805	4.6281	3.1900	4.4890
780	245680	5.2150	4.1382	4.7823	5.2556	4.7584
781	245681	3.0947	3.7444	4.7546	3.1989	4.3224
782	245682	3.0637	3.4657	3.4539	2.7926	3.6313
783	245683	2.6077	2.7633	3.8338	2.9918	2.8891
784	245684	4.8659	4.8876	4.9598	5.0290	5.8721
785	245685	2.2209	3.2699	5.5215	2.5130	2.4657
786	245686	7.6785	6.0141	7.8283	7.5653	6.8208
787	245687	3.0215	4.3978	4.1624	4.6985	4.6432
788	245688	8.3610	5.4002	2.9984	2.1258	2.2039
789	245689	1.7018	1.6669	1.7503	1.4557	1.7284
790	245690	2.0776	2.0224	2.5380	2.4303	2.1018
791	245691	6.2986	6.1608	5.4867	5.5155	5.8100
792	245692	1.7738	1.1828	1.5142	1.3902	1.4027
793	245693	4.5214	5.3183	5.3794	5.1014	4.4047
794	245694	3.9338	4.3461	5.2279	4.7517	4.7573
795	245695	3.0061	3.7495	5.6145	3.3623	3.3452
796	245696	1.8580	1.5090	2.3399	1.8111	1.8370
797	245697	1.9040	1.6146	2.0487	1.9565	1.9048
798	245698	4.0110	3.0409	3.6055	2.6412	4.6944
799	245699	3.1732	6.4413	5.4271	4.0516	3.0004
800	245700	2.4194	2.8676	2.3637	2.3301	3.6641
801	245701	1.6611	1.4171	1.3999	3.8305	1.4244
802	245702	4.2497	9.1145	9.0534	6.9585	4.5970
803	245703	1.3504	1.3190	1.2675	1.6146	1.4277
804	245704	8.5496	8.8117	7.9639	8.1580	7.9045
805	245705	1.7569	1.6714	2.5374	1.8840	1.9240
806	245706	3.7869	3.0458	3.3094	3.1983	3.8427
807	245707	2.3498	1.6088	2.3103	1.7930	2.1219
808	245708	2.5358	2.5040	2.6142	2.4542	2.6240
809	245709	5.9468	4.9470	5.3932	5.8906	4.3026
810	245710	2.2362	2.1082	2.0534	2.2053	2.1090
811	245711	2.3893	2.2152	2.3498	2.1409	2.5867
812	245712	4.3015	5.0630	4.1695	5.2104	4.9133
813	245713	1.3373	1.1689	1.2114	1.2073	1.0650
814	245714	7.5425	6.8877	7.0362	7.4481	6.8958
815	245715	8.2532	8.4551	8.2777	8.0442	8.5543
816	245716	4.1475	2.7415	3.6252	4.8585	4.1869
817	245717	4.8644	4.3333	4.9536	4.6119	4.2576
818	245718	4.2559	3.9311	2.6514	4.0344	4.6559
819	245719	3.8492	4.0158	3.2694	3.5309	4.2018
820	245720	1.4826	4.1640	2.1635	2.7530	1.4936
821	245721	5.3031	4.2273	4.1004	3.2283	4.0182
822	245722	5.9495	7.4742	6.5387	5.8470	5.4567
823	245723	4.7043	4.8732	5.2977	5.6285	4.6264
824	245724	3.6104	3.1953	3.5576	3.7539	6.7478
825	245725	2.3277	2.8774	4.1754	2.5470	2.6100
826	245726	3.9128	5.9876	3.0828	4.6308	2.0421
827	245727	3.9262	4.0656	3.8888	4.1736	4.0839
828	245728	1.3843	1.4144	1.6491	1.6856	1.5678
829	245729	3.1311	1.5067	1.9595	1.9485	1.6308
830	245730	5.9964	5.8389	5.2384	6.9943	6.0057
831	245731	4.3699	4.1361	4.9934	5.6460	4.4969
832	245732	6.0561	6.3056	7.5022	6.4565	5.4468
833	245733	3.6611	3.9763	4.3979	3.6837	3.4351
834	245734	1.7921	3.5012	4.1568	2.7141	1.8079
835	245735	1.4734	1.4807	1.4349	1.4117	1.2688
836	245736	1.9565	1.4456	1.8693	1.6990	1.8752
837	245737	1.2238	1.4532	1.7321	3.0924	1.5901
838	245738	4.2308	7.8691	9.9219	7.7739	2.7088
839	245739	7.4682	5.1919	1.9983	5.2508	2.4978
840	245740	2.4085	1.7702	1.7596	2.1059	1.6838
841	245741	2.4547	2.4420	3.0093	2.6970	2.1186
842	245742	2.2641	1.8850	1.8482	1.7681	3.6204
843	245743	5.6620	3.0833	2.7420	3.2289	4.0082
844	245744	2.0529	1.9439	1.9245	3.7078	2.1828
845	245745	3.7924	3.1865	3.7077	7.1646	3.8981
846	245746	4.4222	7.4157	3.6400	4.8985	5.8263
847	245747	2.3982	1.8245	2.3182	4.5033	2.0981
848	245748	1.9296	2.2112	2.3926	4.3710	2.0037
849	245749	1.8726	1.9249	2.2499	2.4915	2.3709
850	245750	8.2677	7.2656	7.4653	7.6892	7.1319
851	245751	3.3154	3.6030	4.0752	3.4805	3.7231
852	245752	1.6107	1.3566	1.4698	1.3604	1.1926
853	245753	1.0468	1.0062	1.0753	0.98450	1.1274
854	245754	4.0146	7.1210	9.1575	10.110	5.2072
855	245755	1.3601	1.1531	1.8374	1.3162	1.2501
856	245756	3.3341	7.4767	3.8867	2.9318	2.2946
857	245757	3.6413	5.3864	2.9742	3.0809	4.4523
858	245758	2.2455	2.3336	1.8556	1.4741	1.4932
859	245759	2.8377	4.3927	3.6623	3.0316	3.9318
860	245760	1.4972	1.6809	1.6379	1.4802	1.5157
861	245761	2.8742	4.2449	2.5048	3.0896	3.3350
862	245762	4.8876	3.9152	3.6956	3.6896	3.5177
863	245763	5.5284	4.2828	4.8197	5.5551	5.4820
864	245764	2.3084	2.0571	4.1363	3.5862	3.8884
865	245765	1.1721	1.4637	1.3107	1.3081	1.3503
866	245766	1.2140	1.3090	1.2043	1.1369	1.2730
867	245767	2.7736	1.9220	1.9455	2.2783	2.1050
868	245768	2.5199	7.4947	2.8818	2.1328	1.9969
869	245769	1.4894	2.1977	3.2656	1.5422	3.6394
870	245770	5.8874	4.2360	4.8725	5.0545	3.5972
871	245771	1.4989	1.5197	1.5517	1.3681	1.3525
872	245772	4.6673	5.6888	6.1618	5.1935	6.1707
873	245773	4.9744	4.3134	3.9678	3.8457	4.1422
874	245774	3.5429	3.1261	2.7526	4.0097	5.8043
875	245775	5.5051	6.2335	5.2617	4.9474	5.7761
876	245776	1.8503	1.4970	1.7038	1.5207	1.8352
877	245777	2.8367	2.4357	3.5034	3.8930	2.3410
878	245778	2.6108	2.2826	2.3507	2.8496	2.2725
879	245779	1.8692	1.5154	2.1884	1.8650	1.8112
880	245780	4.3771	3.0446	2.2809	2.6034	6.3472
881	245781	6.7063	6.4837	4.7868	4.6362	6.5173
882	245782	1.7458	1.5548	2.1239	1.6833	1.8714
883	245783	1.5177	1.5683	1.7885	1.8769	4.3278
884	245784	5.9220	6.1359	3.3078	3.1923	2.9378
885	245785	1.9122	2.8294	4.2247	3.5973	2.0017
886	245786	4.5172	4.7059	4.2820	4.0308	5.7851
887	245787	5.3585	6.7674	6.9864	5.9006	6.2285
888	245788	1.9430	2.2528	1.3662	1.4172	1.8142
889	245789	2.5131	1.2455	1.8166	4.2367	3.3087
890	245790	5.9473	4.6667	4.3861	6.0401	4.5293
891	245791	5.9383	6.8793	6.7664	5.2744	5.4215
892	245792	1.3549	1.1380	1.3510	1.1601	1.1601
893	245793	4.0967	4.3143	2.8285	7.1807	4.7147
894	245794	2.8344	4.1151	2.1231	2.1968	7.1221
895	245795	4.7966	4.7351	2.1209	4.8020	3.3064
896	245796	4.6106	5.3812	6.7002	5.1144	5.8661
897	245797	2.9874	2.4384	2.7794	4.6938	2.8428
898	245798	1.5578	1.6018	1.9895	2.6116	1.7095
899	245799	1.4735	1.3187	1.7188	1.4946	1.5495
900	245800	5.6386	2.4970	2.6859	2.1366	3.9788
901	245801	1.5774	1.3644	1.8314	1.7526	1.5106
902	245802	1.5964	1.3427	1.5293	1.4035	1.6876
903	245803	1.8732	6.1604	2.4958	5.6132	7.9087
904	245804	3.5365	3.1197	3.7922	3.2268	3.2361
905	245805	1.6040	1.3317	1.7039	1.2987	1.2024
906	245806	2.6644	2.4379	2.8945	6.1304	2.9753
907	245807	2.2354	1.6617	1.8893	1.9382	1.6880
908	245808	5.4934	5.4987	5.2716	5.4418	3.5933
909	245809	3.1481	6.7088	2.9286	2.7159	4.3002
910	245810	2.8078	2.5437	2.0567	2.2463	3.8353
911	245811	2.3060	1.5948	1.8173	1.9383	1.5609
912	245812	1.4575	1.4698	1.5420	1.6921	1.6836
913	245813	2.6962	2.0018	1.4072	2.8351	1.8354
914	245814	4.3802	3.9315	3.6099	6.0733	3.3807
915	245815	3.2092	3.9252	3.7486	3.9420	3.4921
916	245816	5.7537	5.0109	5.4880	5.8854	9.1236
917	245817	5.1572	5.3282	5.7436	5.6632	5.2865
918	245818	3.8067	5.3009	3.6636	4.0878	3.6890
919	245819	1.4234	1.2366	1.6827	1.4994	1.4093
920	245820	2.2628	1.7329	2.0740	2.1309	1.8723
921	245821	7.1637	6.9504	8.4443	7.7042	6.5551
922	245822	9.3135	9.3316	9.3677	9.3738	8.8003
923	245823	2.7231	2.1259	3.0458	2.3791	2.1897
924	245824	1.8499	2.0536	2.7269	1.9801	2.1863
925	245825	5.0152	6.0708	5.3892	5.1006	6.0981
926	245826	1.6808	1.4666	1.6756	1.7997	1.7965
927	245827	1.2181	1.4109	1.2621	1.3855	1.2394
928	245828	8.1482	7.7625	5.5154	5.3915	4.9542
929	245829	1.8707	1.9477	1.7412	2.8149	2.1279
930	245830	3.4928	4.2331	5.2717	3.9989	4.7471
931	245831	4.7391	4.5444	5.3791	5.9883	5.0244
932	245832	6.3489	6.9786	6.7912	7.3039	8.7479
933	245833	1.8138	1.5553	1.7173	1.6079	1.5353
934	245834	1.6445	1.6764	1.4904	1.7183	1.3922
935	245835	1.4096	1.2846	1.2348	1.2741	1.1895
936	245836	2.3201	2.2617	2.7556	2.9854	2.6714
937	245837	1.5702	1.1966	1.5814	1.4705	1.4545
938	245838	1.1073	1.4235	1.5318	1.1730	1.3361
939	245839	1.9270	1.8043	2.1962	2.0192	1.8820
940	245840	2.0283	1.8844	2.3943	2.1215	2.1463
941	245841	9.1813	8.2553	8.5802	9.1164	7.9147
942	245842	1.5571	1.2652	1.7402	1.7413	1.6419
943	245843	3.2277	3.3478	2.9267	3.3117	2.8351
944	245844	5.7089	4.3334	4.6341	4.3589	4.8416
945	245845	3.3968	3.5627	2.8590	2.5144	2.9982
946	245846	1.8231	2.1009	1.9051	2.0031	2.8086
947	245847	1.6673	1.5193	3.0496	1.5051	1.7423
948	245848	6.0051	4.8862	4.2424	5.1873	5.1361
949	245849	8.4232	8.8322	6.5724	7.1398	6.3181
950	245850	2.6731	3.1086	2.8120	2.9325	3.8488
951	245851	6.3036	6.4344	6.2980	6.7370	7.4291
952	245852	6.4933	4.0955	4.2623	7.6710	5.6480
953	245853	2.2951	2.9922	4.2259	2.8625	3.7301
954	245854	4.8498	6.3593	5.8508	6.5615	3.9614
955	245855	4.3493	3.8933	4.4655	3.5011	6.0742
956	245856	1.8986	1.6407	2.1854	1.6618	1.6433
957	245857	2.3239	2.2031	2.1998	2.5370	2.2111
958	245858	1.4943	1.2830	1.6120	1.5170	1.7223
959	245859	4.6482	2.4110	1.5982	1.5750	2.9155
960	245860	2.6865	2.6406	2.4374	2.8671	3.3477
961	245861	1.8018	1.6223	1.6154	1.6765	3.6174
962	245862	6.5791	6.4128	6.1262	6.4174	6.6925
963	245863	5.5832	4.8194	5.4780	5.0265	4.7386
964	245864	2.1607	2.2276	1.9428	2.1270	3.4448
965	245865	2.6138	2.1975	2.4349	2.2562	2.4256
966	245866	1.2023	1.3170	1.5596	1.2594	1.4320
967	245867	5.0855	4.7348	4.7667	5.5573	6.4636
968	245868	5.2056	5.1985	4.5295	5.2213	5.7260
969	245869	5.0303	4.4687	4.2661	4.7702	3.5846
970	245870	3.5594	3.2806	4.1157	2.9046	4.0929
971	245871	3.9078	2.7452	3.6093	3.3858	3.6947
972	245872	5.1119	5.4165	5.8597	4.9635	5.2273
973	245873	3.6815	3.8051	1.7218	2.2893	3.4877
974	245874	1.2706	1.1222	1.1249	1.0402	1.1116
975	245875	1.2257	1.1595	1.3979	1.2535	1.1933
976	245876	3.6461	2.9777	2.5233	6.7874	3.1594
977	245877	2.6417	2.5583	3.2837	3.8088	2.8331
978	245878	2.3918	3.2352	3.2774	2.9228	2.4390
979	245879	3.2018	2.1318	2.0550	2.9882	2.4040
980	245880	2.6763	2.4408	2.4936	2.7139	2.3008
981	245881	4.2460	2.6038	2.8699	4.9123	2.5450
982	245882	2.7051	2.5498	3.3871	3.0376	2.6518
983	245883	5.3146	6.0431	7.3863	9.6245	5.6648
984	245884	5.9519	8.3485	6.6547	6.7044	6.0429
985	245885	2.7258	5.0986	1.6129	1.5656	1.6332
986	245886	7.9490	6.2489	6.0226	6.8684	5.5682
987	245887	7.2661	7.1692	8.0806	7.3573	6.7889
988	245888	4.2199	4.7178	4.8047	4.0114	4.5662
989	245889	1.9742	1.9096	2.2017	1.8492	1.7847
990	245890	1.6864	1.8834	2.2221	5.1867	2.5220
991	245891	1.8458	1.5095	1.8898	1.6249	1.6833
992	245892	7.3510	9.2257	10.583	11.031	7.6968
993	245893	6.5248	5.4298	5.5297	6.4521	4.5643
994	245894	4.2120	4.7605	4.9166	5.3803	4.5119
995	245895	4.2220	5.3411	4.5774	5.0644	4.6752
996	245896	7.7172	7.4767	4.6426	5.9675	4.7657
997	245897	3.6323	4.2503	4.8944	3.5501	5.2433
998	245898	3.9154	2.9036	3.3524	4.1069	5.0094
999	245899	3.5685	4.0648	4.6093	4.4741	3.3022
1000	245900	4.4249	3.9719	3.9721	3.4778	4.2654
1001	245901	3.5341	3.2873	2.6344	2.5534	5.2285
1002	245902	1.7641	1.6965	2.1458	1.6299	1.8961
1003	245903	2.2845	4.2459	2.3278	2.4841	2.1644
1004	245904	3.8794	5.9145	6.1443	4.2505	4.1287
1005	245905	4.5814	3.8708	3.8746	4.0310	5.5133
1006	245906	2.5083	2.3726	3.1298	2.6468	4.8466
1007	245907	1.3579	1.4882	1.9651	1.5371	1.6059
1008	245908	3.1111	3.0836	4.2607	3.8107	3.0497
1009	245909	5.2976	4.8394	5.1811	6.2329	4.4101
1010	245910	7.4541	8.1674	8.6039	8.4704	7.7666
1011	245911	6.7049	6.9051	7.8391	6.3741	6.8173
1012	245912	1.6014	1.6778	2.1161	1.5568	1.4746
1013	245913	2.7108	3.3628	3.8365	2.6358	3.3448
1014	245914	6.3510	6.0356	6.2990	6.6498	5.9932
1015	245915	8.4908	7.6639	7.3226	8.1963	8.2936
1016	245916	1.9091	1.5339	1.5636	1.5496	1.3811
1017	245917	7.6912	7.0403	7.3297	7.7997	8.1160
1018	245918	2.5328	1.7674	2.3381	1.9788	2.1308
1019	245919	1.2719	1.3714	1.3183	1.3352	1.1271
1020	245920	1.9907	1.6208	2.2187	1.7414	1.9985
1021	245921	2.1024	1.7056	1.9986	2.2631	1.5071
1022	245922	1.1778	1.3032	1.3129	1.3470	1.3403
1023	245923	1.5372	1.5183	1.6576	1.9666	1.4368
1024	245924	6.7569	6.8586	8.5149	8.3009	6.2147
1025	245925	1.7441	1.7068	1.7916	1.4952	1.6319
1026	245926	4.2527	4.6739	4.6841	4.2039	4.3090
1027	245927	4.2029	3.8399	3.9059	3.8906	3.8748
1028	245928	1.2540	1.1124	1.1441	1.2090	1.2747
1029	245929	3.6150	2.3369	3.3667	3.1635	6.0965
1030	245930	7.7982	8.9482	4.0899	4.0082	6.0052
1031	245931	2.5027	1.8451	1.8623	2.3254	2.3983
1032	245932	2.2833	2.1150	2.7825	2.4106	2.0375
1033	245933	1.2912	1.2403	1.5191	1.7670	1.3576
1034	245934	7.3513	7.6988	8.6851	8.0974	7.3944
1035	245935	2.3608	2.7306	2.7736	2.9363	2.6124
1036	245936	2.7766	3.1928	2.9971	3.6777	3.1600
1037	245937	5.9512	4.7343	3.3028	6.1207	3.7308
1038	245938	3.2925	4.4560	4.2663	3.0567	3.7298
1039	245939	5.4722	6.1225	5.1990	6.1968	5.3763
1040	245940	2.0699	1.8581	2.0026	1.8150	1.9721
1041	245941	6.4123	5.5017	5.4897	6.1655	5.9542
1042	245942	2.9759	1.9080	2.4062	2.5314	2.7476
1043	245943	2.1843	2.4318	2.6435	2.7917	2.4103
1044	245944	1.5679	1.8031	1.4891	1.2235	1.2108
1045	245945	2.9651	2.6741	3.4240	2.9574	2.8353
1046	245946	2.0211	1.9267	2.1558	1.9495	2.3250
1047	245947	3.0368	1.4725	1.3007	1.3748	1.4189
1048	245948	5.2563	6.1388	5.6046	7.6939	5.7796
1049	245949	10.511	9.4701	9.0312	10.063	9.3898
1050	245950	4.4230	3.5231	4.1062	5.1225	5.1903
1051	245951	5.4014	5.9281	5.2319	5.7711	6.4894
1052	245952	5.3304	4.1031	5.2986	8.6942	6.0579
1053	245953	1.8076	1.2833	1.8449	1.6087	1.7033
1054	245954	2.4745	3.1486	2.4453	2.7122	2.7503
1055	245955	1.4121	1.3883	1.6522	1.6072	1.2557
1056	245956	10.640	10.916	11.547	10.419	11.630
1057	245957	3.8013	4.7593	2.7598	2.8156	4.5937
1058	245958	2.3110	2.3013	2.5913	2.9374	3.1164
1059	245959	1.4425	1.3529	1.3385	1.3989	1.4024
1060	245960	3.3712	4.0414	3.8310	4.1930	4.0473
1061	245961	3.2103	3.0262	3.4917	3.2800	3.2792
1062	245962	2.2893	2.6894	3.5976	5.6689	3.4607
1063	245963	1.9291	4.4238	7.3788	1.8909	1.7166
1064	245964	1.6304	1.5294	1.7186	1.7521	1.4561
1065	245965	1.9667	2.0596	2.2287	2.1462	2.9352
1066	245966	1.3994	1.5593	2.0229	1.6699	1.5541
1067	245967	1.2093	1.3469	1.4313	1.3615	1.3634
1068	245968	1.4251	1.2133	1.4942	1.2998	1.3972
1069	245969	4.8795	4.3152	3.9157	4.0879	4.0403
1070	245970	3.3750	6.6217	8.1650	6.6985	4.8465
1071	245971	6.0075	4.9881	3.0450	3.9189	5.9279
1072	245972	4.3782	4.5564	5.6298	3.6716	3.8980
1073	245973	1.0901	1.2228	1.3826	0.86439	1.1446
1074	245974	5.0668	3.4131	4.2405	3.9706	4.0936
1075	245975	5.2072	4.3510	4.0660	4.4942	4.3780
1076	245976	1.4343	1.3424	1.5310	1.3074	1.2084
1077	245977	5.1998	5.0622	4.8999	4.2723	4.0332
1078	245978	2.3883	2.1348	1.9714	2.0969	1.5864
1079	245979	2.1701	3.4429	5.5082	2.8716	2.8108
1080	245980	1.2140	1.2542	1.4562	1.5141	4.1556
1081	245981	7.1145	4.0240	5.6613	5.3741	4.6724
1082	245982	2.0092	2.7720	2.5379	1.9744	1.7469
1083	245983	4.6830	3.9607	2.3073	3.4883	4.4080
1084	245984	4.9096	2.1477	2.4718	3.7182	3.1815
1085	245985	7.5439	7.4295	7.2779	8.8053	8.1169
1086	245986	3.3397	4.7718	5.0170	4.4964	4.6653
1087	245987	1.8568	1.9466	2.1803	2.0393	6.0274
1088	245988	6.0808	5.5199	4.6488	6.3672	6.0042
1089	245989	5.8655	7.3539	7.4095	6.5350	6.7666
1090	245990	2.7231	2.8151	4.0584	2.8830	2.9667
1091	245991	4.7678	6.2514	5.0503	4.3967	5.5481
1092	245992	1.6188	1.2621	1.4604	1.3491	1.5508
1093	245993	2.9719	3.4086	5.4696	3.9895	9.1265
1094	245994	1.4898	1.6929	1.5633	1.5087	1.4546
1095	245995	1.8323	1.6582	1.9912	1.8560	1.9040
1096	245996	1.5792	1.0796	1.3927	1.3272	1.2350
1097	245997	2.9932	3.6026	3.9092	3.1669	3.0947
1098	245998	3.5952	6.2825	3.1946	2.4487	6.3239
1099	245999	4.7777	6.0023	6.3607	5.9889	5.7108
1100	246000	1.7235	1.6758	2.6365	2.1576	1.9652
1101	246001	2.6208	4.4812	2.6978	2.3038	2.2341
1102	246002	2.5604	1.9250	2.1052	2.8237	5.3667
1103	246003	9.5009	8.3670	8.2964	9.9646	8.2664
1104	246004	1.7328	1.5827	1.6391	1.5544	1.8378
1105	246005	4.2499	5.4423	5.2955	5.5645	5.3539
1106	246006	8.4171	8.3324	8.2476	8.0698	8.6190
1107	246007	3.5723	3.0974	4.7371	5.5621	3.5443
1108	246008	5.5764	5.1652	4.6452	5.4211	4.2247
1109	246009	2.9173	3.2495	3.4699	3.5986	4.9853
1110	246010	4.0451	3.9663	4.9373	4.4724	3.8321
1111	246011	2.6076	2.4150	2.4985	2.1243	3.3864
1112	246012	1.4826	1.7094	1.4288	1.5261	2.6917
1113	246013	3.6752	5.3496	8.2638	7.3437	4.6733
1114	246014	2.2498	2.1762	2.1884	2.6134	2.4605
1115	246015	3.5101	3.3849	5.1281	3.8827	3.8080
1116	246016	1.7524	2.2689	1.5239	1.3936	1.4287
1117	246017	4.9799	6.7080	4.5186	4.3110	5.3146
1118	246018	4.2276	5.9264	6.9354	6.5724	7.3462
1119	246019	3.5959	3.9670	3.7974	5.9130	2.7280
1120	246020	4.8033	5.1675	5.1155	5.3217	4.5521
1121	246021	1.9674	1.4283	1.9876	1.7454	1.8797
1122	246022	1.4073	1.3212	1.4517	1.3224	1.4737
1123	246023	2.0120	1.3045	1.5474	1.7812	1.7246
1124	246024	2.3892	2.2529	3.0107	2.6191	2.5149
1125	246025	7.9073	3.9171	4.0258	4.9363	6.0121
1126	246026	2.9736	4.9545	5.2481	2.8701	3.6113
1127	246027	6.8708	8.4381	5.2093	6.7480	6.6348
1128	246028	4.5409	3.7891	5.2636	4.1559	3.2190
1129	246029	4.5257	5.0655	5.3126	3.0824	5.4323
1130	246030	3.3063	4.6055	2.2563	2.2995	4.9144
1131	246031	7.1718	7.2879	7.2984	6.8739	6.4300
1132	246032	4.7319	3.8129	4.5599	4.3632	4.3060
1133	246033	2.8510	2.1370	3.1143	5.9235	2.5342
1134	246034	1.9367	2.0499	4.3082	2.9439	1.7109
1135	246035	8.3274	8.8910	8.2801	8.1584	7.9784
1136	246036	2.3646	2.2749	3.1097	2.8860	2.0875
1137	246037	3.2541	3.4479	2.7067	2.8193	3.7136
1138	246038	2.4730	3.0600	2.5099	2.9548	2.8110
1139	246039	5.3610	4.4744	4.5635	4.7324	4.3953
1140	246040	7.7258	7.4656	7.5659	8.4565	7.2144
1141	246041	5.6831	6.6963	7.6243	6.7760	5.3469
1142	246042	6.8950	9.4533	6.0642	7.0536	8.2671
1143	246043	3.0572	3.4065	4.7762	3.9358	4.4909
1144	246044	9.1559	8.2321	8.3557	8.6967	9.0931
1145	246045	5.1669	6.8670	5.9614	6.2542	6.4625
1146	246046	1.7813	1.5893	1.7538	1.8060	1.8732
1147	246047	1.8146	1.5128	1.7682	1.8166	1.6601
1148	246048	1.6299	1.6470	1.7668	1.6872	1.5216
1149	246049	2.0669	1.4215	1.8407	1.7315	1.6626
1150	246050	5.6068	5.7895	6.1568	5.5333	6.7007
1151	246051	8.9636	10.712	7.8742	8.6827	8.5742
1152	246052	2.8351	2.9472	2.6827	3.6793	2.6236
1153	246053	2.7964	2.9389	4.2007	4.2666	3.6059
1154	246054	4.8624	6.1372	8.1190	7.8771	3.2652
1155	246055	3.4273	3.9412	4.7551	5.3877	6.4781
1156	246056	4.2226	2.2749	2.1106	2.3164	3.5393
1157	246057	4.0979	3.0811	3.0472	4.9105	2.3232
1158	246058	5.2411	5.8111	5.0847	5.5641	5.3697
1159	246059	6.5241	6.7706	6.9560	7.2081	6.0816
1160	246060	7.5391	6.6728	6.7335	7.5646	5.9843
1161	246061	5.3165	4.6249	3.1963	4.1785	4.3996
1162	246062	4.7312	4.9407	4.9706	4.6472	4.4143
1163	246063	1.8600	1.8155	2.5773	2.1527	1.7488
1164	246064	7.5954	7.3563	8.0781	7.3588	6.0892
1165	246065	2.2600	1.7380	2.1676	2.3224	2.2480
1166	246066	3.5041	3.5633	3.4460	3.1658	3.6649
1167	246067	1.7607	2.4760	3.9606	1.6773	1.4667
1168	246068	11.773	11.441	11.600	11.519	10.337
1169	246069	2.3298	1.8591	2.8696	2.3828	2.9545
1170	246070	8.0411	6.1806	5.4336	7.9160	5.1163
1171	246071	2.9097	3.1477	2.6753	3.0163	3.3908
1172	246072	1.9544	4.4011	2.1519	1.9006	1.7890
1173	246073	7.4399	7.8550	7.1705	7.4115	6.8683
1174	246074	5.7853	5.1063	5.2403	6.2598	4.7419
1175	246075	2.2893	2.0869	2.3680	2.3809	3.6717
1176	246076	2.8254	5.0628	4.7751	5.2086	6.1517
1177	246077	1.6029	2.7625	2.0022	4.3636	1.8583
1178	246078	2.1030	2.0716	2.6752	7.9283	2.8646
1179	246079	3.1369	2.7356	1.6757	4.1338	3.8342
1180	246080	2.1445	1.6937	2.8912	2.2841	1.9908
1181	246081	5.6026	5.3971	5.6711	6.2131	6.0232
1182	246082	2.0256	1.5321	1.9751	1.8323	1.5803
1183	246083	3.9359	2.7128	1.3886	1.4496	2.3922
1184	246084	2.1509	2.3715	2.1492	2.2876	2.3732
1185	246085	5.4987	4.0186	4.7483	3.7759	4.6144
1186	246086	2.7215	2.2138	2.1640	2.4366	2.5326
1187	246087	2.9289	4.0312	4.3558	2.5977	5.3738
1188	246088	9.0499	7.2840	7.6793	8.5958	7.3691
1189	246089	7.6364	8.0054	8.1175	8.0872	7.0761
1190	246090	3.2281	4.2723	4.8980	3.3891	4.0688
1191	246091	2.2200	2.5732	2.7567	1.9791	1.6462
1192	246092	5.7816	6.6654	7.3789	6.4760	7.3702
1193	246093	1.5916	1.5140	1.4591	1.4392	1.2798
1194	246094	7.4009	5.5426	4.2053	6.4608	4.1637
1195	246095	7.8547	7.8028	5.7885	7.0439	4.5146
1196	246096	1.9425	1.6680	2.3974	2.0513	1.7708
1197	246097	5.1646	2.4203	2.2605	2.6344	5.9843
1198	246098	1.5425	1.4221	1.6970	1.7464	1.5330
1199	246099	2.0604	2.0894	2.7141	2.4215	2.4505
1200	246100	1.6656	1.3035	1.5515	1.8781	1.3412
1201	246101	2.2108	2.1329	2.7516	2.5619	2.2241
1202	246102	2.5403	1.7503	2.3619	2.1752	2.4020
1203	246103	8.4716	4.2936	2.2572	4.8390	2.8283
1204	246104	2.1247	2.1252	2.3261	2.3371	1.9204
1205	246105	1.2936	1.3208	1.2112	1.2032	1.3021
1206	246106	2.4437	2.0714	2.1088	2.1704	2.1736
1207	246107	1.5750	1.7629	1.7095	1.9631	1.6997
1208	246108	1.6326	1.2938	1.5868	1.5112	3.3320
1209	246109	4.1550	4.7339	4.1250	3.8399	5.1846
1210	246110	2.7020	2.7084	2.2425	4.3621	3.1927
1211	246111	5.1718	5.0170	5.8194	5.1394	4.7665
1212	246112	5.3767	5.6823	5.1476	5.2006	4.6221
1213	246113	1.6587	1.3909	1.8237	1.9778	1.8208
1214	246114	3.8767	6.5784	6.0624	5.5376	4.0442
1215	246115	6.4135	6.9197	7.4779	7.8959	6.7369
1216	246116	1.3391	1.3735	1.5312	1.2610	1.5210
1217	246117	4.3600	3.5021	4.1388	4.2750	4.6337
1218	246118	1.5612	1.5072	1.6549	1.5692	1.5677
1219	246119	5.6085	5.8826	6.0621	5.3088	5.7223
1220	246120	3.9275	3.1692	3.3726	4.5791	4.0289
1221	246121	1.8672	2.0549	2.1021	1.9460	1.8455
1222	246122	3.0473	3.6804	2.7720	3.6831	3.2331
1223	246123	1.4178	1.4147	1.8413	1.7295	1.6655
1224	246124	7.5407	7.4848	7.4436	7.8245	6.6291
1225	246125	2.0278	1.3481	1.3743	1.6549	1.3690
1226	246126	6.9437	7.1419	6.9755	7.6585	7.1224
1227	246127	2.0577	2.0007	2.3671	2.1984	2.3233
1228	246128	2.2303	2.0933	2.8884	2.6317	2.3319
1229	246129	2.3776	1.7463	2.3125	2.0596	1.9545
1230	246130	2.0100	1.6368	1.9593	1.8864	1.9376
1231	246131	5.8965	5.3250	5.5052	5.6203	5.2438
1232	246132	3.6118	2.1044	3.2730	2.7699	2.3609
1233	246133	3.8907	7.3951	5.2684	4.8086	1.8418
1234	246134	4.6909	5.6462	6.0343	4.9522	4.8637
1235	246135	2.2416	1.6519	1.7875	2.4704	2.8448
1236	246136	1.6900	1.7551	2.1899	1.5957	1.7389
1237	246137	2.1029	1.9047	2.4718	2.3405	2.3345
1238	246138	1.8319	1.7847	1.7175	1.5961	1.6302
1239	246139	9.0971	9.4787	10.235	9.7686	10.064
1240	246140	5.9533	5.7096	6.2266	5.9276	4.5321
1241	246141	5.4095	4.1550	3.8816	4.5505	4.1140
1242	246142	2.4965	2.1703	3.2263	2.2688	3.6085
1243	246143	1.7948	3.2077	3.7950	1.9879	1.8825
1244	246144	2.9387	2.4805	3.5185	3.2738	2.8916
1245	246145	1.9537	1.7917	2.0130	1.9566	1.7318
1246	246146	1.5797	1.6072	1.6388	1.5636	2.0788
1247	246147	7.5029	7.4863	7.5039	7.1289	7.3398
1248	246148	6.6775	6.0069	3.9707	3.9019	6.0757
1249	246149	1.7982	1.7446	2.0296	1.6973	1.6061
1250	246150	3.7015	3.8079	3.4746	3.6031	4.4620
1251	246151	5.2534	4.1846	5.4437	5.6312	4.5647
1252	246152	3.2202	2.7523	1.9444	3.1599	2.4435
1253	246153	8.5007	7.4565	7.1058	8.8911	8.5132
1254	246154	2.3607	2.6757	3.9287	4.9449	2.3835
1255	246155	1.9938	1.6743	1.9556	2.1129	1.3668
1256	246156	7.1096	8.5124	7.8884	5.3107	6.2658
1257	246157	5.6350	6.8170	6.0192	5.8348	5.7616
1258	246158	4.2669	4.7488	4.5709	5.5310	4.9243
1259	246159	2.1427	1.6622	2.2187	2.0170	1.9824
1260	246160	5.1917	5.3257	6.2111	5.6370	4.7479
1261	246161	5.8518	7.2822	6.5342	5.9242	7.4489
1262	246162	1.9573	3.0837	1.9064	2.1618	2.9556
1263	246163	2.6975	2.2132	2.9744	2.9460	2.4597
1264	246164	1.5933	1.2818	1.8210	1.4178	1.5755
1265	246165	3.1936	2.6512	3.6070	3.2436	3.5385
1266	246166	4.5261	3.4292	4.2206	4.2121	4.0973
1267	246167	2.4358	2.0269	2.3047	2.4626	2.1754
1268	246168	1.8603	2.6262	2.6458	1.9849	2.0844
1269	246169	6.4221	6.4552	6.9776	6.1814	5.4741
1270	246170	8.1838	6.2110	5.5202	7.5260	7.7559
1271	246171	6.5744	7.1199	7.6141	6.5478	7.2749
1272	246172	1.7317	1.7185	1.9552	1.7219	1.8134
1273	246173	6.0527	4.8814	3.7098	6.6797	4.7858
1274	246174	1.6647	1.4391	1.5057	1.2297	1.5745
1275	246175	2.7865	3.2284	3.7092	3.4230	3.8524
1276	246176	1.8853	1.4874	2.1377	2.0901	1.7287
1277	246177	1.9503	1.2881	1.7288	1.7000	1.3988
1278	246178	5.0978	4.3164	5.4638	3.8031	3.5868
1279	246179	2.6508	2.2392	2.7581	2.7680	2.5831
1280	246180	3.3979	3.7855	3.5135	4.2490	4.2900
1281	246181	1.4878	1.2601	2.2730	1.5975	1.3143
1282	246182	2.1846	1.4863	2.0749	1.9209	1.8651
1283	246183	3.5580	4.0325	3.9952	3.4730	3.2138
1284	246184	7.6688	7.6146	3.7480	3.4937	3.0515
1285	246185	2.6791	2.1545	1.9755	3.4347	2.1422
1286	246186	2.5399	2.0159	2.0886	2.0535	1.9181
1287	246187	3.4630	4.2289	4.2855	4.0919	4.3848
1288	246188	3.0060	3.4369	3.2778	2.9674	3.5840
1289	246189	5.1785	5.6051	6.0028	5.7890	6.3762
1290	246190	4.9791	5.3514	5.3359	5.4121	4.9178
1291	246191	9.7351	8.9159	8.7962	9.2443	8.5535
1292	246192	6.1415	6.1465	6.8503	6.4255	5.4294
1293	246193	2.6312	3.3583	3.6983	3.7680	3.6178
1294	246194	2.5020	2.1956	1.9185	4.4391	4.0322
1295	246195	2.0297	1.6956	1.8681	1.5177	1.8182
1296	246196	7.7416	6.6004	7.1033	7.4835	6.1002
1297	246197	1.4908	1.4726	1.3472	1.4507	1.3629
1298	246198	7.8277	8.3172	9.2084	9.7044	10.131
1299	246199	4.5647	4.4600	3.9188	5.7903	3.4240
1300	246200	4.0405	2.8355	1.9555	1.5228	2.6452
1301	246201	6.2155	5.6727	4.7960	6.5543	6.6484
1302	246202	4.8629	4.9109	5.0637	6.2042	4.5298
1303	246203	1.7206	1.4510	1.6920	1.4639	1.7640
1304	246204	3.6153	3.5372	3.1919	3.6968	3.2062
1305	246205	3.4215	2.6832	2.3840	3.7528	2.9526
1306	246206	3.1701	2.6979	3.4340	3.1135	3.1955
1307	246207	5.3970	5.4308	4.7268	4.7940	5.0434
1308	246208	2.1021	1.8100	2.2474	1.9213	2.3158
1309	246209	3.0609	2.4921	3.1203	2.7497	3.1286
1310	246210	3.8246	2.9599	2.7885	3.4149	3.3585
1311	246211	4.3237	4.8742	5.4068	4.6169	4.4917
1312	246212	6.4652	6.1638	1.7951	2.0180	1.7930
1313	246213	5.3027	5.1913	4.4830	5.3365	5.1704
1314	246214	4.8266	3.2884	5.2073	4.1989	7.9509
1315	246215	5.5372	5.5204	5.7118	5.9664	3.8103
1316	246216	2.3018	2.5690	2.7410	1.8994	4.0609
1317	246217	7.5040	3.7591	4.1206	3.9343	8.1070
1318	246218	4.1834	4.6220	4.2723	3.9077	5.2937
1319	246219	4.7339	6.1010	6.3824	6.3922	6.2751
1320	246220	6.1495	5.4993	4.9815	5.4540	4.4060
1321	246221	9.0360	8.7212	9.1851	8.8001	8.6843
1322	246222	5.6935	5.7045	4.6076	4.3685	5.5023
1323	246223	5.8013	5.8811	5.7956	4.2798	5.4789
1324	246224	1.8575	1.6225	3.4024	6.2737	3.1635
1325	246225	2.1187	4.7739	2.1008	2.1982	1.7836
1326	246226	6.1839	7.0969	6.9518	9.2483	6.1195
1327	246227	2.4908	1.8910	1.8990	2.2721	2.3553
1328	246228	1.9750	1.5355	2.5491	2.0067	1.6744
1329	246229	1.7188	1.5599	2.2766	1.8908	1.7333
1330	246230	3.2639	3.0401	3.5406	2.9598	3.0669
1331	246231	4.5369	2.2151	3.2146	2.9580	4.3929
1332	246232	2.6068	2.9448	2.4939	3.0124	2.9092
1333	246233	1.6760	2.0402	2.1526	1.6767	2.5874
1334	246234	4.8501	5.1136	3.4352	4.2510	4.5978
1335	246235	3.1936	4.3887	2.2523	2.2359	2.2392
1336	246236	1.4836	1.2003	1.4513	1.3389	1.4970
1337	246237	4.4904	3.5948	5.2617	6.2048	4.6342
1338	246238	2.4093	2.3425	2.8087	2.2868	2.2348
1339	246239	2.5917	2.5094	2.7086	2.7731	3.8403
1340	246240	6.3529	4.8362	5.0548	6.0802	4.9742
1341	246241	1.6286	1.8384	1.9858	1.9553	1.6032
1342	246242	3.3592	3.1154	3.3548	3.2219	3.4332
1343	246243	1.7835	1.9497	1.8703	1.9906	2.2335
1344	246244	4.2406	2.1399	3.0192	1.9948	4.8932
1345	246245	4.8807	5.5962	5.9041	5.6384	5.3938
1346	246246	5.3615	2.9930	2.6454	4.1410	2.8270
1347	246247	1.7349	2.3942	2.5847	1.7329	6.3955
1348	246248	1.5817	1.3876	1.4969	1.1581	1.2955
1349	246249	7.6669	6.7503	5.6188	7.5238	6.3358
1350	246250	1.8804	1.5753	1.9821	1.5382	1.8446
1351	246251	2.0187	3.3235	1.9384	2.1591	2.2002
1352	246252	1.2786	1.5441	1.4790	1.3063	1.2676
1353	246253	8.2125	8.5731	7.4683	7.2122	8.3403
1354	246254	1.7722	1.6424	1.8714	1.7977	1.8340
1355	246255	6.0868	5.3709	4.2213	5.1337	5.2505
1356	246256	3.4252	4.1307	3.7088	3.7027	4.6788
1357	246257	6.3478	7.5787	7.4566	7.1821	8.0122
1358	246258	1.8967	1.5892	1.5391	1.7303	1.4469
1359	246259	3.3915	3.8994	4.1809	1.9969	3.9921
1360	246260	1.5456	1.6766	1.6252	1.6046	2.9600
1361	246261	5.5502	4.5445	4.0846	5.1434	5.1601
1362	246262	3.6883	4.0254	3.0557	4.2418	3.0919
1363	246263	5.4504	6.1237	6.7435	6.1509	6.1855
1364	246264	3.0291	2.5528	2.7155	2.7345	3.3261
1365	246265	6.0013	5.1698	5.3531	5.6470	3.7917
1366	246266	6.2040	5.9232	5.1432	6.1647	4.7855
1367	246267	9.1146	10.847	10.136	10.555	9.8490
1368	246268	4.3251	3.4921	2.9554	5.5633	4.4969
1369	246269	6.6693	4.7030	2.9730	5.3508	3.2855
1370	246270	1.8143	1.4236	1.7011	1.4822	1.6884
1371	246271	1.5242	2.5176	1.7451	1.4391	1.5632
1372	246272	1.2628	1.3167	1.5114	1.4372	1.2265
1373	246273	1.7299	1.9219	3.1859	2.6482	1.6321
1374	246274	2.3286	1.7816	2.5273	2.2871	2.0630
1375	246275	1.3238	1.1340	1.4557	1.2906	1.3958
1376	246276	4.6310	5.6455	4.5869	5.1093	5.9482
1377	246277	1.5634	1.7953	1.6065	1.6884	1.6305
1378	246278	4.6024	3.3594	3.0630	4.0851	2.4458
1379	246279	3.2769	1.5874	1.6999	1.4199	1.8138
1380	246280	5.5322	4.7736	4.9036	5.6882	8.4116
1381	246281	3.2145	4.4271	3.5281	3.3754	4.3039
1382	246282	4.4999	2.3573	1.9585	5.1681	3.6310
1383	246283	2.2492	1.9531	2.6149	2.3155	1.9915
1384	246284	5.9403	4.6976	5.8170	6.2533	6.9767
1385	246285	6.5618	7.3476	8.0001	7.0648	8.0626
1386	246286	8.0085	7.9092	8.2820	7.7369	7.6928
1387	246287	8.5633	7.5992	8.0804	8.1068	7.8048
1388	246288	2.6362	3.9341	2.6382	3.0193	5.6444
1389	246289	4.0574	2.8917	2.2894	2.5493	4.2282
1390	246290	6.3745	6.3271	6.6047	5.6397	6.7638
1391	246291	4.6023	4.5375	4.8957	4.1175	4.1112
1392	246292	5.2030	5.1515	5.0490	4.5552	5.2391
1393	246293	3.1851	2.6625	2.7452	3.0722	3.1600
1394	246294	8.7164	7.5053	8.3982	9.7795	7.0741
1395	246295	4.7398	3.4682	2.1711	4.0258	2.4383
1396	246296	4.1139	4.3256	4.7214	3.9601	5.0818
1397	246297	1.9654	1.6595	1.8561	1.8663	1.8917
1398	246298	5.3398	4.8741	3.6681	3.2933	5.5856
1399	246299	3.9350	2.6884	3.0968	3.0330	2.6752
1400	246300	4.1340	3.8773	4.8119	4.5857	5.5261
1401	246301	6.7524	6.4602	6.7394	6.5176	7.7020
1402	246302	2.4948	2.9538	4.3742	3.1619	5.5305
1403	246303	4.2484	2.6213	2.7924	6.3723	2.2942
1404	246304	4.4857	6.9652	7.5750	6.8954	6.0278
1405	246305	4.3510	8.6075	4.6809	3.7202	4.4072
1406	246306	7.2258	6.8649	6.5795	7.1650	6.6767
1407	246307	9.0834	8.4882	8.2930	9.2557	7.6295
1408	246308	4.2769	4.7941	5.0642	6.2652	3.6448
1409	246309	4.0660	3.7069	3.6785	3.9217	3.8168
1410	246310	2.5053	2.4889	4.0899	2.5601	3.4082
1411	246311	6.7702	6.0708	6.4489	7.7515	8.0749
1412	246312	4.1184	5.5576	3.7046	3.8131	4.2178
1413	246313	2.6581	2.1584	3.0123	4.0510	2.5402
1414	246314	5.9671	7.0162	6.0815	5.4365	5.4699
1415	246315	4.3705	3.0106	1.9875	4.0923	2.0403
1416	246316	3.7397	2.6944	2.6403	3.0834	3.0467
1417	246317	3.1413	2.7319	2.3899	3.2738	2.0600
1418	246318	3.5220	3.1980	3.4701	3.0489	3.8926
1419	246319	8.9180	8.2816	8.6303	9.4537	7.1492
1420	246320	3.1031	4.2435	3.7995	2.3881	4.5993
1421	246321	2.3924	2.5678	2.2358	2.4925	1.7689
1422	246322	5.9817	4.8957	3.9254	5.2102	5.3167
1423	246323	6.1262	5.4968	5.6332	5.4172	5.5125
1424	246324	4.6484	3.9589	3.4517	4.1498	3.2729
1425	246325	2.9540	3.2365	3.6408	2.8352	3.1171
1426	246326	4.1510	4.7329	3.4694	3.3733	3.6048
1427	246327	3.8137	3.9544	3.5269	2.1888	4.8761
1428	246328	6.9748	5.2947	4.4340	5.8233	5.8633
1429	246329	4.6321	3.9547	2.7986	4.7998	4.1996
1430	246330	1.9262	1.9329	2.6117	3.3398	1.6721
1431	246331	2.2496	2.4493	2.8903	2.1226	3.9879
1432	246332	1.9833	1.7908	2.5777	2.2070	1.6886
1433	246333	1.4447	1.3766	1.6845	1.5507	1.4409
1434	246334	3.9061	3.4853	4.1914	3.8179	3.8963
1435	246335	3.5244	4.1006	3.5689	4.7335	4.1435
1436	246336	1.6819	1.5903	1.4052	1.5806	1.3793
1437	246337	2.1523	1.9666	2.3661	1.9550	2.4553
1438	246338	1.8726	1.4142	2.3292	2.0168	1.4640
1439	246339	7.1020	5.8577	5.2733	7.7951	6.5915
1440	246340	1.7795	1.9061	1.8561	1.8954	1.5451
1441	246341	3.2529	2.6198	2.8004	2.7683	2.8071
1442	246342	1.5243	1.3033	1.3974	1.2045	1.3012
1443	246343	5.9824	6.8571	7.0944	7.0932	5.9924
1444	246344	1.9306	1.8005	2.4572	2.1161	2.2732
1445	246345	3.2549	2.2254	1.5935	2.0026	2.4686
1446	246346	3.6980	3.0194	3.7430	2.9480	2.6871
1447	246347	4.8467	3.7737	3.4625	4.5279	4.1305
1448	246348	2.7311	2.0943	1.8443	2.4686	2.3832
1449	246349	1.4252	1.5381	1.8680	1.4101	1.7849
1450	246350	4.0904	3.6931	2.3053	4.5463	4.1616
1451	246351	3.2969	3.4576	3.2775	3.1176	3.8005
1452	246352	2.1810	1.8610	1.7108	1.8130	2.0396
1453	246353	1.3243	1.1035	1.3076	1.5210	1.2446
1454	246354	2.4328	2.0862	2.4292	1.9778	2.0883
1455	246355	4.6100	3.8651	4.2980	3.9631	4.2392
1456	246356	1.3574	1.2254	1.5991	1.5442	1.2325
1457	246357	4.6556	3.7425	4.8820	5.6091	5.2543
1458	246358	4.7394	4.2654	5.0862	5.3824	5.2432
1459	246359	2.4896	2.2669	2.2821	2.4400	2.3205
1460	246360	1.7468	1.3857	1.5217	1.5908	1.5693
1461	246361	1.4444	1.4071	1.6693	1.3941	1.2737
1462	246362	2.0012	1.7718	2.2386	1.6126	2.0726
1463	246363	2.0811	1.5727	1.7037	1.8992	1.6653
1464	246364	1.7893	1.5909	1.5955	2.0240	1.5038
1465	246365	1.6981	1.6181	1.4972	1.5163	1.5575
1466	246366	1.8542	7.1681	2.1534	1.4415	1.5705
1467	246367	1.6085	1.9308	2.0506	2.0940	1.6889
1468	246368	1.9589	1.6728	1.7272	2.0119	1.9860
1469	246369	2.8059	3.1897	5.0724	4.5092	2.7966
1470	246370	2.1734	1.9028	2.3051	2.0438	2.4262
1471	246371	4.0568	4.5239	4.2508	2.0402	4.4305
1472	246372	1.3454	1.4786	1.9879	1.5452	1.2806
1473	246373	1.6601	5.2926	1.8611	1.7881	1.2825
1474	246374	1.6848	1.7252	2.1948	1.4640	1.6776
1475	246375	1.4880	1.5562	1.9344	1.3931	1.5349
1476	246376	5.6236	2.7871	3.1613	3.0943	3.6356
1477	246377	1.5762	1.7703	1.6785	1.6160	1.4481
1478	246378	2.3548	2.6198	1.9020	2.0704	3.0608
1479	246379	9.1707	7.8718	7.8375	8.3292	7.8246
1480	246380	1.5233	1.5195	1.5990	1.4405	1.6506
1481	246381	1.5688	1.4119	1.8662	1.5552	1.3377
1482	246382	1.5055	1.5297	1.8763	1.5489	1.3775
1483	246383	3.5896	3.4142	4.0941	3.9105	3.3456
1484	246384	4.6976	6.1262	7.0650	6.1228	6.4321
1485	246385	2.0207	1.8992	2.1958	2.9982	1.2906
1486	246386	2.3882	1.4157	2.1334	2.3780	1.3563
1487	246387	2.1834	1.9417	2.2046	2.7007	1.7634
1488	246388	4.9411	3.6813	4.1337	4.6432	3.9732
1489	246389	1.7050	1.4778	1.4308	1.8084	1.4600
1490	246390	2.1685	2.1546	3.4127	1.7193	1.6298
1491	246391	5.0090	4.9700	5.4330	4.9075	5.5603
1492	246392	3.5953	3.2084	4.0634	3.4879	3.9583
1493	246393	2.4865	2.1303	2.4911	2.6249	2.7758
1494	246394	1.4463	1.9461	1.1471	1.2564	1.3501
1495	246395	1.6462	1.7365	1.7475	2.0185	1.5946
1496	246396	1.9628	2.5656	2.3747	1.7917	4.0577
1497	246397	1.3904	1.4235	1.5696	1.4636	1.3082
1498	246398	6.6414	5.4959	6.0133	6.1301	6.3278
1499	246399	3.4994	3.6702	2.1523	3.0776	4.4981
1500	246400	6.3759	5.8007	6.8309	7.5825	6.3085
1501	246401	1.2905	1.4530	1.4521	1.4947	2.2084
1502	246402	1.3526	1.3317	1.4926	1.4437	1.2384
1503	246403	1.3350	1.2422	1.9148	1.3926	1.3947
1504	246404	3.4546	4.3671	3.7414	3.3202	3.7170
1505	246405	1.9239	1.4456	1.9383	1.4284	1.6335
1506	246406	1.8590	1.3621	1.5464	1.7438	1.3811
1507	246407	2.3006	1.5933	1.7629	1.9795	1.8494
1508	246408	2.7620	3.5401	3.3187	2.6057	4.2344
1509	246409	4.6894	4.9570	6.3187	3.6412	5.1317
1510	246410	1.4657	1.7778	1.6749	1.4054	1.2709
1511	246411	4.2720	3.5834	3.6197	6.1042	3.5633
1512	246412	4.3521	5.8087	5.0297	5.8550	6.1998
1513	246413	5.4957	7.2784	5.5809	5.2498	3.2055
1514	246414	1.4365	1.3153	1.4443	1.5742	1.3049
1515	246415	8.0109	5.7323	3.7879	7.7038	4.8150
1516	246416	1.2358	1.2839	1.5598	1.3314	1.2909
1517	246417	4.2557	5.9272	4.2109	4.4643	6.3311
1518	246418	1.6618	1.6915	2.3344	1.6879	1.7238
1519	246419	3.1430	3.0815	3.7565	3.4121	3.2514
1520	246420	4.2726	5.5545	3.9261	3.9545	3.9637
1521	246421	5.3214	5.6446	5.9619	5.0589	5.5533
1522	246422	4.3621	4.9856	4.7225	4.6488	4.6607
1523	246423	8.6244	7.5412	7.3584	8.5699	7.9883
1524	246424	5.1978	4.5752	6.0693	5.6430	3.9484
1525	246425	2.3143	2.2676	2.7364	2.2608	2.0737
1526	246426	4.8714	4.5251	3.3838	2.4461	2.3214
1527	246427	3.4959	4.5188	4.0005	5.2325	4.3150
1528	246428	2.3787	2.7417	2.0068	2.0293	2.3781
1529	246429	1.4226	1.4585	2.2258	1.8822	1.5468
1530	246430	3.0118	2.3143	2.9161	3.8996	3.4233
1531	246431	1.7262	1.3280	1.5291	1.9684	1.6087
1532	246432	3.8822	1.6817	2.1784	2.1629	2.1414
1533	246433	4.5405	2.7762	3.1686	2.6517	4.3793
1534	246434	2.0135	3.3849	2.4082	3.1565	3.4460
1535	246435	4.4424	3.1160	3.0218	5.1960	3.4816
1536	246436	7.7989	6.5776	6.2870	7.0067	6.2717
1537	246437	1.5840	1.5988	1.7880	1.7019	1.6996
1538	246438	3.9393	2.7861	3.2720	3.2709	4.2365
1539	246439	2.2270	2.4122	2.6269	2.5354	4.6161
1540	246440	2.0405	2.0731	2.4862	2.0208	2.1032
1541	246441	5.9214	5.1909	5.5546	6.7802	6.1515
1542	246442	5.6951	5.5595	6.2433	5.6273	6.1272
1543	246443	4.1520	4.4324	2.3884	4.1478	3.0981
1544	246444	2.1784	3.2309	2.1887	1.9649	2.4907
1545	246445	4.0103	3.5123	2.1403	2.7293	2.4418
1546	246446	2.0904	2.0515	2.5774	2.1284	2.3198
1547	246447	7.5500	7.1950	6.8186	7.6264	6.8715
1548	246448	4.3909	4.1864	4.0280	4.7734	4.7412
1549	246449	3.2707	3.4131	2.4458	3.5869	3.4318
1550	246450	3.8844	3.6656	3.8562	3.5706	4.0607
1551	246451	6.5771	7.2663	7.3933	7.0258	6.7385
1552	246452	5.8736	6.8114	5.8802	5.2818	5.9798
1553	246453	4.6773	5.1612	6.2642	5.5125	6.6572
1554	246454	4.0130	4.3231	4.3956	6.1565	3.3665
1555	246455	6.1946	6.4929	4.2258	5.7724	6.7026
1556	246456	5.2489	4.0397	2.2923	1.7614	2.0417
1557	246457	5.7592	4.5995	5.0211	6.3149	3.8805
1558	246458	2.3756	2.2805	2.1311	2.7695	1.5827
1559	246459	1.6911	1.9411	3.3463	1.7802	1.6205
1560	246460	3.7854	4.9515	4.8493	3.0189	3.4573
1561	246461	4.6498	3.9243	2.6755	3.9989	4.0605
1562	246462	4.0340	4.0426	3.8345	3.8352	4.9979
1563	246463	3.5540	5.7270	6.8636	7.5844	2.5357
1564	246464	1.8081	1.6397	1.6730	1.6401	1.4485
1565	246465	1.4456	3.1054	1.1049	1.3086	1.4027
1566	246466	3.2269	4.0954	4.3512	4.4542	5.7607
1567	246467	2.9815	2.6943	3.1661	2.4893	2.7548
1568	246468	4.4819	5.8370	3.2664	4.7245	2.9794
1569	246469	5.6046	5.5051	5.3450	6.5717	5.5923
1570	246470	1.8557	1.3782	1.6145	1.6456	1.7359
1571	246471	6.1129	6.8824	7.4489	7.7533	6.3662
1572	246472	2.3233	2.3177	2.6072	2.5255	2.2129
1573	246473	1.7582	1.3791	1.8605	1.6933	1.5120
1574	246474	2.5769	2.3258	2.7940	2.2870	2.7220
1575	246475	6.2114	2.3871	3.6451	3.3398	5.4744
1576	246476	4.3836	5.3132	3.0106	2.4403	7.5016
1577	246477	1.5613	1.7351	1.9262	2.1656	1.9676
1578	246478	1.9714	2.3803	1.5426	2.1400	1.5536
1579	246479	7.6209	8.0592	7.6196	7.2387	7.7643
1580	246480	7.2408	6.5908	7.7048	6.8794	4.4630
1581	246481	1.6641	1.3629	2.2210	1.9936	1.6900
1582	246482	4.3762	3.8964	5.0974	3.7185	4.4700
1583	246483	3.3867	1.5749	1.4773	1.5896	1.4942
1584	246484	7.7521	6.8228	6.5202	7.1111	6.1412
1585	246485	1.5522	1.4780	1.8601	1.3540	1.5864
1586	246486	6.1908	6.7607	6.4115	6.7435	6.9673
1587	246487	1.3918	1.5395	1.7349	1.4859	1.5834
1588	246488	1.9232	1.7042	1.7946	4.1225	1.6073
1589	246489	6.4964	6.4587	6.9568	6.8252	5.9978
1590	246490	5.0923	5.4661	6.3554	5.9755	3.2897
1591	246491	1.5518	1.3544	1.8684	1.3855	1.4751
1592	246492	2.0957	2.1656	1.7243	3.4860	1.9682
1593	246493	3.8543	4.8946	6.7444	6.2041	3.7576
1594	246494	2.0366	1.7561	2.2085	1.9646	1.5811
1595	246495	1.9080	2.0381	2.8535	2.1058	2.0671
1596	246496	3.7759	5.0765	5.1389	3.6936	5.0407
1597	246497	4.2876	5.1016	4.6170	4.4399	5.0249
1598	246498	2.7621	2.3035	3.0830	2.7929	2.8970
1599	246499	8.0448	7.5855	7.5670	7.6491	7.3268
1600	246500	6.9955	6.5552	3.2594	2.7440	7.7919
1601	246501	3.8579	3.8783	4.5586	3.6118	4.1258
1602	246502	2.8364	3.1786	3.6154	3.1977	2.9366
1603	246503	10.236	9.1020	8.7649	9.7352	8.7170
1604	246504	3.4330	2.6310	3.5064	3.1830	2.2296
1605	246505	5.0849	3.0893	3.0685	2.5510	2.8315
1606	246506	5.7299	6.5046	6.6473	4.9673	6.4726
1607	246507	5.0227	6.1899	5.9246	6.6541	4.3774
1608	246508	3.4871	5.4059	5.0098	4.2763	4.4615
1609	246509	2.3490	2.9415	1.5774	4.6044	2.2641
1610	246510	3.0446	5.2806	2.6980	3.7572	4.1659
1611	246511	4.9435	8.0524	9.1683	3.6748	6.1151
1612	246512	1.5082	1.4939	1.4583	1.6078	1.5684
1613	246513	4.5467	4.5387	4.8507	4.3630	4.8397
1614	246514	1.8615	2.3065	1.4959	2.3216	1.9579
1615	246515	3.1786	3.3233	4.1865	3.9134	4.3257
1616	246516	2.1441	3.6508	4.2397	2.0603	4.4210
1617	246517	2.1156	1.8375	2.4460	2.5517	2.2344
1618	246518	4.5549	4.5709	4.4627	4.9601	4.6937
1619	246519	2.1902	1.8333	2.5477	2.6219	2.3088
1620	246520	1.2777	1.4836	1.2424	1.5530	1.6440
1621	246521	6.7664	5.5367	5.1135	6.2232	5.3208
1622	246522	2.0048	2.0322	2.2053	2.2108	2.0272
1623	246523	4.0647	5.2608	4.1056	4.3755	3.6160
1624	246524	1.5696	2.1031	2.8175	2.1119	1.8466
1625	246525	3.5852	1.8401	2.2478	2.2776	2.1206
1626	246526	1.8614	2.2784	2.4632	2.1190	2.0428
1627	246527	6.3720	5.0064	3.8729	5.0352	3.4191
1628	246528	4.6571	3.9412	3.7141	3.8711	3.6738
1629	246529	5.1597	4.6719	5.2123	2.4360	5.7726
1630	246530	1.7654	2.0025	2.0741	2.0178	1.4347
1631	246531	2.9917	2.6219	3.4544	3.4311	8.4488
1632	246532	4.5661	5.5161	6.6045	6.1127	5.3406
1633	246533	5.8576	6.4964	6.5752	5.2121	5.9720
1634	246534	2.1349	1.6932	2.4381	2.6892	2.2412
1635	246535	1.6524	1.8721	2.0364	1.6493	1.4407
1636	246536	4.1958	3.3937	1.9376	2.8879	3.0700
1637	246537	1.6020	1.6933	1.8310	2.0817	1.5055
1638	246538	8.0077	7.4866	7.7304	8.0644	7.0214
1639	246539	6.7106	6.8831	7.6459	5.9583	6.3699
1640	246540	3.6054	2.8525	3.1889	3.2786	3.6457
1641	246541	5.8964	6.2769	6.1630	5.8801	6.2508
1642	246542	4.2328	5.1789	2.0406	1.5801	4.5640
1643	246543	2.6378	2.4275	2.6800	2.9138	2.9649
1644	246544	1.5048	1.3439	1.3324	1.4377	1.3338
1645	246545	1.2550	1.3947	1.6805	1.3493	1.5811
1646	246546	8.8657	8.5738	8.3299	8.9996	8.2669
1647	246547	5.7138	6.8270	7.8297	7.5316	7.8026
1648	246548	4.9496	3.7566	4.4075	6.1792	3.5357
1649	246549	4.9288	7.6200	9.1222	4.7378	2.8058
1650	246550	5.5944	4.0177	5.9673	5.9261	10.266
1651	246551	4.1869	4.2638	5.9542	3.4117	2.9457
1652	246552	1.8475	2.2225	1.8003	2.2421	1.9387
1653	246553	4.0868	4.9547	5.3014	5.5261	4.5954
1654	246554	4.7979	6.2675	5.3686	6.6691	8.0131
1655	246555	2.8152	3.2352	3.7227	2.9986	3.9601
1656	246556	1.7530	1.7674	2.1603	1.5314	1.5893
1657	246557	7.5989	4.9132	6.2163	6.1800	3.9703
1658	246558	5.2083	6.4346	5.2722	5.2605	5.2089
1659	246559	6.7251	4.7288	3.6369	4.8881	4.1304
1660	246560	2.4213	2.0334	2.9922	1.9841	1.6023
1661	246561	7.3456	5.2895	4.0313	6.2952	6.0619
1662	246562	4.5258	6.2128	2.9773	2.4506	3.0957
1663	246563	1.7850	2.7489	1.3258	1.3408	1.2788
1664	246564	8.3616	7.4724	7.0747	7.9175	7.4953
1665	246565	6.2624	8.1775	5.8181	7.3308	5.3467
1666	246566	1.2607	1.5196	1.1772	1.4920	1.9733
1667	246567	4.9440	5.3446	6.5876	5.0458	5.8979
1668	246568	3.8031	4.0168	4.4818	5.3455	2.9178
1669	246569	1.7555	1.6271	2.0271	1.9542	1.7911
1670	246570	1.2510	1.3770	1.6975	1.1105	1.4270
1671	246571	7.1560	10.156	11.257	5.6401	3.5746
1672	246572	5.3472	3.2055	4.4029	6.1888	4.9968
1673	246573	2.5708	2.3443	2.7576	2.3975	2.3492
1674	246574	1.9527	1.6605	1.8445	2.0899	1.7644
1675	246575	6.8172	5.7058	4.6750	7.1954	4.9467
1676	246576	5.2624	2.8639	1.8372	1.4639	4.2216
1677	246577	1.7588	1.6265	1.9868	2.8763	1.8796
1678	246578	1.4486	1.1547	1.3048	1.1212	1.1261
1679	246579	1.3367	1.5029	2.1042	1.5341	1.3719
1680	246580	1.5938	1.5297	1.6336	1.4407	1.6550
1681	246581	6.8095	6.6898	5.2131	5.9167	3.6577
1682	246582	3.8430	5.4895	4.0365	3.5400	3.5311
1683	246583	5.7388	5.9575	6.0826	5.9264	6.2722
1684	246584	2.2215	1.8985	2.3320	2.0202	1.9554
1685	246585	3.6629	2.0836	1.8867	2.9753	1.6061
1686	246586	3.6087	3.0126	2.4585	2.8238	2.9288
1687	246587	1.8776	1.5374	1.8399	1.9162	1.5551
1688	246588	1.9497	2.1546	2.5829	2.0511	1.8079
1689	246589	6.4570	10.233	10.814	6.2789	3.5179
1690	246590	1.9706	2.1818	3.7824	1.3638	1.7411
1691	246591	1.8233	1.4237	1.6700	1.5066	1.7002
1692	246592	1.5228	1.9505	3.1235	1.5080	1.7465
1693	246593	3.7467	3.4646	2.5811	2.8448	3.9356
1694	246594	7.3617	7.7079	8.1252	8.5273	6.8457
1695	246595	4.4219	9.3553	4.8514	5.6459	7.0383
1696	246596	1.7359	4.6001	6.5072	2.5711	1.9654
1697	246597	3.1216	5.0308	4.4764	4.2233	2.9232
1698	246598	4.2271	3.9548	4.1677	3.3317	4.1083
1699	246599	1.4779	1.1774	1.5736	1.5312	1.3808
1700	246600	2.3433	1.9371	1.9687	1.8912	5.3860
1701	246601	3.1047	2.3035	3.0006	2.3978	2.4401
1702	246602	1.4996	1.0958	1.2317	1.5399	1.2772
1703	246603	2.2016	1.8247	2.3173	2.5463	2.1297
1704	246604	1.9090	1.7059	2.1596	1.9073	1.5152
1705	246605	1.8404	1.4634	1.7905	1.5789	1.4987
1706	246606	1.3774	1.4911	1.4368	1.4248	1.4897
1707	246607	2.3968	1.9954	2.6549	2.3222	2.3949
1708	246608	2.2884	1.8650	2.3903	1.7060	1.8228
1709	246609	2.1857	2.1097	2.3872	2.4627	2.2799
1710	246610	4.7752	4.5863	4.0416	4.8886	3.6240
1711	246611	5.9405	6.0424	3.3125	4.1236	5.6644
1712	246612	3.7353	3.4789	2.6838	2.3963	2.6098
1713	246613	7.1898	8.3213	7.4642	8.1738	7.5536
1714	246614	3.6150	3.8783	2.9920	3.9631	3.0817
1715	246615	1.5763	1.2801	1.4684	1.3398	1.2968
1716	246616	2.3917	2.1164	2.3388	1.9905	1.9941
1717	246617	1.9807	1.8067	2.0120	1.9170	1.8275
1718	246618	1.0791	1.2007	0.97813	1.1913	1.1219
1719	246619	4.1346	4.9425	4.7811	4.1410	4.5516
1720	246620	1.6071	1.4539	1.5467	1.3520	1.5519
1721	246621	7.6744	8.0279	7.6089	8.2817	7.6950
1722	246622	4.8671	5.1981	3.9359	5.2836	5.0709
1723	246623	10.122	8.7726	8.3015	10.016	9.0744
1724	246624	2.8076	2.7530	4.6130	5.7242	3.2952
1725	246625	2.0307	2.1710	2.0346	1.7482	1.8707
1726	246626	4.8252	3.6565	4.8978	3.4534	3.8503
1727	246627	7.5396	7.7462	7.6330	7.9354	8.7842
1728	246628	9.0875	9.7079	10.095	8.9764	8.8640
1729	246629	2.8762	2.6879	2.7572	2.5307	5.0182
1730	246630	2.0428	1.9761	2.0268	1.8922	2.1055
1731	246631	2.8531	3.9551	3.7101	2.7356	3.8919
1732	246632	4.0308	4.0968	3.9489	4.1763	3.7246
1733	246633	1.4543	1.5767	2.1415	1.6993	1.3727
1734	246634	6.9335	7.2475	7.6105	6.8572	7.7215
1735	246635	2.0624	2.2906	2.1967	2.3308	2.1259
1736	246636	5.3763	6.7824	3.3724	3.9299	7.3440
1737	246637	1.8679	1.8430	1.8636	1.6732	1.6325
1738	246638	1.4263	1.3194	1.3827	1.5113	1.4625
1739	246639	1.5992	1.6725	1.8025	1.7689	1.8752
1740	246640	1.4706	1.5537	1.8415	1.7986	1.3610
1741	246641	1.2414	1.1433	1.1434	1.3038	1.2223
1742	246642	1.5890	1.4243	1.5561	1.5452	1.5211
1743	246643	1.3380	0.94578	1.0766	1.0503	1.4586
1744	246644	3.4330	3.6506	4.3441	3.8951	3.8866
1745	246645	4.0930	5.4894	5.5398	4.4789	5.9542
1746	246646	1.9130	2.3688	3.1052	2.4936	1.8255
1747	246647	1.2749	1.4362	1.4982	1.5779	1.2686
1748	246648	1.5898	1.2769	1.7179	1.5497	1.5076
1749	246649	1.6245	1.6156	1.7959	1.8018	1.6413
1750	246650	3.3297	3.0245	3.4635	3.3125	4.6056
1751	246651	4.4604	5.1382	3.1470	6.8777	4.8753
1752	246652	1.1636	1.2432	1.2657	1.3322	1.1935
1753	246653	5.5213	4.1838	5.0643	4.8763	5.4539
1754	246654	4.2271	4.1725	3.9622	4.6277	4.3489
1755	246655	1.5125	1.2678	1.2373	1.2011	1.3578
1756	246656	1.7547	1.3962	1.7312	1.5502	1.4037
1757	246657	1.4232	1.1757	1.1577	1.3410	1.1366
1758	246658	3.0865	1.8592	2.2964	2.2901	2.1378
1759	246659	1.0635	1.0719	1.2911	1.0323	1.1881
1760	246660	4.6485	6.8262	4.9769	4.1615	5.4816
1761	246661	1.2577	1.4617	1.8445	1.4075	1.5119
1762	246662	2.8017	2.5128	2.7963	3.0918	2.7588
1763	246663	2.1735	1.8845	2.1242	2.1890	2.1174
1764	246664	2.2981	1.9893	2.3240	2.1120	2.0641
1765	246665	2.7958	2.5715	2.6699	2.9904	2.7322
1766	246666	1.4508	1.3590	1.6727	1.3954	1.5547
1767	246667	2.3265	1.9189	2.1378	2.1092	2.0006
1768	246668	1.3371	1.3647	1.4856	1.1592	1.1534
1769	246669	2.4572	2.0453	2.0248	2.5683	2.0356
1770	246670	1.1257	1.2475	1.3117	1.3203	1.1823
1771	246671	1.6634	1.7388	1.7743	1.6856	1.6341
1772	246672	1.6600	1.3862	1.4646	1.6022	1.3736
1773	246673	7.7858	6.2620	5.6457	9.2159	6.8148
1774	246674	5.8324	4.9851	4.8936	5.5526	4.8880
1775	246675	2.1249	2.0461	2.3036	2.2902	1.9364
1776	246676	1.3232	1.2646	1.2270	1.2616	1.1647
1777	246677	1.4038	1.3560	1.5107	1.5239	1.6881
1778	246678	1.1654	1.1232	1.1210	1.0693	1.1486
1779	246679	1.3806	1.1941	1.2383	1.4826	1.2855
1780	246680	1.8243	1.8614	1.7744	1.6659	1.3752
1781	246681	1.9109	1.9018	1.7251	1.4206	1.8075
1782	246682	1.3726	3.4555	3.2518	1.8542	7.4605
1783	246683	7.8541	6.3096	6.1369	7.9977	4.5016
1784	246684	1.6598	1.2520	1.7254	1.8278	1.6015
1785	246685	2.3237	1.8495	2.4220	3.9320	2.0940
1786	246686	1.9069	1.6133	2.2134	1.7104	1.6828
1787	246687	1.2718	1.5666	1.4129	1.4857	1.2468
1788	246688	1.7456	1.5740	1.8228	1.5527	1.6078
1789	246689	1.2310	1.1586	1.5792	1.1417	1.1949
1790	246690	2.0244	1.6857	2.3077	2.3129	2.1901
1791	246691	4.5542	3.9879	4.6952	4.3224	4.2837
1792	246692	1.3740	1.2854	1.2998	1.4311	1.4263
1793	246693	3.2106	2.4276	3.3067	2.8898	2.6542
1794	246694	1.3797	1.3067	1.3854	1.3178	1.3514
1795	246695	4.1768	3.0151	4.0609	3.8709	3.8933
1796	246696	1.4793	1.4217	1.7962	1.7925	1.4833
1797	246697	2.3334	2.3635	2.5727	2.7476	2.4389
1798	246698	1.3180	1.3882	1.5253	1.3870	1.4394
1799	246699	6.7837	5.8473	5.6995	6.9352	5.9851
1800	246700	1.9838	1.9754	1.9922	2.1824	2.0001
1801	246701	2.5164	1.8996	2.5853	2.6420	3.1667
1802	246702	5.1052	6.6162	4.2748	4.1476	6.0752
1803	246703	2.3192	2.0697	2.2385	2.4556	2.1451
1804	246704	2.0342	1.8333	2.5270	1.8409	2.0046
1805	246705	3.1072	2.4715	3.5517	3.0212	3.2695
1806	246706	1.5983	1.5245	1.7302	1.5065	1.7480
1807	246707	2.6870	2.5936	3.2458	3.2156	2.5649
1808	246708	5.5526	4.7311	4.5483	5.7238	4.2070
1809	246709	1.1531	1.0341	1.0000	1.0055	0.99929
1810	246710	1.1866	1.1657	1.4100	1.5268	1.1552
1811	246711	2.6144	2.4895	2.6700	2.4636	2.5098
1812	246712	1.3921	1.3683	1.7071	1.6466	1.4288
1813	246713	1.7774	1.5433	1.7781	1.8671	1.7971
1814	246714	3.5730	3.1060	2.5839	2.7691	3.8693
1815	246715	1.7817	1.8680	1.8740	1.7581	1.7668
1816	246716	2.3893	2.2496	2.4524	1.8171	7.2667
1817	246717	1.5203	1.4203	2.0070	1.8991	1.5349
1818	246718	1.8806	1.8871	1.9948	1.9528	1.7981
1819	246719	1.3763	1.4384	1.4752	1.3242	1.2781
1820	246720	1.6425	1.4349	1.5856	1.5642	1.4654
1821	246721	3.8010	3.3636	4.2739	3.6567	3.4680
1822	246722	3.1436	2.4071	3.1626	2.9410	2.7644
1823	246723	1.7525	1.6070	2.1599	2.0231	1.6792
1824	246724	3.6549	3.9394	2.8870	3.7855	4.0648
1825	246725	2.8174	2.5927	3.2916	3.0375	2.9680
1826	246726	1.8009	1.6036	1.8638	1.8100	1.4637
1827	246727	2.0042	2.0359	2.7381	2.2603	2.1317
1828	246728	3.7623	4.3396	5.5099	4.8602	5.3681
1829	246729	1.5768	1.4615	1.7170	1.8290	1.4372
1830	246730	7.8236	7.0773	8.1551	7.9609	5.9182
1831	246731	3.8991	6.8514	3.8318	3.0515	4.3181
1832	246732	6.1888	5.4280	5.7880	5.7237	5.6333
1833	246733	5.5166	5.8551	4.1242	5.4732	4.9402
1834	246734	3.6781	4.1565	2.6310	3.6539	3.3028
1835	246735	7.1154	5.4187	6.2662	6.8192	5.4928
1836	246736	3.7615	3.1745	3.6272	5.2661	3.7846
1837	246737	4.5592	5.7458	4.6817	5.1508	5.4585
1838	246738	4.7852	4.5504	3.4723	3.8709	3.7733
1839	246739	1.6402	1.5693	1.9238	1.6132	1.6906
1840	246740	1.3288	1.5471	1.8434	1.4752	1.3539
1841	246741	7.4736	6.9287	6.7906	7.7182	7.0330
1842	246742	4.2407	4.6874	4.7713	3.6661	4.5013
1843	246743	5.3538	5.9632	5.3357	5.7613	4.6115
1844	246744	6.7290	8.9997	7.5664	7.1032	6.6798
1845	246745	9.7762	9.0793	9.4966	9.5339	7.4789
1846	246746	4.9543	4.6958	4.6113	5.0071	3.9803
1847	246747	9.1294	8.2384	8.7030	8.6250	6.3209
1848	246748	1.8169	2.6334	1.4136	2.5156	2.2699
1849	246749	3.2355	4.4151	3.2729	2.8586	4.9100
1850	246750	7.1426	6.0987	6.3101	6.2467	6.4292
1851	246751	1.1950	1.2794	1.3704	1.1984	1.1544
1852	246752	1.6764	1.4897	1.9639	1.8534	1.7409
1853	246753	1.5036	1.2169	1.6109	3.7542	1.5887
1854	246754	3.1681	4.0731	5.7189	4.3936	3.0974
1855	246755	4.1116	4.1534	4.3664	4.1228	4.4007
1856	246756	4.1531	3.9044	4.4220	4.1368	4.2886
1857	246757	1.6963	1.7141	2.0693	2.6318	1.9429
1858	246758	9.6013	8.8307	9.2868	9.8219	8.7242
1859	246759	2.4844	1.6097	1.9428	1.6440	3.2027
1860	246760	4.0584	3.8987	3.5761	3.7000	5.0356
1861	246761	2.2539	2.0332	2.5399	2.3752	2.4999
1862	246762	4.5625	4.4143	3.9675	4.2271	3.5707
1863	246763	3.0377	3.1613	2.9637	3.5239	3.1048
1864	246764	1.4414	1.2298	1.2386	1.3803	1.3950
1865	246765	8.9989	6.2852	5.6443	8.7910	7.9428
1866	246766	3.1071	2.6922	3.2319	2.8407	2.9051
1867	246767	6.8767	5.8842	5.2293	5.9841	6.3450
1868	246768	4.3336	4.3847	2.6188	4.3604	3.1023
1869	246769	2.1748	1.8110	2.4700	2.7088	2.2158
1870	246770	7.1973	6.7305	6.9447	6.2421	6.9187
1871	246771	1.2079	1.2393	1.3244	1.3928	1.5549
1872	246772	3.2388	3.5277	3.3373	2.9795	4.9491
1873	246773	1.1697	1.3104	1.4462	1.5501	1.2674
1874	246774	2.7678	2.6032	2.6795	2.7110	2.5557
1875	246775	5.7877	6.0625	5.4637	5.7735	5.3825
1876	246776	7.7608	5.6727	5.7999	8.6963	4.1728
1877	246777	1.9754	1.8853	2.3553	1.9110	1.8898
1878	246778	4.2985	3.9736	4.0255	4.6361	5.1964
1879	246779	4.7425	6.2417	6.1206	5.5428	5.7120
1880	246780	7.0751	6.3333	7.0825	6.7169	5.1594
1881	246781	1.5920	1.3681	1.7942	1.5934	1.5581
1882	246782	2.6827	2.3739	2.5595	2.6067	2.3837
1883	246783	1.8699	1.5262	1.6562	2.2356	6.7124
1884	246784	3.8198	6.0866	6.9581	5.2024	4.3744
1885	246785	5.5571	5.4653	5.9548	5.8714	7.7613
1886	246786	2.9823	5.3503	4.9220	5.5660	3.9924
1887	246787	1.6856	2.1509	4.6639	1.2015	1.3396
1888	246788	1.2285	1.3608	1.6622	1.4863	1.3535
1889	246789	6.8401	9.4846	10.202	10.018	6.5939
1890	246790	3.0694	4.3924	6.4750	3.6690	2.7031
1891	246791	2.1583	4.8300	5.9763	3.7212	3.7600
1892	246792	2.0229	2.3067	2.0358	4.2648	1.6465
1893	246793	2.8583	2.1306	3.0571	1.5730	1.7397
1894	246794	8.3539	7.9751	6.8437	8.0824	8.5059
1895	246795	1.7956	1.7717	1.9181	1.4802	2.1796
1896	246796	4.5980	4.2604	4.6970	4.4297	4.4670
1897	246797	2.7739	2.7523	2.8632	2.5196	2.7038
1898	246798	1.6553	1.4558	1.6658	1.6521	1.7214
1899	246799	3.0593	3.1515	3.0637	3.2844	3.1068
1900	246800	4.1534	4.6042	3.6837	3.2823	5.3741
1901	246801	8.3656	7.5834	7.9180	7.9608	6.9565
1902	246802	5.4485	6.0261	6.9077	7.1450	3.9691
1903	246803	4.8307	5.0313	4.4454	4.9090	4.3035
1904	246804	2.3146	1.7076	2.6732	2.3015	2.8138
1905	246805	1.6343	1.2943	1.8762	1.9521	1.3657
1906	246806	1.8851	1.5326	1.5821	1.7462	1.4793
1907	246807	1.8372	2.1910	2.0760	1.7901	1.6218
1908	246808	6.0617	5.3626	4.1915	5.7615	4.8535
1909	246809	6.0098	4.3356	5.2981	5.8633	4.8825
1910	246810	1.3282	1.1236	1.5293	1.5537	1.4716
1911	246811	1.9734	1.6563	1.7939	1.8978	1.8132
1912	246812	1.6608	1.2875	1.4789	1.2154	1.4166
1913	246813	1.3121	1.3690	1.7501	1.7138	1.2476
1914	246814	3.6676	6.6110	6.1145	6.8031	3.8524
1915	246815	3.9826	3.0615	2.8452	4.6026	3.0703
1916	246816	4.3663	2.5314	2.4877	4.5168	3.4798
1917	246817	5.3046	3.7359	3.9668	4.2265	4.0437
1918	246818	2.7469	2.8241	2.8060	2.7398	2.2363
1919	246819	1.5084	1.2699	1.9490	1.4430	1.4808
1920	246820	4.9916	5.8417	4.3520	4.4872	4.8725
1921	246821	1.5547	1.4956	1.7722	1.7286	1.7845
1922	246822	6.6484	5.6791	5.6009	5.2652	6.0965
1923	246823	1.4057	2.3212	3.9941	3.2503	1.5610
1924	246824	1.7329	2.3575	1.4993	1.6804	2.1626
1925	246825	1.5214	1.6112	1.6463	1.5866	1.6124
1926	246826	2.4528	1.8137	2.7545	2.3743	2.7946
1927	246827	2.5433	2.2579	2.9703	2.2752	3.1553
1928	246828	2.8657	2.6649	3.2897	3.2516	2.6070
1929	246829	3.5742	5.8963	5.1728	4.6332	4.5216
1930	246830	8.3078	7.7559	7.7455	8.5443	7.5800
1931	246831	1.3777	1.0756	1.6513	1.2411	1.2966
1932	246832	6.3659	8.0507	7.6574	7.0544	6.9325
1933	246833	1.7696	1.3790	1.7700	1.7452	1.5827
1934	246834	2.7100	2.6600	3.0696	5.2011	2.5736
1935	246835	1.8086	1.5173	2.0770	2.2643	2.0935
1936	246836	1.6004	1.9064	3.8651	7.7804	2.3832
1937	246837	1.8471	1.7495	2.4176	1.8541	2.0351
1938	246838	3.4077	3.0894	2.5353	2.8507	2.2620
1939	246839	5.4035	6.1281	8.4200	6.2903	4.8292
1940	246840	7.8204	7.0641	6.3975	7.1535	7.4691
1941	246841	3.3711	2.4034	2.9329	2.9043	3.2390
1942	246842	4.8947	7.1504	2.5669	2.2089	2.5462
1943	246843	5.3993	5.6498	5.5109	5.2527	5.8990
1944	246844	2.1655	1.7180	2.2259	1.9952	1.9498
1945	246845	8.5828	8.3614	8.1697	8.9140	7.9154
1946	246846	5.0016	5.3915	6.5131	5.9649	5.6186
1947	246847	4.9986	5.5823	5.0316	5.2220	4.5519
1948	246848	3.1035	2.6290	3.2643	3.4095	2.6682
1949	246849	6.8141	4.1792	2.2959	2.7029	3.8501
1950	246850	7.6038	6.0767	6.1096	6.7136	4.9799
1951	246851	1.5046	1.2727	1.3965	1.5442	1.2869
1952	246852	3.8676	3.6406	3.1808	4.3410	4.9367
1953	246853	4.3578	3.6319	4.2735	3.8687	4.1324
1954	246854	2.3505	1.5653	1.9756	1.7513	2.0294
1955	246855	1.7635	3.1347	1.2346	1.3970	1.3009
1956	246856	5.4269	4.8025	4.1920	5.1819	5.2547
1957	246857	1.5013	1.5307	1.2755	1.4187	1.7004
1958	246858	1.6852	1.4339	1.6076	1.7718	3.8616
1959	246859	1.6180	1.4629	2.2540	4.0354	2.0457
1960	246860	2.1217	1.6056	1.9064	2.0106	1.7671
1961	246861	1.5249	1.5273	1.8176	1.5369	2.2054
1962	246862	6.2590	5.8173	5.1679	5.6602	6.7812
1963	246863	7.0109	7.8961	7.1761	6.6889	7.3333
1964	246864	6.7147	5.3439	4.6411	7.4848	4.6041
1965	246865	5.3266	5.8787	6.4905	5.9998	5.2567
1966	246866	1.3295	3.9647	1.6364	1.5971	1.4410
1967	246867	1.5112	1.5125	1.7170	1.9522	1.8107
1968	246868	1.4925	1.3521	1.6932	1.3825	1.4221
1969	246869	1.7123	1.3197	1.6117	1.9145	1.4951
1970	246870	4.0244	5.6439	4.5164	4.7640	6.3925
1971	246871	1.2005	1.1566	1.2262	1.4119	1.3158
1972	246872	1.5970	1.1224	1.4771	1.4054	1.1898
1973	246873	2.3538	1.9485	2.5379	2.1065	2.1994
1974	246874	1.7334	1.5515	1.4166	1.5007	1.6132
1975	246875	1.7584	1.4320	1.5924	1.6722	1.8388
1976	246876	1.8925	1.6923	2.2458	1.9240	1.7283
1977	246877	1.8747	1.4638	1.8563	1.5932	1.4627
1978	246878	2.2178	1.7400	2.3240	1.7524	1.7921
1979	246879	6.8016	6.1060	5.8857	5.8843	5.1871
1980	246880	1.2359	1.0566	2.0486	1.3612	1.7334
1981	246881	2.2597	1.9208	2.2514	2.2036	2.2965
1982	246882	2.3256	1.6287	1.9854	2.0143	1.7075
1983	246883	1.3376	1.3083	1.2500	1.4190	1.4616
1984	246884	2.0392	2.9036	4.0469	4.2679	7.7721
1985	246885	1.9223	1.6294	1.7657	1.6827	1.6724
1986	246886	1.8752	2.2001	2.0286	2.3682	2.2055
1987	246887	3.0043	2.8829	4.2036	4.2895	2.6555
1988	246888	1.6944	1.3936	1.4011	1.3721	1.3513
1989	246889	3.9285	7.2742	5.8080	5.6583	3.2883
1990	246890	4.9346	9.6791	11.036	4.1206	3.4035
1991	246891	3.5070	3.1209	4.1824	3.5052	3.3784
1992	246892	3.3894	2.7287	3.0652	4.1378	2.6387
1993	246893	7.1663	6.2534	7.0128	6.6558	6.5480
1994	246894	1.8453	1.9171	2.2751	2.0206	1.9034
1995	246895	5.7126	6.9891	8.1590	7.0670	7.1108
1996	246896	1.5134	1.6530	1.7833	2.1331	1.7257
1997	246897	5.2379	7.0407	6.5111	5.6388	7.7008
1998	246898	6.9971	6.7263	5.9971	5.7651	6.6942
1999	246899	5.4950	5.2620	3.9878	5.0856	5.0202
2000	246900	1.8941	1.3638	1.7872	1.8245	3.5766
[truncated: 20,746 more rows]
