# Supplementary material for: A Transcriptomics and Comparative Genomics Analysis Reveals Gene Families with a Role in Body Plan Complexity
Source: Front Plant Sci. 2017 May 29;8:869. doi: 10.3389/fpls.2017.00869 (PMC5446989; doi:10.3389/fpls.2017.00869)
Supplement: Supplementary file 2 [file Program_Files.zip › gradientG/grad_heart/program_output.txt]

 ID columella h_embryo micropylar_endo periph_endo seed_coat
      244901   0.00000000       0.00000000       0.00000000       0.00000000    
      244902   0.00000000       0.00000000       0.00000000       0.00000000    
      244903   0.00000000       0.00000000       0.00000000       0.00000000    
      244904   0.00000000       0.00000000       0.00000000       0.00000000    
      244905   0.00000000       0.00000000       0.00000000       0.00000000    
      244906   0.00000000       0.00000000       0.00000000       0.00000000    
      244907   0.00000000       0.00000000       0.00000000       0.00000000    
      244908   0.00000000       0.00000000       0.00000000       0.00000000    
      244909   0.00000000       0.00000000       0.00000000       0.00000000    
      244910   0.00000000       0.00000000       0.00000000       0.00000000    
      244911   0.00000000       0.00000000       0.00000000       0.00000000    
      244912   0.00000000       0.00000000       0.00000000       0.00000000    
      244913   0.00000000       0.00000000       0.00000000       0.00000000    
      244914   0.00000000       0.00000000       0.00000000       0.00000000    
      244915   0.00000000       0.00000000       0.00000000       0.00000000    
      244916   0.00000000       0.00000000       0.00000000       0.00000000    
      244917   0.00000000       0.00000000       0.00000000       0.00000000    
      244918   0.00000000       0.00000000       0.00000000       0.00000000    
      244919   0.00000000       0.00000000       0.00000000       0.00000000    
      244920   0.00000000       0.00000000       0.00000000       0.00000000    
      244921   0.00000000       0.00000000       0.00000000       0.00000000    
      244922   0.00000000       0.00000000       0.00000000       0.00000000    
      244923   0.00000000       0.00000000       0.00000000       0.00000000    
      244924   0.00000000       0.00000000       0.00000000       0.00000000    
      244925   0.00000000       0.00000000       0.00000000       0.00000000    
      244926   0.00000000       0.00000000       0.00000000       0.00000000    
      244927   0.00000000       0.00000000       0.00000000       0.00000000    
      244928   0.00000000       0.00000000       0.00000000       0.00000000    
      244929   0.00000000       0.00000000       0.00000000       0.00000000    
      244930   0.00000000       0.00000000       0.00000000       0.00000000    
      244931   0.00000000       0.00000000       0.00000000       0.00000000    
      244932   0.00000000       0.00000000       0.00000000       0.00000000    
      244933   0.00000000       0.00000000       0.00000000       0.00000000    
      244934   0.00000000       0.00000000       0.00000000       0.00000000    
      244935   0.00000000       0.00000000       0.00000000       0.00000000    
      244936   0.00000000       0.00000000       0.00000000       0.00000000    
      244937   0.00000000       0.00000000       0.00000000       0.00000000    
      244938   0.00000000       0.00000000       0.00000000       0.00000000    
      244939   0.00000000       0.00000000       0.00000000       0.00000000    
      244940   0.00000000       0.00000000       0.00000000       0.00000000    
      244941   0.00000000       0.00000000       0.00000000       0.00000000    
      244942   0.00000000       0.00000000       0.00000000       0.00000000    
      244943   0.00000000       0.00000000       0.00000000       0.00000000    
      244944   0.00000000       0.00000000       0.00000000       0.00000000    
      244945   0.00000000       0.00000000       0.00000000       0.00000000    
      244946   0.00000000       0.00000000       0.00000000       0.00000000    
      244947   0.00000000       0.00000000       0.00000000       0.00000000    
      244948   0.00000000       0.00000000       0.00000000       0.00000000    
      244949   0.00000000       0.00000000       0.00000000       0.00000000    
      244950   0.00000000       0.00000000       0.00000000       0.00000000    
      244951   0.00000000       0.00000000       0.00000000       0.00000000    
      244952   0.00000000       0.00000000       0.00000000       0.00000000    
      244953   0.00000000       0.00000000       0.00000000       0.00000000    
      244954   0.00000000       0.00000000       0.00000000       0.00000000    
      244955   0.00000000       0.00000000       0.00000000       0.00000000    
      244956   0.00000000       0.00000000       0.00000000       0.00000000    
      244957   0.00000000       0.00000000       0.00000000       0.00000000    
      244958   0.00000000       0.00000000       0.00000000       0.00000000    
      244959   0.00000000       0.00000000       0.00000000       0.00000000    
      244960   0.00000000       0.00000000       0.00000000       0.00000000    
      244961   0.00000000       0.00000000       0.00000000       0.00000000    
      244962   0.00000000       0.00000000       0.00000000       0.00000000    
      244963   0.00000000       0.00000000       0.00000000       0.00000000    
      244964   0.00000000       0.00000000       0.00000000       0.00000000    
      244965   0.00000000       0.00000000       0.00000000       0.00000000    
      244966   0.00000000       0.00000000       0.00000000       0.00000000    
      244967   0.00000000       0.00000000       0.00000000       0.00000000    
      244968   0.00000000       0.00000000       0.00000000       0.00000000    
      244969   0.00000000       0.00000000       0.00000000       0.00000000    
      244970   0.00000000       0.00000000       0.00000000       0.00000000    
      244971   0.00000000       0.00000000       0.00000000       0.00000000    
      244972   0.00000000       0.00000000       0.00000000       0.00000000    
      244973   0.00000000       0.00000000       0.00000000       0.00000000    
      244974   0.00000000       0.00000000       0.00000000       0.00000000    
      244975   0.00000000       0.00000000       0.00000000       0.00000000    
      244976   0.00000000       0.00000000       0.00000000       0.00000000    
      244977   0.00000000       0.00000000       0.00000000       0.00000000    
      244978   0.00000000       0.00000000       0.00000000       0.00000000    
      244979   0.00000000       0.00000000       0.00000000       0.00000000    
      244980   0.00000000       0.00000000       0.00000000       0.00000000    
      244981   0.00000000       0.00000000       0.00000000       0.00000000    
      244982   0.00000000       0.00000000       0.00000000       0.00000000    
      244983   0.00000000       0.00000000       0.00000000       0.00000000    
      244984   0.00000000       0.00000000       0.00000000       0.00000000    
      244985   0.00000000       0.00000000       0.00000000       0.00000000    
      244986   0.00000000       0.00000000       0.00000000       0.00000000    
      244987   0.00000000       0.00000000       0.00000000       0.00000000    
      244988   0.00000000       0.00000000       0.00000000       0.00000000    
      244989   0.00000000       0.00000000       0.00000000       0.00000000    
      244990   0.00000000       0.00000000       0.00000000       0.00000000    
      244991   0.00000000       0.00000000       0.00000000       0.00000000    
      244992   0.00000000       0.00000000       0.00000000       0.00000000    
      244993   0.00000000       0.00000000       0.00000000       0.00000000    
      244994   0.00000000       0.00000000       0.00000000       0.00000000    
      244995   0.00000000       0.00000000       0.00000000       0.00000000    
      244996   0.00000000       0.00000000       0.00000000       0.00000000    
      244997   0.00000000       0.00000000       0.00000000       0.00000000    
      244998   0.00000000       0.00000000       0.00000000       0.00000000    
      244999   0.00000000       0.00000000       0.00000000       0.00000000    
      245000   0.00000000       0.00000000       0.00000000       0.00000000    
      245001   0.00000000       0.00000000       0.00000000       0.00000000    
      245002   0.00000000       0.00000000       0.00000000       0.00000000    
      245003   0.00000000       0.00000000       0.00000000       0.00000000    
      245004   0.00000000       0.00000000       0.00000000       0.00000000    
      245005   0.00000000       0.00000000       0.00000000       0.00000000    
      245006   0.00000000       0.00000000       0.00000000       0.00000000    
      245007   0.00000000       0.00000000       0.00000000       0.00000000    
      245008   0.00000000       0.00000000       0.00000000       0.00000000    
      245009   0.00000000       0.00000000       0.00000000       0.00000000    
      245010   0.00000000       0.00000000       0.00000000       0.00000000    
      245011   0.00000000       0.00000000       0.00000000       0.00000000    
      245012   0.00000000       0.00000000       0.00000000       0.00000000    
      245013   0.00000000       0.00000000       0.00000000       0.00000000    
      245014   0.00000000       0.00000000       0.00000000       0.00000000    
      245015   0.00000000       0.00000000       0.00000000       0.00000000    
      245016   0.00000000       0.00000000       0.00000000       0.00000000    
      245017   0.00000000       0.00000000       0.00000000       0.00000000    
      245018   0.00000000       0.00000000       0.00000000       0.00000000    
      245019   0.00000000       0.00000000       0.00000000       0.00000000    
      245020   0.00000000       0.00000000       0.00000000       0.00000000    
      245021   0.00000000       0.00000000       0.00000000       0.00000000    
      245022   0.00000000       0.00000000       0.00000000       0.00000000    
      245023   0.00000000       0.00000000       0.00000000       0.00000000    
      245024   0.00000000       0.00000000       0.00000000       0.00000000    
      245025   0.00000000       0.00000000       0.00000000       0.00000000    
      245026   0.00000000       0.00000000       0.00000000       0.00000000    
      245027   0.00000000       0.00000000       0.00000000       0.00000000    
      245028   0.00000000       0.00000000       0.00000000       0.00000000    
      245029   4.77890015       0.00000000       0.00000000       0.00000000    
      245030   0.00000000       0.00000000       0.00000000       0.00000000    
      245031   0.00000000       0.00000000       0.00000000       0.00000000    
      245032   0.00000000       0.00000000       0.00000000       0.00000000    
      245033   0.00000000       0.00000000       0.00000000       0.00000000    
      245034   0.00000000       0.00000000       0.00000000       0.00000000    
      245035   0.00000000       0.00000000       0.00000000       0.00000000    
      245036   0.00000000       0.00000000       0.00000000       0.00000000    
      245037   0.00000000       0.00000000       0.00000000       0.00000000    
      245038   0.00000000       0.00000000       0.00000000       0.00000000    
      245039   0.00000000       0.00000000       0.00000000       0.00000000    
      245040   0.00000000       0.00000000       0.00000000       0.00000000    
      245041   0.00000000       0.00000000       0.00000000       0.00000000    
      245042   0.00000000       0.00000000       0.00000000       0.00000000    
      245043   0.00000000       0.00000000       0.00000000       0.00000000    
      245044   0.00000000       0.00000000       0.00000000       0.00000000    
      245045   0.00000000       0.00000000       0.00000000       0.00000000    
      245046   0.00000000       0.00000000       0.00000000       0.00000000    
      245047   0.00000000       0.00000000       0.00000000       0.00000000    
      245048   0.00000000       0.00000000       0.00000000       0.00000000    
      245049   0.00000000       0.00000000       0.00000000       0.00000000    
      245050   0.00000000       0.00000000       0.00000000       0.00000000    
      245051   0.00000000       0.00000000       0.00000000       0.00000000    
      245052   5.01789999       0.00000000       0.00000000       0.00000000    
      245053   0.00000000       0.00000000       0.00000000       0.00000000    
      245054   0.00000000       0.00000000       0.00000000       0.00000000    
      245055   0.00000000       0.00000000       0.00000000       0.00000000    
      245056   0.00000000       0.00000000       0.00000000       0.00000000    
      245057   0.00000000       0.00000000       0.00000000       0.00000000    
      245058   0.00000000       0.00000000       0.00000000       0.00000000    
      245059   0.00000000       0.00000000       0.00000000       0.00000000    
      245060   0.00000000       0.00000000       0.00000000       0.00000000    
      245061   0.00000000       0.00000000       6.63199997       0.00000000    
      245062   0.00000000       0.00000000       0.00000000       0.00000000    
      245063   0.00000000       0.00000000       0.00000000       0.00000000    
      245064   0.00000000       0.00000000       0.00000000       0.00000000    
      245065   0.00000000       0.00000000       0.00000000       8.96030045    
      245066   0.00000000       0.00000000       0.00000000       0.00000000    
      245067   0.00000000       0.00000000       0.00000000       0.00000000    
      245068   0.00000000       5.75199986       0.00000000       0.00000000    
      245069   0.00000000       0.00000000       0.00000000       0.00000000    
      245070   0.00000000       0.00000000       0.00000000       0.00000000    
      245071   0.00000000       0.00000000       0.00000000       0.00000000    
      245072   0.00000000       0.00000000       0.00000000       0.00000000    
      245073   0.00000000       0.00000000       0.00000000       0.00000000    
      245074   0.00000000       0.00000000       0.00000000       0.00000000    
      245075   0.00000000       0.00000000       0.00000000       0.00000000    
      245076   0.00000000       0.00000000       0.00000000       0.00000000    
      245077   0.00000000       0.00000000       0.00000000       0.00000000    
      245078   0.00000000       0.00000000       0.00000000       0.00000000    
      245079   0.00000000       0.00000000       0.00000000       0.00000000    
      245080   0.00000000       0.00000000       0.00000000       0.00000000    
      245081   0.00000000       0.00000000       0.00000000       0.00000000    
      245082   0.00000000       0.00000000       0.00000000       0.00000000    
      245083   0.00000000       0.00000000       0.00000000       0.00000000    
      245084   0.00000000       0.00000000       0.00000000       0.00000000    
      245085   0.00000000       0.00000000       0.00000000       0.00000000    
      245086   0.00000000       0.00000000       0.00000000       0.00000000    
      245087   0.00000000       0.00000000       0.00000000       0.00000000    
      245088   0.00000000       0.00000000       0.00000000       0.00000000    
      245089   0.00000000       0.00000000       0.00000000       0.00000000    
      245090   0.00000000       0.00000000       0.00000000       0.00000000    
      245091   0.00000000       0.00000000       0.00000000       0.00000000    
      245092   0.00000000       0.00000000       0.00000000       0.00000000    
      245093   0.00000000       0.00000000       0.00000000       0.00000000    
      245094   0.00000000       0.00000000       0.00000000       0.00000000    
      245095   0.00000000       0.00000000       0.00000000       0.00000000    
      245096   0.00000000       0.00000000       0.00000000       0.00000000    
      245097   0.00000000       0.00000000       0.00000000       0.00000000    
      245098   0.00000000       0.00000000       0.00000000       0.00000000    
      245099   0.00000000       0.00000000       0.00000000       0.00000000    
      245100   0.00000000       0.00000000       0.00000000       0.00000000    
      245101   0.00000000       0.00000000       0.00000000       0.00000000    
      245102   0.00000000       0.00000000       0.00000000       0.00000000    
      245103   0.00000000       0.00000000       0.00000000       0.00000000    
      245104   0.00000000       0.00000000       0.00000000       0.00000000    
      245105   0.00000000       0.00000000       0.00000000       0.00000000    
      245106   0.00000000       0.00000000       0.00000000       0.00000000    
      245107   0.00000000       0.00000000       0.00000000       0.00000000    
      245108   0.00000000       0.00000000       0.00000000       0.00000000    
      245109   0.00000000       0.00000000       0.00000000       0.00000000    
      245110   0.00000000       0.00000000       0.00000000       0.00000000    
      245111   0.00000000       0.00000000       0.00000000       0.00000000    
      245112   0.00000000       0.00000000       0.00000000       0.00000000    
      245113   0.00000000       0.00000000       0.00000000       0.00000000    
      245114   0.00000000       0.00000000       0.00000000       0.00000000    
      245115   0.00000000       0.00000000       0.00000000       0.00000000    
      245116   0.00000000       0.00000000       0.00000000       0.00000000    
      245117   0.00000000       0.00000000       0.00000000       0.00000000    
      245118   0.00000000       0.00000000       0.00000000       0.00000000    
      245119   0.00000000       0.00000000       0.00000000       0.00000000    
      245120   0.00000000       0.00000000       0.00000000       0.00000000    
      245121   0.00000000       0.00000000       0.00000000       0.00000000    
      245122   0.00000000       0.00000000       0.00000000       0.00000000    
      245123   0.00000000       0.00000000       0.00000000       0.00000000    
      245124   0.00000000       0.00000000       0.00000000       0.00000000    
      245125   0.00000000       0.00000000       0.00000000       0.00000000    
      245126   0.00000000       0.00000000       0.00000000       0.00000000    
      245127   0.00000000       0.00000000       0.00000000       0.00000000    
      245128   0.00000000       0.00000000       0.00000000       0.00000000    
      245129   0.00000000       0.00000000       0.00000000       0.00000000    
      245130   5.93699980       0.00000000       0.00000000       0.00000000    
      245131   0.00000000       0.00000000       0.00000000       0.00000000    
      245132   0.00000000       0.00000000       0.00000000       0.00000000    
      245133   0.00000000       0.00000000       0.00000000       0.00000000    
      245134   0.00000000       0.00000000       0.00000000       0.00000000    
      245135   0.00000000       0.00000000       0.00000000       0.00000000    
      245136   0.00000000       0.00000000       0.00000000       0.00000000    
      245137   0.00000000       0.00000000       0.00000000       0.00000000    
      245138   8.29510021       6.00250006       0.00000000       0.00000000    
      245139   0.00000000       0.00000000       0.00000000       0.00000000    
      245140   0.00000000       5.73420000       0.00000000       0.00000000    
      245141   0.00000000       0.00000000       0.00000000       0.00000000    
      245142   0.00000000       0.00000000       0.00000000       0.00000000    
      245143   0.00000000       0.00000000       0.00000000       0.00000000    
      245144   0.00000000       0.00000000       0.00000000       0.00000000    
      245145   0.00000000       0.00000000       0.00000000       0.00000000    
      245146   0.00000000       0.00000000       0.00000000       0.00000000    
      245147   0.00000000       0.00000000       0.00000000       0.00000000    
      245148   0.00000000       0.00000000       0.00000000       0.00000000    
      245149   0.00000000       0.00000000       0.00000000       0.00000000    
      245150   0.00000000       0.00000000       0.00000000       0.00000000    
      245151   0.00000000       0.00000000       0.00000000       0.00000000    
      245152   0.00000000       0.00000000       0.00000000       0.00000000    
      245153   0.00000000       0.00000000       0.00000000       0.00000000    
      245154   0.00000000       5.67679977       0.00000000       0.00000000    
      245155   0.00000000       0.00000000       0.00000000       0.00000000    
      245156   0.00000000       0.00000000       0.00000000       0.00000000    
      245157   0.00000000       0.00000000       0.00000000       0.00000000    
      245158   0.00000000       5.01020002       0.00000000       0.00000000    
      245159   0.00000000       0.00000000       0.00000000       0.00000000    
      245160   0.00000000       0.00000000       0.00000000       0.00000000    
      245161   0.00000000       0.00000000       0.00000000       0.00000000    
      245162   0.00000000       0.00000000       0.00000000       0.00000000    
      245163   0.00000000       0.00000000       0.00000000       0.00000000    
      245164   0.00000000       0.00000000       0.00000000       0.00000000    
      245165   0.00000000       0.00000000       0.00000000       0.00000000    
      245166   0.00000000       0.00000000       0.00000000       0.00000000    
      245167   0.00000000       0.00000000       0.00000000       0.00000000    
      245168   0.00000000       0.00000000       0.00000000       0.00000000    
      245169   0.00000000       0.00000000       0.00000000       0.00000000    
      245170   0.00000000       0.00000000       0.00000000       0.00000000    
      245171   0.00000000       0.00000000       0.00000000       0.00000000    
      245172   0.00000000       0.00000000       0.00000000       0.00000000    
      245173   0.00000000       0.00000000       0.00000000       0.00000000    
      245174   8.43739986       0.00000000       0.00000000       0.00000000    
      245175   0.00000000       0.00000000       0.00000000       0.00000000    
      245176   0.00000000       0.00000000       0.00000000       0.00000000    
      245177   0.00000000       0.00000000       0.00000000       0.00000000    
      245178   0.00000000       0.00000000       0.00000000       0.00000000    
      245179   0.00000000       0.00000000       0.00000000       0.00000000    
      245180   0.00000000       0.00000000       0.00000000       0.00000000    
      245181   0.00000000       0.00000000       0.00000000       0.00000000    
      245182   0.00000000       0.00000000       0.00000000       0.00000000    
      245183   0.00000000       0.00000000       0.00000000       0.00000000    
      245184   0.00000000       0.00000000       0.00000000       0.00000000    
      245185   0.00000000       0.00000000       0.00000000       0.00000000    
      245186   0.00000000       0.00000000       0.00000000       0.00000000    
      245187   0.00000000       0.00000000       0.00000000       0.00000000    
      245188   0.00000000       0.00000000       0.00000000       0.00000000    
      245189   0.00000000       0.00000000       0.00000000       0.00000000    
      245190   0.00000000       0.00000000       0.00000000       0.00000000    
      245191   0.00000000       0.00000000       0.00000000       0.00000000    
      245192   0.00000000       0.00000000       0.00000000       0.00000000    
      245193   0.00000000       0.00000000       0.00000000       0.00000000    
      245194   0.00000000       0.00000000       10.2360001       0.00000000    
      245195   0.00000000       0.00000000       0.00000000       0.00000000    
      245196   0.00000000       0.00000000       0.00000000       0.00000000    
      245197   0.00000000       0.00000000       0.00000000       0.00000000    
      245198   0.00000000       0.00000000       0.00000000       0.00000000    
      245199   0.00000000       0.00000000       0.00000000       0.00000000    
      245200   0.00000000       0.00000000       0.00000000       0.00000000    
      245201   0.00000000       0.00000000       0.00000000       0.00000000    
      245202   0.00000000       0.00000000       0.00000000       0.00000000    
      245203   0.00000000       0.00000000       0.00000000       0.00000000    
      245204   0.00000000       0.00000000       0.00000000       0.00000000    
      245205   0.00000000       0.00000000       0.00000000       0.00000000    
      245206   0.00000000       0.00000000       0.00000000       0.00000000    
      245207   0.00000000       0.00000000       0.00000000       0.00000000    
      245208   7.32609987       0.00000000       0.00000000       0.00000000    
      245209   0.00000000       0.00000000       0.00000000       0.00000000    
      245210   0.00000000       0.00000000       0.00000000       0.00000000    
      245211   0.00000000       0.00000000       0.00000000       0.00000000    
      245212   0.00000000       0.00000000       0.00000000       0.00000000    
      245213   0.00000000       0.00000000       9.04259968       0.00000000    
      245214   0.00000000       0.00000000       0.00000000       0.00000000    
      245215   0.00000000       0.00000000       0.00000000       0.00000000    
      245216   0.00000000       0.00000000       0.00000000       0.00000000    
      245217   0.00000000       0.00000000       0.00000000       0.00000000    
      245218   0.00000000       0.00000000       0.00000000       0.00000000    
      245219   0.00000000       0.00000000       0.00000000       0.00000000    
      245220   0.00000000       0.00000000       0.00000000       0.00000000    
      245221   0.00000000       0.00000000       0.00000000       0.00000000    
      245222   0.00000000       0.00000000       0.00000000       0.00000000    
      245223   0.00000000       0.00000000       0.00000000       0.00000000    
      245224   0.00000000       0.00000000       0.00000000       0.00000000    
      245225   0.00000000       0.00000000       0.00000000       0.00000000    
      245226   0.00000000       0.00000000       0.00000000       0.00000000    
      245227   0.00000000       0.00000000       0.00000000       0.00000000    
      245228   0.00000000       6.47480011       0.00000000       9.98890018    
      245229   0.00000000       6.71890020       0.00000000       0.00000000    
      245230   0.00000000       0.00000000       0.00000000       0.00000000    
      245231   0.00000000       0.00000000       0.00000000       0.00000000    
      245232   0.00000000       0.00000000       0.00000000       0.00000000    
      245233   0.00000000       0.00000000       0.00000000       0.00000000    
      245234   0.00000000       0.00000000       0.00000000       0.00000000    
      245235   0.00000000       0.00000000       0.00000000       0.00000000    
      245236   0.00000000       0.00000000       0.00000000       0.00000000    
      245237   0.00000000       0.00000000       0.00000000       0.00000000    
      245238   0.00000000       0.00000000       0.00000000       0.00000000    
      245239   0.00000000       7.51889992       0.00000000       0.00000000    
      245240   0.00000000       0.00000000       0.00000000       0.00000000    
      245241   0.00000000       0.00000000       0.00000000       0.00000000    
      245242   0.00000000       0.00000000       0.00000000       0.00000000    
      245243   0.00000000       0.00000000       0.00000000       0.00000000    
      245244   0.00000000       0.00000000       0.00000000       0.00000000    
      245245   0.00000000       0.00000000       0.00000000       0.00000000    
      245246   0.00000000       0.00000000       0.00000000       0.00000000    
      245247   0.00000000       0.00000000       0.00000000       0.00000000    
      245248   0.00000000       0.00000000       0.00000000       0.00000000    
      245249   0.00000000       0.00000000       0.00000000       0.00000000    
      245250   0.00000000       0.00000000       0.00000000       0.00000000    
      245251   0.00000000       0.00000000       0.00000000       0.00000000    
      245252   0.00000000       0.00000000       0.00000000       0.00000000    
      245253   0.00000000       0.00000000       0.00000000       0.00000000    
      245254   0.00000000       0.00000000       0.00000000       0.00000000    
      245255   0.00000000       0.00000000       0.00000000       0.00000000    
      245256   0.00000000       0.00000000       0.00000000       0.00000000    
      245257   0.00000000       0.00000000       0.00000000       0.00000000    
      245258   0.00000000       0.00000000       0.00000000       0.00000000    
      245259   0.00000000       0.00000000       0.00000000       0.00000000    
      245260   0.00000000       0.00000000       0.00000000       0.00000000    
      245261   0.00000000       0.00000000       0.00000000       0.00000000    
      245262   0.00000000       0.00000000       0.00000000       7.16839981    
      245263   0.00000000       0.00000000       0.00000000       0.00000000    
      245264   0.00000000       0.00000000       0.00000000       0.00000000    
      245265   0.00000000       0.00000000       0.00000000       0.00000000    
      245266   0.00000000       0.00000000       0.00000000       0.00000000    
      245267   0.00000000       0.00000000       0.00000000       0.00000000    
      245268   0.00000000       0.00000000       0.00000000       0.00000000    
      245269   0.00000000       0.00000000       0.00000000       0.00000000    
      245270   0.00000000       0.00000000       0.00000000       0.00000000    
      245271   0.00000000       0.00000000       0.00000000       0.00000000    
      245272   0.00000000       0.00000000       0.00000000       0.00000000    
      245273   0.00000000       0.00000000       0.00000000       0.00000000    
      245274   0.00000000       0.00000000       0.00000000       0.00000000    
      245275   0.00000000       0.00000000       0.00000000       10.9119997    
      245276   0.00000000       0.00000000       0.00000000       0.00000000    
      245277   0.00000000       0.00000000       0.00000000       8.10540009    
      245278   0.00000000       0.00000000       0.00000000       0.00000000    
      245279   0.00000000       0.00000000       0.00000000       0.00000000    
      245280   0.00000000       0.00000000       0.00000000       0.00000000    
      245281   0.00000000       0.00000000       0.00000000       0.00000000    
      245282   0.00000000       0.00000000       0.00000000       0.00000000    
      245283   0.00000000       0.00000000       0.00000000       0.00000000    
      245284   0.00000000       0.00000000       0.00000000       0.00000000    
      245285   0.00000000       0.00000000       0.00000000       5.64120007    
      245286   0.00000000       0.00000000       0.00000000       0.00000000    
      245287   0.00000000       0.00000000       0.00000000       0.00000000    
      245288   0.00000000       0.00000000       0.00000000       0.00000000    
      245289   0.00000000       0.00000000       0.00000000       0.00000000    
      245290   0.00000000       0.00000000       0.00000000       0.00000000    
      245291   0.00000000       0.00000000       0.00000000       0.00000000    
      245292   0.00000000       0.00000000       0.00000000       0.00000000    
      245293   0.00000000       0.00000000       0.00000000       0.00000000    
      245294   0.00000000       0.00000000       0.00000000       0.00000000    
      245295   0.00000000       0.00000000       0.00000000       0.00000000    
      245296   0.00000000       0.00000000       0.00000000       0.00000000    
      245297   0.00000000       0.00000000       0.00000000       0.00000000    
      245298   0.00000000       0.00000000       0.00000000       0.00000000    
      245299   0.00000000       0.00000000       0.00000000       0.00000000    
      245300   0.00000000       0.00000000       0.00000000       0.00000000    
      245301   0.00000000       0.00000000       0.00000000       0.00000000    
      245302   0.00000000       0.00000000       0.00000000       0.00000000    
      245303   0.00000000       0.00000000       0.00000000       0.00000000    
      245304   0.00000000       0.00000000       0.00000000       0.00000000    
      245305   0.00000000       0.00000000       0.00000000       0.00000000    
      245306   0.00000000       9.55340004       0.00000000       0.00000000    
      245307   0.00000000       0.00000000       0.00000000       0.00000000    
      245308   0.00000000       0.00000000       0.00000000       0.00000000    
      245309   0.00000000       0.00000000       0.00000000       0.00000000    
      245310   0.00000000       0.00000000       0.00000000       0.00000000    
      245311   0.00000000       0.00000000       0.00000000       0.00000000    
      245312   0.00000000       0.00000000       0.00000000       0.00000000    
      245313   0.00000000       0.00000000       0.00000000       0.00000000    
      245314   0.00000000       0.00000000       0.00000000       0.00000000    
      245315   0.00000000       0.00000000       0.00000000       0.00000000    
      245316   0.00000000       0.00000000       0.00000000       0.00000000    
      245317   0.00000000       0.00000000       0.00000000       0.00000000    
      245318   0.00000000       0.00000000       0.00000000       0.00000000    
      245319   0.00000000       0.00000000       0.00000000       0.00000000    
      245320   0.00000000       0.00000000       0.00000000       0.00000000    
      245321   0.00000000       0.00000000       0.00000000       0.00000000    
      245322   0.00000000       0.00000000       0.00000000       0.00000000    
      245323   0.00000000       0.00000000       10.5150003       0.00000000    
      245324   0.00000000       0.00000000       0.00000000       0.00000000    
      245325   0.00000000       0.00000000       0.00000000       0.00000000    
      245326   0.00000000       0.00000000       0.00000000       0.00000000    
      245327   0.00000000       0.00000000       0.00000000       0.00000000    
      245328   0.00000000       0.00000000       0.00000000       0.00000000    
      245329   0.00000000       0.00000000       0.00000000       0.00000000    
      245330   0.00000000       0.00000000       0.00000000       0.00000000    
      245331   0.00000000       0.00000000       0.00000000       0.00000000    
      245332   0.00000000       0.00000000       0.00000000       0.00000000    
      245333   0.00000000       0.00000000       0.00000000       0.00000000    
      245334   0.00000000       0.00000000       0.00000000       0.00000000    
      245335   0.00000000       0.00000000       0.00000000       0.00000000    
      245336   0.00000000       0.00000000       0.00000000       0.00000000    
      245337   0.00000000       0.00000000       0.00000000       0.00000000    
      245338   5.72170019       0.00000000       0.00000000       0.00000000    
      245339   0.00000000       0.00000000       0.00000000       0.00000000    
      245340   0.00000000       0.00000000       0.00000000       0.00000000    
      245341   0.00000000       0.00000000       0.00000000       0.00000000    
      245342   0.00000000       0.00000000       0.00000000       0.00000000    
      245343   0.00000000       6.16529989       0.00000000       0.00000000    
      245344   0.00000000       0.00000000       0.00000000       0.00000000    
      245345   0.00000000       0.00000000       0.00000000       0.00000000    
      245346   0.00000000       0.00000000       0.00000000       0.00000000    
      245347   0.00000000       0.00000000       0.00000000       0.00000000    
      245348   8.09280014       6.58050013       0.00000000       0.00000000    
      245349   0.00000000       0.00000000       0.00000000       0.00000000    
      245350   0.00000000       0.00000000       0.00000000       0.00000000    
      245351   0.00000000       0.00000000       0.00000000       0.00000000    
      245352   0.00000000       0.00000000       0.00000000       0.00000000    
      245353   0.00000000       0.00000000       0.00000000       0.00000000    
      245354   0.00000000       0.00000000       0.00000000       0.00000000    
      245355   0.00000000       0.00000000       0.00000000       0.00000000    
      245356   0.00000000       0.00000000       0.00000000       0.00000000    
      245357   0.00000000       0.00000000       0.00000000       0.00000000    
      245358   0.00000000       0.00000000       0.00000000       0.00000000    
      245359   0.00000000       0.00000000       0.00000000       0.00000000    
      245360   0.00000000       0.00000000       0.00000000       0.00000000    
      245361   0.00000000       0.00000000       0.00000000       0.00000000    
      245362   0.00000000       0.00000000       0.00000000       0.00000000    
      245363   0.00000000       0.00000000       0.00000000       0.00000000    
      245364   0.00000000       0.00000000       0.00000000       0.00000000    
      245365   0.00000000       7.92040014       0.00000000       0.00000000    
      245366   0.00000000       0.00000000       0.00000000       0.00000000    
      245367   0.00000000       0.00000000       0.00000000       0.00000000    
      245368   0.00000000       0.00000000       0.00000000       0.00000000    
      245369   0.00000000       0.00000000       0.00000000       0.00000000    
      245370   0.00000000       0.00000000       0.00000000       0.00000000    
      245371   0.00000000       6.51940012       9.00150013       11.8999996    
      245372   0.00000000       0.00000000       0.00000000       0.00000000    
      245373   0.00000000       0.00000000       0.00000000       0.00000000    
      245374   0.00000000       0.00000000       0.00000000       0.00000000    
      245375   0.00000000       0.00000000       0.00000000       0.00000000    
      245376   0.00000000       0.00000000       0.00000000       0.00000000    
      245377   0.00000000       0.00000000       0.00000000       0.00000000    
      245378   0.00000000       0.00000000       0.00000000       0.00000000    
      245379   0.00000000       0.00000000       0.00000000       0.00000000    
      245380   0.00000000       0.00000000       0.00000000       0.00000000    
      245381   0.00000000       0.00000000       0.00000000       0.00000000    
      245382   0.00000000       0.00000000       0.00000000       0.00000000    
      245383   0.00000000       0.00000000       0.00000000       0.00000000    
      245384   0.00000000       0.00000000       0.00000000       0.00000000    
      245385   0.00000000       0.00000000       0.00000000       0.00000000    
      245386   0.00000000       0.00000000       0.00000000       0.00000000    
      245387   0.00000000       0.00000000       0.00000000       0.00000000    
      245388   0.00000000       0.00000000       0.00000000       0.00000000    
      245389   0.00000000       0.00000000       0.00000000       8.31320000    
      245390   0.00000000       0.00000000       0.00000000       0.00000000    
      245391   0.00000000       0.00000000       0.00000000       0.00000000    
      245392   0.00000000       0.00000000       0.00000000       0.00000000    
      245393   0.00000000       0.00000000       0.00000000       0.00000000    
      245394   0.00000000       0.00000000       0.00000000       0.00000000    
      245395   0.00000000       0.00000000       0.00000000       0.00000000    
      245396   0.00000000       0.00000000       0.00000000       0.00000000    
      245397   0.00000000       0.00000000       0.00000000       0.00000000    
      245398   0.00000000       0.00000000       0.00000000       0.00000000    
      245399   0.00000000       0.00000000       0.00000000       0.00000000    
      245400   0.00000000       0.00000000       0.00000000       0.00000000    
      245401   0.00000000       0.00000000       0.00000000       0.00000000    
      245402   0.00000000       0.00000000       0.00000000       0.00000000    
      245403   0.00000000       0.00000000       0.00000000       0.00000000    
      245404   0.00000000       0.00000000       0.00000000       0.00000000    
      245405   0.00000000       0.00000000       0.00000000       0.00000000    
      245406   0.00000000       0.00000000       0.00000000       0.00000000    
      245407   0.00000000       0.00000000       0.00000000       0.00000000    
      245408   0.00000000       0.00000000       0.00000000       7.15089989    
      245409   0.00000000       0.00000000       0.00000000       0.00000000    
      245410   0.00000000       0.00000000       0.00000000       0.00000000    
      245411   0.00000000       0.00000000       0.00000000       0.00000000    
      245412   0.00000000       0.00000000       0.00000000       0.00000000    
      245413   0.00000000       0.00000000       0.00000000       0.00000000    
      245414   0.00000000       0.00000000       0.00000000       0.00000000    
      245415   0.00000000       0.00000000       0.00000000       0.00000000    
      245416   0.00000000       0.00000000       0.00000000       0.00000000    
      245417   0.00000000       0.00000000       0.00000000       0.00000000    
      245418   0.00000000       0.00000000       0.00000000       0.00000000    
      245419   0.00000000       0.00000000       0.00000000       0.00000000    
      245420   0.00000000       0.00000000       0.00000000       0.00000000    
      245421   0.00000000       0.00000000       0.00000000       0.00000000    
      245422   0.00000000       0.00000000       0.00000000       0.00000000    
      245423   0.00000000       0.00000000       0.00000000       0.00000000    
      245424   0.00000000       0.00000000       4.54680014       0.00000000    
      245425   0.00000000       0.00000000       0.00000000       0.00000000    
      245426   0.00000000       0.00000000       0.00000000       0.00000000    
      245427   0.00000000       0.00000000       0.00000000       0.00000000    
      245428   0.00000000       0.00000000       0.00000000       0.00000000    
      245429   0.00000000       0.00000000       0.00000000       0.00000000    
      245430   0.00000000       0.00000000       0.00000000       0.00000000    
      245431   0.00000000       0.00000000       0.00000000       0.00000000    
      245432   0.00000000       0.00000000       0.00000000       0.00000000    
      245433   0.00000000       0.00000000       0.00000000       0.00000000    
      245434   0.00000000       0.00000000       0.00000000       0.00000000    
      245435   0.00000000       0.00000000       0.00000000       0.00000000    
      245436   0.00000000       0.00000000       0.00000000       0.00000000    
      245437   0.00000000       0.00000000       0.00000000       0.00000000    
      245438   0.00000000       0.00000000       0.00000000       0.00000000    
      245439   0.00000000       0.00000000       0.00000000       0.00000000    
      245440   0.00000000       0.00000000       0.00000000       0.00000000    
      245441   0.00000000       0.00000000       0.00000000       0.00000000    
      245442   0.00000000       0.00000000       0.00000000       0.00000000    
      245443   0.00000000       0.00000000       0.00000000       0.00000000    
      245444   0.00000000       0.00000000       0.00000000       0.00000000    
      245445   0.00000000       0.00000000       0.00000000       0.00000000    
      245446   0.00000000       0.00000000       0.00000000       0.00000000    
      245447   0.00000000       0.00000000       0.00000000       0.00000000    
      245448   0.00000000       0.00000000       0.00000000       0.00000000    
      245449   0.00000000       0.00000000       0.00000000       0.00000000    
      245450   0.00000000       0.00000000       0.00000000       0.00000000    
      245451   0.00000000       0.00000000       0.00000000       0.00000000    
      245452   0.00000000       0.00000000       0.00000000       0.00000000    
      245453   0.00000000       0.00000000       0.00000000       0.00000000    
      245454   0.00000000       0.00000000       0.00000000       0.00000000    
      245455   0.00000000       0.00000000       0.00000000       0.00000000    
      245456   0.00000000       0.00000000       0.00000000       0.00000000    
      245457   0.00000000       0.00000000       0.00000000       0.00000000    
      245458   0.00000000       0.00000000       0.00000000       0.00000000    
      245459   0.00000000       0.00000000       0.00000000       0.00000000    
      245460   0.00000000       0.00000000       0.00000000       0.00000000    
      245461   6.81949997       0.00000000       0.00000000       0.00000000    
      245462   0.00000000       0.00000000       0.00000000       0.00000000    
      245463   0.00000000       0.00000000       0.00000000       0.00000000    
      245464   0.00000000       0.00000000       0.00000000       0.00000000    
      245465   0.00000000       0.00000000       0.00000000       0.00000000    
      245466   0.00000000       0.00000000       0.00000000       0.00000000    
      245467   0.00000000       0.00000000       0.00000000       0.00000000    
      245468   0.00000000       0.00000000       0.00000000       0.00000000    
      245469   0.00000000       0.00000000       0.00000000       0.00000000    
      245470   0.00000000       0.00000000       0.00000000       0.00000000    
      245471   0.00000000       0.00000000       0.00000000       0.00000000    
      245472   0.00000000       0.00000000       0.00000000       0.00000000    
      245473   0.00000000       0.00000000       0.00000000       0.00000000    
      245474   0.00000000       0.00000000       0.00000000       0.00000000    
      245475   0.00000000       0.00000000       0.00000000       0.00000000    
      245476   0.00000000       0.00000000       0.00000000       0.00000000    
      245477   0.00000000       0.00000000       0.00000000       0.00000000    
      245478   0.00000000       0.00000000       0.00000000       0.00000000    
      245479   0.00000000       0.00000000       0.00000000       0.00000000    
      245480   0.00000000       0.00000000       0.00000000       0.00000000    
      245481   0.00000000       0.00000000       0.00000000       0.00000000    
      245482   0.00000000       0.00000000       0.00000000       0.00000000    
      245483   0.00000000       0.00000000       0.00000000       0.00000000    
      245484   0.00000000       0.00000000       0.00000000       0.00000000    
      245485   0.00000000       0.00000000       0.00000000       0.00000000    
      245486   0.00000000       0.00000000       0.00000000       0.00000000    
      245487   0.00000000       0.00000000       0.00000000       0.00000000    
      245488   0.00000000       0.00000000       0.00000000       0.00000000    
      245489   0.00000000       0.00000000       0.00000000       0.00000000    
      245490   0.00000000       0.00000000       0.00000000       0.00000000    
      245491   0.00000000       0.00000000       0.00000000       0.00000000    
      245492   0.00000000       0.00000000       0.00000000       0.00000000    
      245493   0.00000000       0.00000000       0.00000000       7.28929996    
      245494   0.00000000       0.00000000       0.00000000       0.00000000    
      245495   0.00000000       0.00000000       0.00000000       0.00000000    
      245496   0.00000000       0.00000000       0.00000000       0.00000000    
      245497   0.00000000       0.00000000       0.00000000       0.00000000    
      245498   0.00000000       0.00000000       0.00000000       0.00000000    
      245499   5.68739986       0.00000000       0.00000000       0.00000000    
      245500   0.00000000       0.00000000       0.00000000       0.00000000    
      245501   0.00000000       0.00000000       0.00000000       0.00000000    
      245502   0.00000000       0.00000000       0.00000000       0.00000000    
      245503   0.00000000       0.00000000       0.00000000       0.00000000    
      245504   0.00000000       0.00000000       0.00000000       0.00000000    
      245505   0.00000000       0.00000000       0.00000000       0.00000000    
      245506   0.00000000       0.00000000       0.00000000       0.00000000    
      245507   0.00000000       0.00000000       0.00000000       0.00000000    
      245508   0.00000000       0.00000000       0.00000000       0.00000000    
      245509   0.00000000       0.00000000       0.00000000       0.00000000    
      245510   0.00000000       0.00000000       0.00000000       0.00000000    
      245511   0.00000000       0.00000000       0.00000000       0.00000000    
      245512   0.00000000       0.00000000       0.00000000       0.00000000    
      245513   0.00000000       0.00000000       0.00000000       0.00000000    
      245514   0.00000000       0.00000000       0.00000000       0.00000000    
      245515   0.00000000       0.00000000       0.00000000       0.00000000    
      245516   0.00000000       0.00000000       0.00000000       0.00000000    
      245517   0.00000000       0.00000000       0.00000000       0.00000000    
      245518   0.00000000       0.00000000       0.00000000       0.00000000    
      245519   0.00000000       0.00000000       0.00000000       0.00000000    
      245520   0.00000000       0.00000000       0.00000000       0.00000000    
      245521   0.00000000       0.00000000       0.00000000       0.00000000    
      245522   0.00000000       0.00000000       0.00000000       0.00000000    
      245523   8.68039989       0.00000000       0.00000000       0.00000000    
      245524   0.00000000       0.00000000       0.00000000       0.00000000    
      245525   0.00000000       0.00000000       0.00000000       0.00000000    
      245526   0.00000000       0.00000000       0.00000000       0.00000000    
      245527   0.00000000       0.00000000       0.00000000       0.00000000    
      245528   0.00000000       0.00000000       0.00000000       0.00000000    
      245529   0.00000000       0.00000000       0.00000000       0.00000000    
      245530   0.00000000       0.00000000       0.00000000       0.00000000    
      245531   0.00000000       0.00000000       0.00000000       0.00000000    
      245532   0.00000000       0.00000000       0.00000000       0.00000000    
      245533   0.00000000       0.00000000       0.00000000       0.00000000    
      245534   0.00000000       0.00000000       0.00000000       0.00000000    
      245535   0.00000000       0.00000000       0.00000000       0.00000000    
      245536   0.00000000       0.00000000       0.00000000       0.00000000    
      245537   0.00000000       0.00000000       0.00000000       5.76380014    
      245538   0.00000000       0.00000000       0.00000000       0.00000000    
      245539   0.00000000       0.00000000       0.00000000       0.00000000    
      245540   0.00000000       0.00000000       0.00000000       0.00000000    
      245541   0.00000000       0.00000000       0.00000000       0.00000000    
      245542   0.00000000       0.00000000       0.00000000       0.00000000    
      245543   0.00000000       0.00000000       0.00000000       0.00000000    
      245544   0.00000000       0.00000000       0.00000000       0.00000000    
      245545   0.00000000       0.00000000       0.00000000       0.00000000    
      245546   0.00000000       0.00000000       0.00000000       0.00000000    
      245547   0.00000000       0.00000000       0.00000000       0.00000000    
      245548   0.00000000       0.00000000       0.00000000       0.00000000    
      245549   0.00000000       0.00000000       0.00000000       0.00000000    
      245550   0.00000000       0.00000000       0.00000000       0.00000000    
      245551   0.00000000       0.00000000       0.00000000       0.00000000    
      245552   0.00000000       0.00000000       0.00000000       0.00000000    
      245553   0.00000000       0.00000000       0.00000000       0.00000000    
      245554   0.00000000       0.00000000       0.00000000       0.00000000    
      245555   0.00000000       0.00000000       0.00000000       0.00000000    
      245556   0.00000000       0.00000000       0.00000000       0.00000000    
      245557   0.00000000       0.00000000       0.00000000       0.00000000    
      245558   0.00000000       0.00000000       0.00000000       0.00000000    
      245559   0.00000000       0.00000000       0.00000000       0.00000000    
      245560   0.00000000       0.00000000       0.00000000       0.00000000    
      245561   0.00000000       0.00000000       0.00000000       0.00000000    
      245562   0.00000000       0.00000000       0.00000000       0.00000000    
      245563   0.00000000       0.00000000       0.00000000       0.00000000    
      245564   0.00000000       0.00000000       0.00000000       0.00000000    
      245565   0.00000000       0.00000000       0.00000000       0.00000000    
      245566   0.00000000       0.00000000       0.00000000       0.00000000    
      245567   0.00000000       0.00000000       0.00000000       0.00000000    
      245568   0.00000000       0.00000000       0.00000000       0.00000000    
      245569   0.00000000       0.00000000       0.00000000       0.00000000    
      245570   0.00000000       0.00000000       0.00000000       0.00000000    
      245571   6.86219978       0.00000000       6.06610012       0.00000000    
      245572   0.00000000       0.00000000       0.00000000       0.00000000    
      245573   0.00000000       0.00000000       0.00000000       0.00000000    
      245574   0.00000000       0.00000000       0.00000000       0.00000000    
      245575   0.00000000       0.00000000       0.00000000       0.00000000    
      245576   0.00000000       0.00000000       0.00000000       0.00000000    
      245577   0.00000000       0.00000000       5.42210007       0.00000000    
      245578   0.00000000       0.00000000       0.00000000       0.00000000    
      245579   0.00000000       0.00000000       0.00000000       0.00000000    
      245580   0.00000000       0.00000000       0.00000000       0.00000000    
      245581   0.00000000       0.00000000       0.00000000       0.00000000    
      245582   0.00000000       0.00000000       0.00000000       0.00000000    
      245583   0.00000000       0.00000000       0.00000000       0.00000000    
      245584   0.00000000       0.00000000       0.00000000       0.00000000    
      245585   0.00000000       0.00000000       0.00000000       0.00000000    
      245586   0.00000000       0.00000000       0.00000000       0.00000000    
      245587   0.00000000       0.00000000       0.00000000       0.00000000    
      245588   0.00000000       0.00000000       0.00000000       0.00000000    
      245589   0.00000000       0.00000000       0.00000000       0.00000000    
      245590   0.00000000       0.00000000       0.00000000       0.00000000    
      245591   0.00000000       0.00000000       0.00000000       0.00000000    
      245592   0.00000000       0.00000000       0.00000000       0.00000000    
      245593   0.00000000       0.00000000       0.00000000       0.00000000    
      245594   0.00000000       0.00000000       0.00000000       0.00000000    
      245595   0.00000000       0.00000000       0.00000000       0.00000000    
      245596   0.00000000       0.00000000       0.00000000       0.00000000    
      245597   0.00000000       0.00000000       0.00000000       0.00000000    
      245598   5.90619993       0.00000000       0.00000000       0.00000000    
      245599   0.00000000       0.00000000       0.00000000       0.00000000    
      245600   0.00000000       0.00000000       0.00000000       0.00000000    
      245601   0.00000000       0.00000000       0.00000000       0.00000000    
      245602   0.00000000       0.00000000       0.00000000       0.00000000    
      245603   0.00000000       0.00000000       0.00000000       0.00000000    
      245604   0.00000000       0.00000000       0.00000000       0.00000000    
      245605   0.00000000       0.00000000       0.00000000       0.00000000    
      245606   0.00000000       0.00000000       0.00000000       0.00000000    
      245607   0.00000000       5.65740013       0.00000000       0.00000000    
      245608   0.00000000       0.00000000       0.00000000       0.00000000    
      245609   0.00000000       0.00000000       0.00000000       0.00000000    
      245610   0.00000000       0.00000000       0.00000000       0.00000000    
      245611   0.00000000       0.00000000       0.00000000       0.00000000    
      245612   0.00000000       0.00000000       0.00000000       0.00000000    
      245613   0.00000000       0.00000000       0.00000000       0.00000000    
      245614   0.00000000       0.00000000       0.00000000       0.00000000    
      245615   0.00000000       0.00000000       0.00000000       0.00000000    
      245616   0.00000000       0.00000000       0.00000000       0.00000000    
      245617   0.00000000       0.00000000       0.00000000       0.00000000    
      245618   0.00000000       0.00000000       0.00000000       0.00000000    
      245619   0.00000000       0.00000000       0.00000000       0.00000000    
      245620   0.00000000       0.00000000       0.00000000       0.00000000    
      245621   0.00000000       0.00000000       0.00000000       0.00000000    
      245622   0.00000000       0.00000000       0.00000000       0.00000000    
      245623   0.00000000       0.00000000       0.00000000       0.00000000    
      245624   0.00000000       0.00000000       0.00000000       0.00000000    
      245625   0.00000000       0.00000000       0.00000000       0.00000000    
      245626   0.00000000       0.00000000       0.00000000       9.11579990    
      245627   0.00000000       0.00000000       0.00000000       0.00000000    
      245628   0.00000000       0.00000000       0.00000000       0.00000000    
      245629   9.14050007       7.30159998       0.00000000       9.32830048    
      245630   0.00000000       0.00000000       0.00000000       0.00000000    
      245631   0.00000000       0.00000000       0.00000000       0.00000000    
      245632   0.00000000       0.00000000       0.00000000       0.00000000    
      245633   0.00000000       0.00000000       0.00000000       0.00000000    
      245634   0.00000000       0.00000000       0.00000000       0.00000000    
      245635   0.00000000       0.00000000       0.00000000       0.00000000    
      245636   0.00000000       0.00000000       0.00000000       0.00000000    
      245637   0.00000000       0.00000000       0.00000000       0.00000000    
      245638   0.00000000       0.00000000       0.00000000       0.00000000    
      245639   0.00000000       0.00000000       0.00000000       0.00000000    
      245640   0.00000000       0.00000000       0.00000000       0.00000000    
      245641   0.00000000       0.00000000       0.00000000       0.00000000    
      245642   0.00000000       0.00000000       6.76569986       0.00000000    
      245643   0.00000000       0.00000000       0.00000000       0.00000000    
      245644   0.00000000       0.00000000       0.00000000       0.00000000    
      245645   0.00000000       0.00000000       0.00000000       0.00000000    
      245646   0.00000000       0.00000000       0.00000000       0.00000000    
      245647   0.00000000       0.00000000       0.00000000       0.00000000    
      245648   0.00000000       0.00000000       0.00000000       0.00000000    
      245649   0.00000000       0.00000000       0.00000000       0.00000000    
      245650   0.00000000       0.00000000       0.00000000       0.00000000    
      245651   0.00000000       0.00000000       0.00000000       0.00000000    
      245652   0.00000000       0.00000000       0.00000000       0.00000000    
      245653   0.00000000       0.00000000       0.00000000       0.00000000    
      245654   0.00000000       0.00000000       0.00000000       0.00000000    
      245655   0.00000000       0.00000000       0.00000000       0.00000000    
      245656   0.00000000       0.00000000       0.00000000       0.00000000    
      245657   0.00000000       0.00000000       0.00000000       0.00000000    
      245658   0.00000000       0.00000000       0.00000000       0.00000000    
      245659   0.00000000       0.00000000       0.00000000       0.00000000    
      245660   0.00000000       0.00000000       0.00000000       0.00000000    
      245661   0.00000000       0.00000000       0.00000000       0.00000000    
      245662   4.40869999       0.00000000       0.00000000       0.00000000    
      245663   0.00000000       0.00000000       0.00000000       0.00000000    
      245664   0.00000000       0.00000000       0.00000000       0.00000000    
      245665   0.00000000       0.00000000       0.00000000       0.00000000    
      245666   0.00000000       0.00000000       0.00000000       0.00000000    
      245667   0.00000000       0.00000000       0.00000000       0.00000000    
      245668   0.00000000       0.00000000       0.00000000       0.00000000    
      245669   6.11129999       7.42509985       6.64900017       0.00000000    
      245670   0.00000000       0.00000000       0.00000000       0.00000000    
      245671   0.00000000       0.00000000       0.00000000       0.00000000    
      245672   0.00000000       0.00000000       0.00000000       0.00000000    
      245673   6.06419992       0.00000000       0.00000000       0.00000000    
      245674   0.00000000       0.00000000       0.00000000       0.00000000    
      245675   0.00000000       0.00000000       0.00000000       0.00000000    
      245676   0.00000000       0.00000000       0.00000000       0.00000000    
      245677   0.00000000       0.00000000       0.00000000       0.00000000    
      245678   0.00000000       0.00000000       0.00000000       0.00000000    
      245679   0.00000000       0.00000000       0.00000000       0.00000000    
      245680   0.00000000       0.00000000       0.00000000       0.00000000    
      245681   0.00000000       0.00000000       0.00000000       0.00000000    
      245682   0.00000000       0.00000000       0.00000000       0.00000000    
      245683   0.00000000       0.00000000       0.00000000       0.00000000    
      245684   0.00000000       0.00000000       0.00000000       0.00000000    
      245685   0.00000000       0.00000000       0.00000000       0.00000000    
      245686   0.00000000       0.00000000       0.00000000       0.00000000    
      245687   0.00000000       0.00000000       0.00000000       0.00000000    
      245688   8.82299995       6.76359987       0.00000000       0.00000000    
      245689   0.00000000       0.00000000       0.00000000       0.00000000    
      245690   0.00000000       0.00000000       0.00000000       0.00000000    
      245691   0.00000000       0.00000000       0.00000000       0.00000000    
      245692   0.00000000       0.00000000       0.00000000       0.00000000    
      245693   0.00000000       0.00000000       0.00000000       0.00000000    
      245694   0.00000000       0.00000000       0.00000000       0.00000000    
      245695   0.00000000       0.00000000       0.00000000       0.00000000    
      245696   0.00000000       0.00000000       0.00000000       0.00000000    
      245697   0.00000000       0.00000000       0.00000000       0.00000000    
      245698   0.00000000       0.00000000       0.00000000       0.00000000    
      245699   0.00000000       0.00000000       0.00000000       0.00000000    
      245700   0.00000000       0.00000000       0.00000000       0.00000000    
      245701   0.00000000       0.00000000       0.00000000       0.00000000    
      245702   0.00000000       0.00000000       0.00000000       0.00000000    
      245703   0.00000000       0.00000000       0.00000000       0.00000000    
      245704   0.00000000       0.00000000       0.00000000       0.00000000    
      245705   0.00000000       0.00000000       0.00000000       0.00000000    
      245706   0.00000000       0.00000000       0.00000000       0.00000000    
      245707   0.00000000       0.00000000       0.00000000       0.00000000    
      245708   0.00000000       0.00000000       0.00000000       0.00000000    
      245709   0.00000000       0.00000000       0.00000000       0.00000000    
      245710   0.00000000       0.00000000       0.00000000       0.00000000    
      245711   0.00000000       0.00000000       0.00000000       0.00000000    
      245712   0.00000000       0.00000000       0.00000000       0.00000000    
      245713   0.00000000       0.00000000       0.00000000       0.00000000    
      245714   0.00000000       0.00000000       0.00000000       0.00000000    
      245715   0.00000000       0.00000000       0.00000000       0.00000000    
      245716   0.00000000       0.00000000       0.00000000       0.00000000    
      245717   0.00000000       0.00000000       0.00000000       0.00000000    
      245718   0.00000000       0.00000000       0.00000000       0.00000000    
      245719   0.00000000       0.00000000       0.00000000       0.00000000    
      245720   0.00000000       0.00000000       0.00000000       0.00000000    
      245721   0.00000000       0.00000000       0.00000000       0.00000000    
      245722   0.00000000       0.00000000       0.00000000       0.00000000    
      245723   0.00000000       0.00000000       0.00000000       0.00000000    
      245724   0.00000000       0.00000000       0.00000000       0.00000000    
      245725   0.00000000       0.00000000       0.00000000       0.00000000    
      245726   0.00000000       0.00000000       0.00000000       0.00000000    
      245727   0.00000000       0.00000000       0.00000000       0.00000000    
      245728   0.00000000       0.00000000       0.00000000       0.00000000    
      245729   0.00000000       0.00000000       0.00000000       0.00000000    
      245730   0.00000000       0.00000000       0.00000000       0.00000000    
      245731   0.00000000       0.00000000       0.00000000       0.00000000    
      245732   0.00000000       0.00000000       0.00000000       0.00000000    
      245733   0.00000000       0.00000000       0.00000000       0.00000000    
      245734   0.00000000       0.00000000       0.00000000       0.00000000    
      245735   0.00000000       0.00000000       0.00000000       0.00000000    
      245736   0.00000000       0.00000000       0.00000000       0.00000000    
      245737   0.00000000       0.00000000       0.00000000       0.00000000    
      245738   0.00000000       0.00000000       0.00000000       0.00000000    
      245739   8.50959969       7.35129976       6.47520018       0.00000000    
      245740   0.00000000       0.00000000       0.00000000       0.00000000    
      245741   0.00000000       0.00000000       0.00000000       0.00000000    
      245742   0.00000000       0.00000000       0.00000000       0.00000000    
      245743   0.00000000       0.00000000       0.00000000       0.00000000    
      245744   0.00000000       0.00000000       0.00000000       0.00000000    
      245745   0.00000000       0.00000000       0.00000000       0.00000000    
      245746   0.00000000       0.00000000       0.00000000       0.00000000    
      245747   0.00000000       0.00000000       0.00000000       0.00000000    
      245748   0.00000000       0.00000000       0.00000000       0.00000000    
      245749   0.00000000       0.00000000       0.00000000       0.00000000    
      245750   0.00000000       0.00000000       0.00000000       0.00000000    
      245751   0.00000000       0.00000000       0.00000000       0.00000000    
      245752   0.00000000       0.00000000       0.00000000       0.00000000    
      245753   0.00000000       0.00000000       0.00000000       0.00000000    
      245754   0.00000000       0.00000000       5.66429996       0.00000000    
      245755   0.00000000       0.00000000       0.00000000       0.00000000    
      245756   5.56549978       0.00000000       0.00000000       0.00000000    
      245757   0.00000000       0.00000000       0.00000000       0.00000000    
      245758   0.00000000       0.00000000       0.00000000       0.00000000    
      245759   0.00000000       0.00000000       0.00000000       0.00000000    
      245760   0.00000000       0.00000000       0.00000000       0.00000000    
      245761   0.00000000       0.00000000       0.00000000       0.00000000    
      245762   0.00000000       0.00000000       0.00000000       0.00000000    
      245763   0.00000000       0.00000000       0.00000000       0.00000000    
      245764   0.00000000       0.00000000       0.00000000       0.00000000    
      245765   0.00000000       0.00000000       0.00000000       0.00000000    
      245766   0.00000000       0.00000000       0.00000000       0.00000000    
      245767   0.00000000       0.00000000       0.00000000       0.00000000    
      245768   0.00000000       0.00000000       0.00000000       0.00000000    
      245769   0.00000000       0.00000000       0.00000000       0.00000000    
      245770   0.00000000       0.00000000       0.00000000       0.00000000    
      245771   0.00000000       0.00000000       0.00000000       0.00000000    
      245772   0.00000000       0.00000000       0.00000000       0.00000000    
      245773   0.00000000       0.00000000       0.00000000       0.00000000    
      245774   5.64860010       0.00000000       0.00000000       0.00000000    
      245775   0.00000000       0.00000000       0.00000000       0.00000000    
      245776   0.00000000       0.00000000       0.00000000       0.00000000    
      245777   0.00000000       0.00000000       0.00000000       0.00000000    
      245778   0.00000000       0.00000000       0.00000000       0.00000000    
      245779   0.00000000       0.00000000       0.00000000       0.00000000    
      245780   0.00000000       0.00000000       0.00000000       0.00000000    
      245781   0.00000000       0.00000000       0.00000000       0.00000000    
      245782   0.00000000       0.00000000       0.00000000       0.00000000    
      245783   0.00000000       0.00000000       0.00000000       0.00000000    
      245784   0.00000000       0.00000000       0.00000000       0.00000000    
      245785   0.00000000       0.00000000       0.00000000       0.00000000    
      245786   0.00000000       0.00000000       0.00000000       0.00000000    
      245787   0.00000000       0.00000000       0.00000000       0.00000000    
      245788   0.00000000       0.00000000       0.00000000       0.00000000    
      245789   0.00000000       0.00000000       0.00000000       0.00000000    
      245790   0.00000000       0.00000000       0.00000000       0.00000000    
      245791   0.00000000       0.00000000       0.00000000       0.00000000    
      245792   0.00000000       0.00000000       0.00000000       0.00000000    
      245793   0.00000000       0.00000000       0.00000000       0.00000000    
      245794   0.00000000       0.00000000       0.00000000       6.48339987    
      245795   0.00000000       0.00000000       0.00000000       0.00000000    
      245796   0.00000000       0.00000000       0.00000000       0.00000000    
      245797   0.00000000       0.00000000       0.00000000       0.00000000    
      245798   0.00000000       0.00000000       0.00000000       0.00000000    
      245799   0.00000000       0.00000000       0.00000000       0.00000000    
      245800   5.58129978       0.00000000       0.00000000       0.00000000    
      245801   0.00000000       0.00000000       0.00000000       0.00000000    
      245802   0.00000000       0.00000000       0.00000000       0.00000000    
      245803   0.00000000       0.00000000       6.06780005       9.29310036    
      245804   0.00000000       0.00000000       0.00000000       0.00000000    
      245805   0.00000000       0.00000000       0.00000000       0.00000000    
      245806   0.00000000       0.00000000       0.00000000       0.00000000    
      245807   0.00000000       0.00000000       0.00000000       0.00000000    
      245808   0.00000000       0.00000000       0.00000000       0.00000000    
      245809   0.00000000       0.00000000       0.00000000       0.00000000    
      245810   0.00000000       0.00000000       0.00000000       0.00000000    
      245811   0.00000000       0.00000000       0.00000000       0.00000000    
      245812   0.00000000       0.00000000       0.00000000       0.00000000    
      245813   0.00000000       0.00000000       0.00000000       0.00000000    
      245814   0.00000000       0.00000000       0.00000000       0.00000000    
      245815   0.00000000       0.00000000       0.00000000       0.00000000    
      245816   0.00000000       0.00000000       0.00000000       0.00000000    
      245817   0.00000000       0.00000000       0.00000000       0.00000000    
      245818   0.00000000       0.00000000       0.00000000       0.00000000    
      245819   0.00000000       0.00000000       0.00000000       0.00000000    
      245820   0.00000000       0.00000000       0.00000000       0.00000000    
      245821   0.00000000       0.00000000       0.00000000       0.00000000    
      245822   0.00000000       0.00000000       0.00000000       0.00000000    
      245823   0.00000000       0.00000000       0.00000000       0.00000000    
      245824   0.00000000       0.00000000       0.00000000       0.00000000    
      245825   0.00000000       0.00000000       0.00000000       0.00000000    
      245826   0.00000000       0.00000000       0.00000000       0.00000000    
      245827   0.00000000       0.00000000       0.00000000       0.00000000    
      245828   8.61569977       0.00000000       0.00000000       0.00000000    
      245829   0.00000000       0.00000000       0.00000000       0.00000000    
      245830   0.00000000       0.00000000       0.00000000       0.00000000    
      245831   0.00000000       0.00000000       0.00000000       0.00000000    
      245832   0.00000000       0.00000000       0.00000000       0.00000000    
      245833   0.00000000       0.00000000       0.00000000       0.00000000    
      245834   0.00000000       0.00000000       0.00000000       0.00000000    
      245835   0.00000000       0.00000000       0.00000000       0.00000000    
      245836   0.00000000       0.00000000       0.00000000       0.00000000    
      245837   0.00000000       0.00000000       0.00000000       0.00000000    
      245838   0.00000000       0.00000000       0.00000000       0.00000000    
      245839   0.00000000       0.00000000       0.00000000       0.00000000    
      245840   0.00000000       0.00000000       0.00000000       0.00000000    
      245841   0.00000000       0.00000000       0.00000000       0.00000000    
      245842   0.00000000       0.00000000       0.00000000       0.00000000    
      245843   0.00000000       0.00000000       0.00000000       0.00000000    
      245844   0.00000000       0.00000000       0.00000000       0.00000000    
      245845   0.00000000       0.00000000       0.00000000       0.00000000    
      245846   0.00000000       0.00000000       0.00000000       0.00000000    
      245847   0.00000000       0.00000000       0.00000000       0.00000000    
      245848   0.00000000       0.00000000       0.00000000       0.00000000    
      245849   0.00000000       0.00000000       0.00000000       0.00000000    
      245850   0.00000000       0.00000000       0.00000000       0.00000000    
      245851   0.00000000       0.00000000       0.00000000       0.00000000    
      245852   0.00000000       0.00000000       0.00000000       0.00000000    
      245853   0.00000000       0.00000000       0.00000000       0.00000000    
      245854   0.00000000       0.00000000       0.00000000       0.00000000    
      245855   0.00000000       0.00000000       0.00000000       0.00000000    
      245856   0.00000000       0.00000000       0.00000000       0.00000000    
      245857   0.00000000       0.00000000       0.00000000       0.00000000    
      245858   0.00000000       0.00000000       0.00000000       0.00000000    
      245859   4.43779993       0.00000000       0.00000000       0.00000000    
      245860   0.00000000       0.00000000       0.00000000       0.00000000    
      245861   0.00000000       0.00000000       0.00000000       0.00000000    
      245862   0.00000000       0.00000000       0.00000000       0.00000000    
      245863   0.00000000       0.00000000       0.00000000       0.00000000    
      245864   0.00000000       0.00000000       0.00000000       0.00000000    
      245865   0.00000000       0.00000000       0.00000000       0.00000000    
      245866   0.00000000       0.00000000       0.00000000       0.00000000    
      245867   0.00000000       0.00000000       0.00000000       0.00000000    
      245868   0.00000000       0.00000000       0.00000000       0.00000000    
      245869   0.00000000       0.00000000       0.00000000       0.00000000    
      245870   0.00000000       0.00000000       0.00000000       0.00000000    
      245871   0.00000000       0.00000000       0.00000000       0.00000000    
      245872   0.00000000       0.00000000       0.00000000       0.00000000    
      245873   0.00000000       0.00000000       0.00000000       0.00000000    
      245874   0.00000000       0.00000000       0.00000000       0.00000000    
      245875   0.00000000       0.00000000       0.00000000       0.00000000    
      245876   0.00000000       0.00000000       0.00000000       0.00000000    
      245877   0.00000000       0.00000000       0.00000000       0.00000000    
      245878   0.00000000       0.00000000       0.00000000       0.00000000    
      245879   0.00000000       0.00000000       0.00000000       0.00000000    
      245880   0.00000000       0.00000000       0.00000000       0.00000000    
      245881   0.00000000       0.00000000       0.00000000       0.00000000    
      245882   0.00000000       0.00000000       0.00000000       0.00000000    
      245883   0.00000000       0.00000000       0.00000000       0.00000000    
      245884   0.00000000       0.00000000       0.00000000       0.00000000    
      245885   0.00000000       0.00000000       0.00000000       0.00000000    
      245886   0.00000000       0.00000000       0.00000000       0.00000000    
      245887   0.00000000       0.00000000       0.00000000       0.00000000    
      245888   0.00000000       0.00000000       0.00000000       0.00000000    
      245889   0.00000000       0.00000000       0.00000000       0.00000000    
      245890   0.00000000       0.00000000       0.00000000       0.00000000    
      245891   0.00000000       0.00000000       0.00000000       0.00000000    
      245892   0.00000000       9.71819973       9.81050014       0.00000000    
      245893   0.00000000       0.00000000       0.00000000       0.00000000    
      245894   0.00000000       0.00000000       0.00000000       0.00000000    
      245895   0.00000000       0.00000000       0.00000000       0.00000000    
      245896   0.00000000       0.00000000       0.00000000       0.00000000    
      245897   0.00000000       0.00000000       0.00000000       0.00000000    
      245898   0.00000000       0.00000000       0.00000000       0.00000000    
      245899   0.00000000       0.00000000       0.00000000       0.00000000    
      245900   0.00000000       0.00000000       0.00000000       0.00000000    
      245901   0.00000000       0.00000000       0.00000000       0.00000000    
      245902   0.00000000       0.00000000       0.00000000       0.00000000    
      245903   0.00000000       0.00000000       0.00000000       0.00000000    
      245904   0.00000000       0.00000000       0.00000000       0.00000000    
      245905   0.00000000       0.00000000       0.00000000       0.00000000    
      245906   0.00000000       0.00000000       0.00000000       0.00000000    
      245907   0.00000000       0.00000000       0.00000000       0.00000000    
      245908   0.00000000       0.00000000       0.00000000       0.00000000    
      245909   0.00000000       0.00000000       0.00000000       0.00000000    
      245910   0.00000000       0.00000000       0.00000000       0.00000000    
      245911   0.00000000       0.00000000       0.00000000       0.00000000    
      245912   0.00000000       0.00000000       0.00000000       0.00000000    
      245913   0.00000000       0.00000000       0.00000000       0.00000000    
      245914   0.00000000       0.00000000       0.00000000       0.00000000    
      245915   0.00000000       0.00000000       0.00000000       0.00000000    
      245916   0.00000000       0.00000000       0.00000000       0.00000000    
      245917   0.00000000       0.00000000       0.00000000       0.00000000    
      245918   0.00000000       0.00000000       0.00000000       0.00000000    
      245919   0.00000000       0.00000000       0.00000000       0.00000000    
      245920   0.00000000       0.00000000       0.00000000       0.00000000    
      245921   0.00000000       0.00000000       0.00000000       0.00000000    
      245922   0.00000000       0.00000000       0.00000000       0.00000000    
      245923   0.00000000       0.00000000       0.00000000       0.00000000    
      245924   0.00000000       0.00000000       0.00000000       0.00000000    
      245925   0.00000000       0.00000000       0.00000000       0.00000000    
      245926   0.00000000       0.00000000       0.00000000       0.00000000    
      245927   0.00000000       0.00000000       0.00000000       0.00000000    
      245928   0.00000000       0.00000000       0.00000000       0.00000000    
      245929   0.00000000       0.00000000       0.00000000       0.00000000    
      245930   7.49280024       0.00000000       0.00000000       0.00000000    
      245931   0.00000000       0.00000000       0.00000000       0.00000000    
      245932   0.00000000       0.00000000       0.00000000       0.00000000    
      245933   0.00000000       0.00000000       0.00000000       0.00000000    
      245934   0.00000000       0.00000000       0.00000000       0.00000000    
      245935   0.00000000       0.00000000       0.00000000       0.00000000    
      245936   0.00000000       0.00000000       0.00000000       0.00000000    
      245937   0.00000000       0.00000000       0.00000000       0.00000000    
      245938   0.00000000       0.00000000       0.00000000       0.00000000    
      245939   0.00000000       0.00000000       0.00000000       0.00000000    
      245940   0.00000000       0.00000000       0.00000000       0.00000000    
      245941   0.00000000       0.00000000       0.00000000       0.00000000    
      245942   0.00000000       0.00000000       0.00000000       0.00000000    
      245943   0.00000000       0.00000000       0.00000000       0.00000000    
      245944   0.00000000       0.00000000       0.00000000       0.00000000    
      245945   0.00000000       0.00000000       0.00000000       0.00000000    
      245946   0.00000000       0.00000000       0.00000000       0.00000000    
      245947   4.50780010       0.00000000       0.00000000       0.00000000    
      245948   0.00000000       0.00000000       0.00000000       0.00000000    
      245949   0.00000000       0.00000000       0.00000000       0.00000000    
      245950   0.00000000       0.00000000       0.00000000       0.00000000    
      245951   0.00000000       0.00000000       0.00000000       0.00000000    
      245952   0.00000000       0.00000000       0.00000000       0.00000000    
      245953   0.00000000       0.00000000       0.00000000       0.00000000    
      245954   0.00000000       0.00000000       0.00000000       0.00000000    
      245955   0.00000000       0.00000000       0.00000000       0.00000000    
      245956   0.00000000       0.00000000       0.00000000       0.00000000    
      245957   0.00000000       0.00000000       0.00000000       0.00000000    
      245958   0.00000000       0.00000000       0.00000000       0.00000000    
      245959   0.00000000       0.00000000       0.00000000       0.00000000    
      245960   0.00000000       0.00000000       0.00000000       0.00000000    
      245961   0.00000000       0.00000000       0.00000000       0.00000000    
      245962   0.00000000       0.00000000       0.00000000       0.00000000    
      245963   0.00000000       0.00000000       0.00000000       0.00000000    
      245964   0.00000000       0.00000000       0.00000000       0.00000000    
      245965   0.00000000       0.00000000       0.00000000       0.00000000    
      245966   0.00000000       0.00000000       0.00000000       0.00000000    
      245967   0.00000000       0.00000000       0.00000000       0.00000000    
      245968   0.00000000       0.00000000       0.00000000       0.00000000    
      245969   0.00000000       0.00000000       0.00000000       0.00000000    
      245970   0.00000000       5.07019997       0.00000000       0.00000000    
      245971   0.00000000       0.00000000       0.00000000       0.00000000    
      245972   0.00000000       0.00000000       0.00000000       0.00000000    
      245973   0.00000000       0.00000000       0.00000000       0.00000000    
      245974   0.00000000       0.00000000       0.00000000       0.00000000    
      245975   0.00000000       0.00000000       0.00000000       0.00000000    
      245976   0.00000000       0.00000000       0.00000000       0.00000000    
      245977   0.00000000       0.00000000       0.00000000       0.00000000    
      245978   0.00000000       0.00000000       0.00000000       0.00000000    
      245979   0.00000000       0.00000000       0.00000000       0.00000000    
      245980   0.00000000       0.00000000       0.00000000       5.00909996    
      245981   0.00000000       0.00000000       0.00000000       0.00000000    
      245982   0.00000000       5.80000019       0.00000000       0.00000000    
      245983   0.00000000       0.00000000       0.00000000       0.00000000    
      245984   0.00000000       0.00000000       0.00000000       0.00000000    
      245985   0.00000000       0.00000000       0.00000000       0.00000000    
      245986   0.00000000       0.00000000       0.00000000       0.00000000    
      245987   0.00000000       0.00000000       0.00000000       6.71689987    
      245988   0.00000000       0.00000000       0.00000000       0.00000000    
      245989   0.00000000       0.00000000       0.00000000       0.00000000    
      245990   0.00000000       0.00000000       0.00000000       0.00000000    
      245991   0.00000000       0.00000000       0.00000000       0.00000000    
      245992   0.00000000       0.00000000       0.00000000       0.00000000    
      245993   0.00000000       0.00000000       0.00000000       8.55480003    
      245994   0.00000000       0.00000000       0.00000000       0.00000000    
      245995   0.00000000       0.00000000       0.00000000       0.00000000    
      245996   0.00000000       0.00000000       0.00000000       0.00000000    
      245997   0.00000000       0.00000000       0.00000000       0.00000000    
      245998   0.00000000       6.04400015       0.00000000       0.00000000    
      245999   0.00000000       0.00000000       0.00000000       0.00000000    
      246000   0.00000000       0.00000000       0.00000000       0.00000000    
      246001   0.00000000       0.00000000       0.00000000       0.00000000    
      246002   0.00000000       0.00000000       0.00000000       6.33470011    
      246003   0.00000000       0.00000000       0.00000000       0.00000000    
      246004   0.00000000       0.00000000       0.00000000       0.00000000    
      246005   0.00000000       0.00000000       0.00000000       0.00000000    
      246006   0.00000000       0.00000000       0.00000000       0.00000000    
      246007   0.00000000       0.00000000       0.00000000       0.00000000    
      246008   0.00000000       0.00000000       0.00000000       0.00000000    
      246009   0.00000000       0.00000000       0.00000000       0.00000000    
      246010   0.00000000       0.00000000       0.00000000       0.00000000    
      246011   0.00000000       0.00000000       0.00000000       0.00000000    
      246012   0.00000000       0.00000000       0.00000000       0.00000000    
      246013   0.00000000       5.74620008       4.98909998       0.00000000    
      246014   0.00000000       0.00000000       0.00000000       0.00000000    
      246015   0.00000000       0.00000000       0.00000000       0.00000000    
      246016   0.00000000       0.00000000       0.00000000       0.00000000    
      246017   0.00000000       0.00000000       0.00000000       0.00000000    
      246018   0.00000000       0.00000000       0.00000000       0.00000000    
      246019   0.00000000       0.00000000       0.00000000       0.00000000    
      246020   0.00000000       0.00000000       0.00000000       0.00000000    
      246021   0.00000000       0.00000000       0.00000000       0.00000000    
      246022   0.00000000       0.00000000       0.00000000       0.00000000    
      246023   0.00000000       0.00000000       0.00000000       0.00000000    
      246024   0.00000000       0.00000000       0.00000000       0.00000000    
      246025   0.00000000       0.00000000       0.00000000       0.00000000    
      246026   0.00000000       0.00000000       0.00000000       0.00000000    
      246027   0.00000000       0.00000000       0.00000000       0.00000000    
      246028   0.00000000       0.00000000       0.00000000       0.00000000    
      246029   0.00000000       0.00000000       0.00000000       0.00000000    
      246030   0.00000000       0.00000000       0.00000000       0.00000000    
      246031   0.00000000       0.00000000       0.00000000       0.00000000    
      246032   0.00000000       0.00000000       0.00000000       0.00000000    
      246033   0.00000000       0.00000000       5.19390011       0.00000000    
      246034   0.00000000       0.00000000       0.00000000       0.00000000    
      246035   0.00000000       0.00000000       0.00000000       0.00000000    
      246036   0.00000000       0.00000000       0.00000000       0.00000000    
      246037   0.00000000       0.00000000       0.00000000       0.00000000    
      246038   0.00000000       0.00000000       0.00000000       0.00000000    
      246039   0.00000000       0.00000000       0.00000000       0.00000000    
      246040   0.00000000       0.00000000       0.00000000       0.00000000    
      246041   0.00000000       0.00000000       0.00000000       0.00000000    
      246042   0.00000000       0.00000000       0.00000000       0.00000000    
      246043   0.00000000       0.00000000       0.00000000       0.00000000    
      246044   0.00000000       0.00000000       0.00000000       0.00000000    
      246045   0.00000000       0.00000000       0.00000000       0.00000000    
      246046   0.00000000       0.00000000       0.00000000       0.00000000    
      246047   0.00000000       0.00000000       0.00000000       0.00000000    
      246048   0.00000000       0.00000000       0.00000000       0.00000000    
      246049   0.00000000       0.00000000       0.00000000       0.00000000    
      246050   0.00000000       0.00000000       0.00000000       0.00000000    
      246051   0.00000000       0.00000000       0.00000000       0.00000000    
      246052   0.00000000       0.00000000       0.00000000       0.00000000    
      246053   0.00000000       0.00000000       0.00000000       0.00000000    
      246054   0.00000000       7.19680023       7.61829996       0.00000000    
      246055   0.00000000       0.00000000       0.00000000       0.00000000    
      246056   0.00000000       0.00000000       0.00000000       0.00000000    
      246057   0.00000000       0.00000000       0.00000000       0.00000000    
      246058   0.00000000       0.00000000       0.00000000       0.00000000    
      246059   0.00000000       0.00000000       0.00000000       0.00000000    
      246060   0.00000000       0.00000000       0.00000000       0.00000000    
      246061   0.00000000       0.00000000       0.00000000       0.00000000    
      246062   0.00000000       0.00000000       0.00000000       0.00000000    
      246063   0.00000000       0.00000000       0.00000000       0.00000000    
      246064   0.00000000       0.00000000       0.00000000       0.00000000    
      246065   0.00000000       0.00000000       0.00000000       0.00000000    
      246066   0.00000000       0.00000000       0.00000000       0.00000000    
      246067   0.00000000       0.00000000       0.00000000       0.00000000    
      246068   0.00000000       0.00000000       0.00000000       0.00000000    
      246069   0.00000000       0.00000000       0.00000000       0.00000000    
      246070   0.00000000       0.00000000       0.00000000       0.00000000    
      246071   0.00000000       0.00000000       0.00000000       0.00000000    
      246072   0.00000000       0.00000000       0.00000000       0.00000000    
      246073   0.00000000       0.00000000       0.00000000       0.00000000    
      246074   0.00000000       0.00000000       0.00000000       0.00000000    
      246075   0.00000000       0.00000000       0.00000000       0.00000000    
      246076   0.00000000       0.00000000       0.00000000       0.00000000    
      246077   0.00000000       0.00000000       0.00000000       0.00000000    
      246078   0.00000000       0.00000000       5.90380001       0.00000000    
      246079   0.00000000       0.00000000       0.00000000       0.00000000    
      246080   0.00000000       0.00000000       0.00000000       0.00000000    
      246081   0.00000000       0.00000000       0.00000000       0.00000000    
      246082   0.00000000       0.00000000       0.00000000       0.00000000    
      246083   0.00000000       0.00000000       0.00000000       0.00000000    
      246084   0.00000000       0.00000000       0.00000000       0.00000000    
      246085   0.00000000       0.00000000       0.00000000       0.00000000    
      246086   0.00000000       0.00000000       0.00000000       0.00000000    
      246087   0.00000000       0.00000000       0.00000000       0.00000000    
      246088   0.00000000       0.00000000       0.00000000       0.00000000    
      246089   0.00000000       0.00000000       0.00000000       0.00000000    
      246090   0.00000000       0.00000000       0.00000000       0.00000000    
      246091   0.00000000       0.00000000       0.00000000       0.00000000    
      246092   0.00000000       0.00000000       0.00000000       0.00000000    
      246093   0.00000000       0.00000000       0.00000000       0.00000000    
      246094   0.00000000       0.00000000       0.00000000       0.00000000    
      246095   7.98470020       7.10379982       7.21780014       0.00000000    
      246096   0.00000000       0.00000000       0.00000000       0.00000000    
      246097   0.00000000       0.00000000       0.00000000       0.00000000    
      246098   0.00000000       0.00000000       0.00000000       0.00000000    
      246099   0.00000000       0.00000000       0.00000000       0.00000000    
      246100   0.00000000       0.00000000       0.00000000       0.00000000    
      246101   0.00000000       0.00000000       0.00000000       0.00000000    
      246102   0.00000000       0.00000000       0.00000000       0.00000000    
      246103   9.38560009       8.85779953       9.47119999       0.00000000    
      246104   0.00000000       0.00000000       0.00000000       0.00000000    
      246105   0.00000000       0.00000000       0.00000000       0.00000000    
      246106   0.00000000       0.00000000       0.00000000       0.00000000    
      246107   0.00000000       0.00000000       0.00000000       0.00000000    
      246108   0.00000000       0.00000000       0.00000000       0.00000000    
      246109   0.00000000       0.00000000       0.00000000       0.00000000    
      246110   0.00000000       0.00000000       0.00000000       0.00000000    
      246111   0.00000000       0.00000000       0.00000000       0.00000000    
      246112   0.00000000       0.00000000       0.00000000       0.00000000    
      246113   0.00000000       0.00000000       0.00000000       0.00000000    
      246114   0.00000000       0.00000000       0.00000000       0.00000000    
      246115   0.00000000       0.00000000       0.00000000       0.00000000    
      246116   0.00000000       0.00000000       0.00000000       0.00000000    
      246117   0.00000000       0.00000000       0.00000000       0.00000000    
      246118   0.00000000       0.00000000       0.00000000       0.00000000    
      246119   0.00000000       0.00000000       0.00000000       0.00000000    
      246120   0.00000000       0.00000000       0.00000000       0.00000000    
      246121   0.00000000       0.00000000       0.00000000       0.00000000    
      246122   0.00000000       0.00000000       0.00000000       0.00000000    
      246123   0.00000000       0.00000000       0.00000000       0.00000000    
      246124   0.00000000       0.00000000       0.00000000       0.00000000    
      246125   0.00000000       0.00000000       0.00000000       0.00000000    
      246126   0.00000000       0.00000000       0.00000000       0.00000000    
      246127   0.00000000       0.00000000       0.00000000       0.00000000    
      246128   0.00000000       0.00000000       0.00000000       0.00000000    
      246129   0.00000000       0.00000000       0.00000000       0.00000000    
      246130   0.00000000       0.00000000       0.00000000       0.00000000    
      246131   0.00000000       0.00000000       0.00000000       0.00000000    
      246132   0.00000000       0.00000000       0.00000000       0.00000000    
      246133   0.00000000       0.00000000       0.00000000       0.00000000    
      246134   0.00000000       0.00000000       0.00000000       0.00000000    
      246135   0.00000000       0.00000000       0.00000000       0.00000000    
      246136   0.00000000       0.00000000       0.00000000       0.00000000    
      246137   0.00000000       0.00000000       0.00000000       0.00000000    
      246138   0.00000000       0.00000000       0.00000000       0.00000000    
      246139   0.00000000       0.00000000       0.00000000       0.00000000    
      246140   0.00000000       0.00000000       0.00000000       0.00000000    
      246141   0.00000000       0.00000000       0.00000000       0.00000000    
      246142   0.00000000       0.00000000       0.00000000       0.00000000    
      246143   0.00000000       0.00000000       0.00000000       0.00000000    
      246144   0.00000000       0.00000000       0.00000000       0.00000000    
      246145   0.00000000       4.69890022       0.00000000       0.00000000    
      246146   0.00000000       0.00000000       0.00000000       0.00000000    
      246147   0.00000000       0.00000000       0.00000000       0.00000000    
      246148   0.00000000       0.00000000       0.00000000       0.00000000    
      246149   0.00000000       0.00000000       0.00000000       0.00000000    
      246150   0.00000000       0.00000000       0.00000000       0.00000000    
      246151   0.00000000       0.00000000       0.00000000       0.00000000    
      246152   0.00000000       0.00000000       0.00000000       0.00000000    
      246153   0.00000000       0.00000000       0.00000000       0.00000000    
      246154   0.00000000       0.00000000       0.00000000       0.00000000    
      246155   0.00000000       0.00000000       0.00000000       0.00000000    
      246156   0.00000000       0.00000000       0.00000000       0.00000000    
      246157   0.00000000       0.00000000       0.00000000       0.00000000    
      246158   0.00000000       0.00000000       0.00000000       0.00000000    
      246159   0.00000000       0.00000000       0.00000000       0.00000000    
      246160   0.00000000       0.00000000       0.00000000       0.00000000    
      246161   0.00000000       0.00000000       0.00000000       0.00000000    
      246162   0.00000000       0.00000000       0.00000000       0.00000000    
      246163   0.00000000       0.00000000       0.00000000       0.00000000    
      246164   0.00000000       0.00000000       0.00000000       0.00000000    
      246165   0.00000000       0.00000000       0.00000000       0.00000000    
      246166   0.00000000       0.00000000       0.00000000       0.00000000    
      246167   0.00000000       0.00000000       0.00000000       0.00000000    
      246168   0.00000000       0.00000000       0.00000000       0.00000000    
      246169   0.00000000       0.00000000       0.00000000       0.00000000    
      246170   0.00000000       0.00000000       0.00000000       0.00000000    
      246171   0.00000000       0.00000000       0.00000000       0.00000000    
      246172   0.00000000       0.00000000       0.00000000       0.00000000    
      246173   0.00000000       0.00000000       0.00000000       0.00000000    
      246174   0.00000000       0.00000000       0.00000000       0.00000000    
      246175   0.00000000       0.00000000       0.00000000       0.00000000    
      246176   0.00000000       0.00000000       0.00000000       0.00000000    
      246177   0.00000000       0.00000000       0.00000000       0.00000000    
      246178   0.00000000       0.00000000       0.00000000       0.00000000    
      246179   0.00000000       0.00000000       0.00000000       0.00000000    
      246180   0.00000000       0.00000000       0.00000000       0.00000000    
      246181   0.00000000       0.00000000       0.00000000       0.00000000    
      246182   0.00000000       0.00000000       0.00000000       0.00000000    
      246183   0.00000000       0.00000000       0.00000000       0.00000000    
      246184   7.34870005       0.00000000       0.00000000       0.00000000    
      246185   0.00000000       0.00000000       0.00000000       0.00000000    
      246186   0.00000000       0.00000000       0.00000000       0.00000000    
      246187   0.00000000       0.00000000       0.00000000       0.00000000    
      246188   0.00000000       0.00000000       0.00000000       0.00000000    
      246189   0.00000000       0.00000000       0.00000000       0.00000000    
      246190   0.00000000       0.00000000       0.00000000       0.00000000    
      246191   0.00000000       0.00000000       0.00000000       0.00000000    
      246192   0.00000000       0.00000000       0.00000000       0.00000000    
      246193   0.00000000       0.00000000       0.00000000       0.00000000    
      246194   0.00000000       0.00000000       0.00000000       0.00000000    
      246195   0.00000000       0.00000000       0.00000000       0.00000000    
      246196   0.00000000       0.00000000       0.00000000       0.00000000    
      246197   0.00000000       0.00000000       0.00000000       0.00000000    
      246198   0.00000000       0.00000000       0.00000000       0.00000000    
      246199   0.00000000       0.00000000       0.00000000       0.00000000    
      246200   0.00000000       0.00000000       0.00000000       0.00000000    
      246201   0.00000000       0.00000000       0.00000000       0.00000000    
      246202   0.00000000       0.00000000       0.00000000       0.00000000    
      246203   0.00000000       0.00000000       0.00000000       0.00000000    
      246204   0.00000000       0.00000000       0.00000000       0.00000000    
      246205   0.00000000       0.00000000       0.00000000       0.00000000    
      246206   0.00000000       0.00000000       0.00000000       0.00000000    
      246207   0.00000000       0.00000000       0.00000000       0.00000000    
      246208   0.00000000       0.00000000       0.00000000       0.00000000    
      246209   0.00000000       0.00000000       0.00000000       0.00000000    
      246210   0.00000000       0.00000000       0.00000000       0.00000000    
      246211   0.00000000       0.00000000       0.00000000       0.00000000    
      246212   6.41720009       0.00000000       0.00000000       0.00000000    
      246213   0.00000000       0.00000000       0.00000000       0.00000000    
      246214   0.00000000       0.00000000       0.00000000       0.00000000    
      246215   0.00000000       0.00000000       0.00000000       0.00000000    
      246216   0.00000000       0.00000000       0.00000000       6.46110010    
      246217   8.53680038       6.27570009       0.00000000       8.33650017    
      246218   0.00000000       0.00000000       0.00000000       0.00000000    
      246219   0.00000000       0.00000000       0.00000000       0.00000000    
      246220   0.00000000       0.00000000       0.00000000       0.00000000    
      246221   0.00000000       0.00000000       0.00000000       0.00000000    
      246222   0.00000000       0.00000000       0.00000000       0.00000000    
      246223   0.00000000       0.00000000       0.00000000       0.00000000    
      246224   0.00000000       0.00000000       0.00000000       0.00000000    
      246225   0.00000000       0.00000000       0.00000000       0.00000000    
      246226   0.00000000       0.00000000       0.00000000       0.00000000    
      246227   0.00000000       0.00000000       0.00000000       0.00000000    
      246228   0.00000000       0.00000000       0.00000000       0.00000000    
      246229   0.00000000       0.00000000       0.00000000       0.00000000    
      246230   0.00000000       0.00000000       0.00000000       0.00000000    
      246231   0.00000000       0.00000000       0.00000000       0.00000000    
      246232   0.00000000       0.00000000       0.00000000       0.00000000    
      246233   0.00000000       0.00000000       0.00000000       0.00000000    
      246234   0.00000000       0.00000000       0.00000000       0.00000000    
      246235   0.00000000       0.00000000       0.00000000       0.00000000    
      246236   0.00000000       0.00000000       0.00000000       0.00000000    
      246237   0.00000000       0.00000000       0.00000000       0.00000000    
      246238   0.00000000       0.00000000       0.00000000       0.00000000    
      246239   0.00000000       0.00000000       0.00000000       0.00000000    
      246240   0.00000000       0.00000000       0.00000000       0.00000000    
      246241   0.00000000       7.04570007       0.00000000       0.00000000    
      246242   0.00000000       0.00000000       0.00000000       0.00000000    
      246243   0.00000000       0.00000000       0.00000000       0.00000000    
      246244   0.00000000       0.00000000       0.00000000       0.00000000    
      246245   0.00000000       0.00000000       0.00000000       0.00000000    
      246246   0.00000000       0.00000000       0.00000000       0.00000000    
      246247   0.00000000       0.00000000       0.00000000       7.33279991    
      246248   0.00000000       0.00000000       0.00000000       0.00000000    
      246249   0.00000000       0.00000000       0.00000000       0.00000000    
      246250   0.00000000       0.00000000       0.00000000       0.00000000    
      246251   0.00000000       0.00000000       0.00000000       0.00000000    
      246252   0.00000000       0.00000000       0.00000000       0.00000000    
      246253   0.00000000       0.00000000       0.00000000       0.00000000    
      246254   0.00000000       0.00000000       0.00000000       0.00000000    
      246255   0.00000000       0.00000000       0.00000000       0.00000000    
      246256   0.00000000       0.00000000       0.00000000       0.00000000    
      246257   0.00000000       0.00000000       0.00000000       0.00000000    
      246258   0.00000000       0.00000000       0.00000000       0.00000000    
      246259   0.00000000       0.00000000       0.00000000       0.00000000    
      246260   0.00000000       0.00000000       0.00000000       0.00000000    
      246261   0.00000000       0.00000000       0.00000000       0.00000000    
      246262   0.00000000       0.00000000       0.00000000       0.00000000    
      246263   0.00000000       0.00000000       0.00000000       0.00000000    
      246264   0.00000000       0.00000000       0.00000000       0.00000000    
      246265   0.00000000       0.00000000       0.00000000       0.00000000    
      246266   0.00000000       0.00000000       0.00000000       0.00000000    
      246267   0.00000000       0.00000000       0.00000000       0.00000000    
      246268   0.00000000       0.00000000       0.00000000       0.00000000    
      246269   0.00000000       0.00000000       0.00000000       0.00000000    
      246270   0.00000000       0.00000000       0.00000000       0.00000000    
      246271   0.00000000       0.00000000       0.00000000       0.00000000    
      246272   0.00000000       0.00000000       0.00000000       0.00000000    
      246273   0.00000000       0.00000000       8.56389999       0.00000000    
      246274   0.00000000       0.00000000       0.00000000       0.00000000    
      246275   0.00000000       0.00000000       0.00000000       0.00000000    
      246276   0.00000000       0.00000000       0.00000000       0.00000000    
      246277   0.00000000       0.00000000       0.00000000       0.00000000    
      246278   0.00000000       0.00000000       0.00000000       0.00000000    
      246279   0.00000000       0.00000000       0.00000000       0.00000000    
      246280   0.00000000       0.00000000       0.00000000       0.00000000    
      246281   0.00000000       0.00000000       0.00000000       0.00000000    
      246282   0.00000000       0.00000000       0.00000000       0.00000000    
      246283   0.00000000       0.00000000       0.00000000       0.00000000    
      246284   0.00000000       0.00000000       0.00000000       0.00000000    
      246285   0.00000000       0.00000000       0.00000000       0.00000000    
      246286   0.00000000       0.00000000       0.00000000       0.00000000    
      246287   0.00000000       0.00000000       0.00000000       0.00000000    
      246288   0.00000000       0.00000000       0.00000000       0.00000000    
      246289   0.00000000       0.00000000       0.00000000       0.00000000    
      246290   0.00000000       0.00000000       0.00000000       0.00000000    
      246291   0.00000000       0.00000000       0.00000000       0.00000000    
      246292   0.00000000       0.00000000       0.00000000       0.00000000    
      246293   0.00000000       0.00000000       0.00000000       0.00000000    
      246294   0.00000000       0.00000000       0.00000000       0.00000000    
      246295   0.00000000       0.00000000       0.00000000       0.00000000    
      246296   0.00000000       0.00000000       0.00000000       0.00000000    
      246297   0.00000000       0.00000000       0.00000000       0.00000000    
      246298   0.00000000       0.00000000       0.00000000       0.00000000    
      246299   0.00000000       0.00000000       0.00000000       0.00000000    
      246300   0.00000000       0.00000000       0.00000000       0.00000000    
      246301   0.00000000       0.00000000       0.00000000       0.00000000    
      246302   0.00000000       6.93860006       0.00000000       0.00000000    
      246303   0.00000000       0.00000000       0.00000000       0.00000000    
      246304   0.00000000       0.00000000       0.00000000       0.00000000    
      246305   0.00000000       0.00000000       0.00000000       0.00000000    
      246306   0.00000000       0.00000000       0.00000000       0.00000000    
      246307   0.00000000       0.00000000       0.00000000       0.00000000    
      246308   0.00000000       0.00000000       0.00000000       0.00000000    
      246309   0.00000000       0.00000000       0.00000000       0.00000000    
      246310   0.00000000       6.72900009       0.00000000       0.00000000    
      246311   0.00000000       0.00000000       0.00000000       0.00000000    
      246312   0.00000000       0.00000000       0.00000000       0.00000000    
      246313   0.00000000       0.00000000       0.00000000       0.00000000    
      246314   0.00000000       0.00000000       0.00000000       0.00000000    
      246315   0.00000000       0.00000000       0.00000000       0.00000000    
      246316   0.00000000       0.00000000       0.00000000       0.00000000    
      246317   0.00000000       0.00000000       0.00000000       0.00000000    
      246318   0.00000000       0.00000000       0.00000000       0.00000000    
      246319   0.00000000       0.00000000       0.00000000       0.00000000    
      246320   0.00000000       0.00000000       0.00000000       0.00000000    
      246321   0.00000000       0.00000000       0.00000000       0.00000000    
      246322   0.00000000       0.00000000       0.00000000       0.00000000    
      246323   0.00000000       0.00000000       0.00000000       0.00000000    
      246324   0.00000000       0.00000000       0.00000000       0.00000000    
      246325   0.00000000       0.00000000       0.00000000       0.00000000    
      246326   0.00000000       0.00000000       0.00000000       0.00000000    
      246327   0.00000000       0.00000000       0.00000000       0.00000000    
      246328   0.00000000       0.00000000       0.00000000       0.00000000    
      246329   0.00000000       0.00000000       0.00000000       0.00000000    
      246330   0.00000000       0.00000000       0.00000000       0.00000000    
      246331   0.00000000       0.00000000       0.00000000       0.00000000    
      246332   0.00000000       0.00000000       0.00000000       0.00000000    
      246333   0.00000000       0.00000000       0.00000000       0.00000000    
      246334   0.00000000       0.00000000       0.00000000       0.00000000    
      246335   0.00000000       0.00000000       0.00000000       0.00000000    
      246336   0.00000000       0.00000000       0.00000000       0.00000000    
      246337   0.00000000       0.00000000       0.00000000       0.00000000    
      246338   0.00000000       0.00000000       0.00000000       0.00000000    
      246339   0.00000000       0.00000000       0.00000000       0.00000000    
      246340   0.00000000       0.00000000       0.00000000       0.00000000    
      246341   0.00000000       0.00000000       0.00000000       0.00000000    
      246342   0.00000000       0.00000000       0.00000000       0.00000000    
      246343   0.00000000       0.00000000       0.00000000       0.00000000    
      246344   0.00000000       0.00000000       0.00000000       0.00000000    
      246345   0.00000000       0.00000000       0.00000000       0.00000000    
      246346   0.00000000       0.00000000       0.00000000       0.00000000    
      246347   0.00000000       0.00000000       0.00000000       0.00000000    
      246348   0.00000000       0.00000000       0.00000000       0.00000000    
      246349   0.00000000       0.00000000       0.00000000       0.00000000    
      246350   0.00000000       0.00000000       0.00000000       0.00000000    
      246351   0.00000000       0.00000000       0.00000000       0.00000000    
      246352   0.00000000       0.00000000       0.00000000       0.00000000    
      246353   0.00000000       0.00000000       0.00000000       0.00000000    
      246354   0.00000000       0.00000000       0.00000000       0.00000000    
      246355   0.00000000       0.00000000       0.00000000       0.00000000    
      246356   0.00000000       0.00000000       0.00000000       0.00000000    
      246357   0.00000000       0.00000000       0.00000000       0.00000000    
      246358   0.00000000       0.00000000       0.00000000       0.00000000    
      246359   0.00000000       0.00000000       0.00000000       0.00000000    
      246360   0.00000000       0.00000000       0.00000000       0.00000000    
      246361   0.00000000       0.00000000       0.00000000       0.00000000    
      246362   0.00000000       0.00000000       0.00000000       0.00000000    
      246363   0.00000000       0.00000000       0.00000000       0.00000000    
      246364   0.00000000       0.00000000       0.00000000       0.00000000    
      246365   0.00000000       0.00000000       0.00000000       0.00000000    
      246366   0.00000000       0.00000000       0.00000000       0.00000000    
      246367   0.00000000       0.00000000       0.00000000       0.00000000    
      246368   0.00000000       0.00000000       0.00000000       0.00000000    
      246369   0.00000000       0.00000000       0.00000000       0.00000000    
      246370   0.00000000       0.00000000       0.00000000       0.00000000    
      246371   5.27419996       4.30000019       0.00000000       0.00000000    
      246372   0.00000000       0.00000000       0.00000000       0.00000000    
      246373   0.00000000       0.00000000       0.00000000       0.00000000    
      246374   0.00000000       0.00000000       0.00000000       0.00000000    
      246375   0.00000000       0.00000000       0.00000000       0.00000000    
      246376   0.00000000       0.00000000       0.00000000       0.00000000    
      246377   0.00000000       0.00000000       0.00000000       0.00000000    
      246378   0.00000000       0.00000000       0.00000000       0.00000000    
      246379   0.00000000       0.00000000       0.00000000       0.00000000    
      246380   0.00000000       0.00000000       0.00000000       0.00000000    
      246381   0.00000000       0.00000000       0.00000000       0.00000000    
      246382   0.00000000       0.00000000       0.00000000       0.00000000    
      246383   0.00000000       0.00000000       0.00000000       0.00000000    
      246384   0.00000000       0.00000000       0.00000000       0.00000000    
      246385   0.00000000       0.00000000       0.00000000       0.00000000    
      246386   0.00000000       0.00000000       0.00000000       0.00000000    
      246387   0.00000000       0.00000000       0.00000000       0.00000000    
      246388   0.00000000       0.00000000       0.00000000       0.00000000    
      246389   0.00000000       0.00000000       0.00000000       0.00000000    
      246390   0.00000000       6.26130009       0.00000000       0.00000000    
      246391   0.00000000       0.00000000       0.00000000       0.00000000    
      246392   0.00000000       0.00000000       0.00000000       0.00000000    
      246393   0.00000000       0.00000000       0.00000000       0.00000000    
      246394   0.00000000       0.00000000       0.00000000       0.00000000    
      246395   0.00000000       0.00000000       0.00000000       0.00000000    
      246396   0.00000000       0.00000000       0.00000000       0.00000000    
      246397   0.00000000       0.00000000       0.00000000       0.00000000    
      246398   0.00000000       0.00000000       0.00000000       0.00000000    
      246399   0.00000000       0.00000000       0.00000000       0.00000000    
      246400   0.00000000       0.00000000       0.00000000       0.00000000    
      246401   0.00000000       0.00000000       0.00000000       0.00000000    
      246402   0.00000000       0.00000000       0.00000000       0.00000000    
      246403   0.00000000       0.00000000       0.00000000       0.00000000    
      246404   0.00000000       0.00000000       0.00000000       0.00000000    
      246405   0.00000000       0.00000000       0.00000000       0.00000000    
      246406   0.00000000       0.00000000       0.00000000       0.00000000    
      246407   0.00000000       0.00000000       0.00000000       0.00000000    
      246408   0.00000000       0.00000000       0.00000000       0.00000000    
      246409   0.00000000       0.00000000       0.00000000       0.00000000    
      246410   0.00000000       0.00000000       0.00000000       0.00000000    
      246411   0.00000000       0.00000000       0.00000000       0.00000000    
      246412   0.00000000       0.00000000       0.00000000       0.00000000    
      246413   0.00000000       6.54759979       0.00000000       0.00000000    
      246414   0.00000000       0.00000000       0.00000000       0.00000000    
      246415   7.93720007       8.30819988       8.43850040       0.00000000    
      246416   0.00000000       0.00000000       0.00000000       0.00000000    
      246417   0.00000000       0.00000000       0.00000000       7.15010023    
      246418   0.00000000       0.00000000       0.00000000       0.00000000    
      246419   0.00000000       0.00000000       0.00000000       0.00000000    
      246420   0.00000000       0.00000000       0.00000000       0.00000000    
      246421   0.00000000       0.00000000       0.00000000       0.00000000    
      246422   0.00000000       0.00000000       0.00000000       0.00000000    
      246423   0.00000000       0.00000000       0.00000000       0.00000000    
      246424   0.00000000       0.00000000       0.00000000       0.00000000    
      246425   0.00000000       0.00000000       0.00000000       0.00000000    
      246426   0.00000000       0.00000000       0.00000000       0.00000000    
      246427   0.00000000       0.00000000       0.00000000       0.00000000    
      246428   0.00000000       0.00000000       0.00000000       0.00000000    
      246429   0.00000000       0.00000000       0.00000000       0.00000000    
      246430   0.00000000       0.00000000       0.00000000       0.00000000    
      246431   0.00000000       0.00000000       0.00000000       0.00000000    
      246432   0.00000000       0.00000000       0.00000000       0.00000000    
      246433   0.00000000       0.00000000       0.00000000       0.00000000    
      246434   0.00000000       0.00000000       0.00000000       0.00000000    
      246435   0.00000000       0.00000000       0.00000000       0.00000000    
      246436   0.00000000       0.00000000       0.00000000       0.00000000    
      246437   0.00000000       0.00000000       0.00000000       0.00000000    
      246438   0.00000000       0.00000000       0.00000000       0.00000000    
      246439   0.00000000       0.00000000       0.00000000       0.00000000    
      246440   0.00000000       0.00000000       0.00000000       0.00000000    
      246441   0.00000000       0.00000000       0.00000000       0.00000000    
      246442   0.00000000       0.00000000       0.00000000       0.00000000    
      246443   0.00000000       0.00000000       0.00000000       0.00000000    
      246444   0.00000000       0.00000000       0.00000000       0.00000000    
      246445   0.00000000       0.00000000       0.00000000       0.00000000    
      246446   0.00000000       0.00000000       0.00000000       0.00000000    
      246447   0.00000000       0.00000000       0.00000000       0.00000000    
      246448   0.00000000       0.00000000       0.00000000       0.00000000    
      246449   0.00000000       0.00000000       0.00000000       0.00000000    
      246450   0.00000000       0.00000000       0.00000000       0.00000000    
      246451   0.00000000       0.00000000       0.00000000       0.00000000    
      246452   0.00000000       0.00000000       0.00000000       0.00000000    
      246453   0.00000000       0.00000000       0.00000000       0.00000000    
      246454   0.00000000       0.00000000       0.00000000       0.00000000    
      246455   0.00000000       0.00000000       0.00000000       0.00000000    
      246456   0.00000000       0.00000000       0.00000000       0.00000000    
      246457   0.00000000       0.00000000       0.00000000       0.00000000    
      246458   0.00000000       0.00000000       0.00000000       0.00000000    
      246459   0.00000000       0.00000000       0.00000000       0.00000000    
      246460   0.00000000       0.00000000       0.00000000       0.00000000    
      246461   0.00000000       0.00000000       0.00000000       0.00000000    
      246462   0.00000000       0.00000000       0.00000000       0.00000000    
      246463   0.00000000       8.37940025       8.40950012       0.00000000    
      246464   0.00000000       0.00000000       0.00000000       0.00000000    
      246465   0.00000000       0.00000000       0.00000000       0.00000000    
      246466   0.00000000       0.00000000       0.00000000       0.00000000    
      246467   0.00000000       0.00000000       0.00000000       0.00000000    
      246468   0.00000000       0.00000000       0.00000000       0.00000000    
      246469   0.00000000       0.00000000       0.00000000       0.00000000    
      246470   0.00000000       0.00000000       0.00000000       0.00000000    
      246471   0.00000000       0.00000000       0.00000000       0.00000000    
      246472   0.00000000       0.00000000       0.00000000       0.00000000    
      246473   0.00000000       0.00000000       0.00000000       0.00000000    
      246474   0.00000000       0.00000000       0.00000000       0.00000000    
      246475   0.00000000       0.00000000       0.00000000       0.00000000    
      246476   0.00000000       0.00000000       0.00000000       0.00000000    
      246477   0.00000000       0.00000000       0.00000000       0.00000000    
      246478   0.00000000       0.00000000       0.00000000       0.00000000    
      246479   0.00000000       0.00000000       0.00000000       0.00000000    
      246480   0.00000000       0.00000000       0.00000000       0.00000000    
      246481   0.00000000       0.00000000       0.00000000       0.00000000    
      246482   0.00000000       0.00000000       0.00000000       0.00000000    
      246483   0.00000000       0.00000000       0.00000000       0.00000000    
      246484   0.00000000       0.00000000       0.00000000       0.00000000    
      246485   0.00000000       0.00000000       0.00000000       0.00000000    
      246486   0.00000000       0.00000000       0.00000000       0.00000000    
      246487   0.00000000       0.00000000       0.00000000       0.00000000    
      246488   0.00000000       0.00000000       0.00000000       0.00000000    
      246489   0.00000000       0.00000000       0.00000000       0.00000000    
      246490   0.00000000       0.00000000       0.00000000       0.00000000    
      246491   0.00000000       0.00000000       0.00000000       0.00000000    
      246492   0.00000000       0.00000000       0.00000000       0.00000000    
      246493   0.00000000       0.00000000       0.00000000       0.00000000    
      246494   0.00000000       0.00000000       0.00000000       0.00000000    
      246495   0.00000000       0.00000000       0.00000000       0.00000000    
      246496   0.00000000       0.00000000       0.00000000       0.00000000    
      246497   0.00000000       0.00000000       0.00000000       0.00000000    
      246498   0.00000000       0.00000000       0.00000000       0.00000000    
      246499   0.00000000       0.00000000       0.00000000       0.00000000    
      246500   0.00000000       0.00000000       0.00000000       0.00000000    
      246501   0.00000000       0.00000000       0.00000000       0.00000000    
      246502   0.00000000       0.00000000       0.00000000       0.00000000    
      246503   0.00000000       0.00000000       0.00000000       0.00000000    
      246504   0.00000000       0.00000000       0.00000000       0.00000000    
      246505   0.00000000       0.00000000       0.00000000       0.00000000    
      246506   0.00000000       0.00000000       0.00000000       0.00000000    
      246507   0.00000000       0.00000000       0.00000000       0.00000000    
      246508   0.00000000       0.00000000       0.00000000       0.00000000    
      246509   0.00000000       0.00000000       0.00000000       0.00000000    
      246510   0.00000000       0.00000000       0.00000000       0.00000000    
      246511   0.00000000       0.00000000       0.00000000       0.00000000    
      246512   0.00000000       0.00000000       0.00000000       0.00000000    
      246513   0.00000000       0.00000000       0.00000000       0.00000000    
      246514   0.00000000       0.00000000       0.00000000       0.00000000    
      246515   0.00000000       0.00000000       0.00000000       0.00000000    
      246516   0.00000000       0.00000000       0.00000000       0.00000000    
      246517   0.00000000       0.00000000       0.00000000       0.00000000    
      246518   0.00000000       0.00000000       0.00000000       0.00000000    
      246519   0.00000000       0.00000000       0.00000000       0.00000000    
      246520   0.00000000       0.00000000       0.00000000       0.00000000    
      246521   0.00000000       0.00000000       0.00000000       0.00000000    
      246522   0.00000000       0.00000000       0.00000000       0.00000000    
      246523   0.00000000       0.00000000       0.00000000       0.00000000    
      246524   0.00000000       0.00000000       0.00000000       0.00000000    
      246525   0.00000000       0.00000000       0.00000000       0.00000000    
      246526   0.00000000       0.00000000       0.00000000       0.00000000    
      246527   0.00000000       0.00000000       0.00000000       0.00000000    
      246528   0.00000000       0.00000000       0.00000000       0.00000000    
      246529   0.00000000       6.27080011       0.00000000       0.00000000    
      246530   0.00000000       0.00000000       0.00000000       0.00000000    
      246531   0.00000000       0.00000000       0.00000000       8.92450047    
      246532   0.00000000       0.00000000       0.00000000       0.00000000    
      246533   0.00000000       0.00000000       0.00000000       0.00000000    
      246534   0.00000000       0.00000000       0.00000000       0.00000000    
      246535   0.00000000       0.00000000       0.00000000       0.00000000    
      246536   0.00000000       0.00000000       0.00000000       0.00000000    
      246537   0.00000000       4.91079998       0.00000000       0.00000000    
      246538   0.00000000       0.00000000       0.00000000       0.00000000    
      246539   0.00000000       0.00000000       0.00000000       0.00000000    
      246540   0.00000000       0.00000000       0.00000000       0.00000000    
      246541   0.00000000       0.00000000       0.00000000       0.00000000    
      246542   0.00000000       0.00000000       0.00000000       0.00000000    
      246543   0.00000000       0.00000000       0.00000000       0.00000000    
      246544   0.00000000       0.00000000       0.00000000       0.00000000    
      246545   0.00000000       0.00000000       0.00000000       0.00000000    
      246546   0.00000000       0.00000000       0.00000000       0.00000000    
      246547   0.00000000       0.00000000       0.00000000       0.00000000    
      246548   0.00000000       0.00000000       0.00000000       0.00000000    
      246549   0.00000000       0.00000000       0.00000000       0.00000000    
      246550   0.00000000       0.00000000       0.00000000       10.0279999    
      246551   0.00000000       0.00000000       0.00000000       0.00000000    
      246552   0.00000000       0.00000000       0.00000000       0.00000000    
      246553   0.00000000       0.00000000       0.00000000       0.00000000    
      246554   0.00000000       0.00000000       0.00000000       0.00000000    
      246555   0.00000000       0.00000000       0.00000000       0.00000000    
      246556   0.00000000       0.00000000       0.00000000       0.00000000    
      246557   6.84849977       7.07399988       0.00000000       0.00000000    
      246558   0.00000000       0.00000000       0.00000000       0.00000000    
      246559   0.00000000       0.00000000       0.00000000       0.00000000    
      246560   0.00000000       0.00000000       0.00000000       0.00000000    
      246561   0.00000000       0.00000000       0.00000000       0.00000000    
      246562   5.65089989       4.11030006       0.00000000       0.00000000    
      246563   0.00000000       0.00000000       0.00000000       0.00000000    
      246564   0.00000000       0.00000000       0.00000000       0.00000000    
      246565   0.00000000       0.00000000       8.61740017       0.00000000    
      246566   0.00000000       5.14799976       0.00000000       0.00000000    
      246567   0.00000000       0.00000000       0.00000000       0.00000000    
      246568   0.00000000       0.00000000       0.00000000       0.00000000    
      246569   0.00000000       0.00000000       0.00000000       0.00000000    
      246570   0.00000000       0.00000000       0.00000000       0.00000000    
      246571   0.00000000       7.01000023       0.00000000       0.00000000    
      246572   0.00000000       0.00000000       0.00000000       0.00000000    
      246573   0.00000000       0.00000000       0.00000000       0.00000000    
      246574   0.00000000       0.00000000       0.00000000       0.00000000    
      246575   0.00000000       0.00000000       0.00000000       0.00000000    
      246576   5.01940012       0.00000000       0.00000000       0.00000000    
      246577   0.00000000       0.00000000       0.00000000       0.00000000    
      246578   0.00000000       0.00000000       0.00000000       0.00000000    
      246579   0.00000000       0.00000000       0.00000000       0.00000000    
      246580   0.00000000       0.00000000       0.00000000       0.00000000    
      246581   0.00000000       0.00000000       0.00000000       0.00000000    
      246582   0.00000000       0.00000000       0.00000000       0.00000000    
      246583   0.00000000       0.00000000       0.00000000       0.00000000    
      246584   0.00000000       0.00000000       0.00000000       0.00000000    
      246585   7.27969980       4.94199991       0.00000000       0.00000000    
      246586   0.00000000       0.00000000       0.00000000       0.00000000    
      246587   0.00000000       0.00000000       0.00000000       0.00000000    
      246588   0.00000000       0.00000000       0.00000000       0.00000000    
      246589   0.00000000       8.93770027       0.00000000       0.00000000    
      246590   0.00000000       0.00000000       0.00000000       0.00000000    
      246591   0.00000000       0.00000000       0.00000000       0.00000000    
      246592   0.00000000       0.00000000       0.00000000       0.00000000    
      246593   0.00000000       0.00000000       0.00000000       0.00000000    
      246594   0.00000000       0.00000000       0.00000000       0.00000000    
      246595   0.00000000       0.00000000       0.00000000       0.00000000    
      246596   0.00000000       0.00000000       0.00000000       0.00000000    
      246597   0.00000000       0.00000000       0.00000000       0.00000000    
      246598   0.00000000       0.00000000       0.00000000       0.00000000    
      246599   0.00000000       0.00000000       0.00000000       0.00000000    
      246600   0.00000000       0.00000000       0.00000000       5.33540010    
      246601   0.00000000       0.00000000       0.00000000       0.00000000    
      246602   0.00000000       0.00000000       0.00000000       0.00000000    
      246603   0.00000000       0.00000000       0.00000000       0.00000000    
      246604   0.00000000       0.00000000       0.00000000       0.00000000    
      246605   0.00000000       0.00000000       0.00000000       0.00000000    
      246606   0.00000000       0.00000000       0.00000000       0.00000000    
      246607   0.00000000       0.00000000       0.00000000       0.00000000    
      246608   0.00000000       0.00000000       0.00000000       0.00000000    
      246609   0.00000000       0.00000000       0.00000000       0.00000000    
      246610   0.00000000       0.00000000       0.00000000       0.00000000    
      246611   0.00000000       0.00000000       0.00000000       0.00000000    
      246612   0.00000000       0.00000000       0.00000000       0.00000000    
      246613   0.00000000       0.00000000       0.00000000       0.00000000    
      246614   0.00000000       0.00000000       0.00000000       0.00000000    
      246615   0.00000000       0.00000000       0.00000000       0.00000000    
      246616   0.00000000       0.00000000       0.00000000       0.00000000    
      246617   0.00000000       0.00000000       0.00000000       0.00000000    
      246618   0.00000000       0.00000000       0.00000000       0.00000000    
      246619   0.00000000       0.00000000       0.00000000       0.00000000    
      246620   0.00000000       0.00000000       0.00000000       0.00000000    
      246621   0.00000000       0.00000000       0.00000000       0.00000000    
      246622   0.00000000       0.00000000       0.00000000       0.00000000    
      246623   0.00000000       0.00000000       0.00000000       0.00000000    
      246624   0.00000000       0.00000000       0.00000000       0.00000000    
      246625   0.00000000       0.00000000       0.00000000       0.00000000    
      246626   0.00000000       0.00000000       0.00000000       0.00000000    
      246627   0.00000000       0.00000000       0.00000000       0.00000000    
      246628   0.00000000       0.00000000       0.00000000       0.00000000    
      246629   0.00000000       4.46840000       0.00000000       0.00000000    
      246630   0.00000000       0.00000000       0.00000000       0.00000000    
      246631   0.00000000       0.00000000       0.00000000       0.00000000    
      246632   0.00000000       0.00000000       0.00000000       0.00000000    
      246633   0.00000000       0.00000000       0.00000000       0.00000000    
      246634   0.00000000       0.00000000       0.00000000       0.00000000    
      246635   0.00000000       0.00000000       0.00000000       0.00000000    
      246636   0.00000000       0.00000000       0.00000000       0.00000000    
      246637   0.00000000       0.00000000       0.00000000       0.00000000    
      246638   0.00000000       0.00000000       0.00000000       0.00000000    
      246639   0.00000000       0.00000000       0.00000000       0.00000000    
      246640   0.00000000       0.00000000       0.00000000       0.00000000    
      246641   0.00000000       0.00000000       0.00000000       0.00000000    
      246642   0.00000000       0.00000000       0.00000000       0.00000000    
      246643   0.00000000       0.00000000       0.00000000       0.00000000    
      246644   0.00000000       0.00000000       0.00000000       0.00000000    
      246645   0.00000000       0.00000000       0.00000000       0.00000000    
      246646   0.00000000       0.00000000       0.00000000       0.00000000    
      246647   0.00000000       0.00000000       0.00000000       0.00000000    
      246648   0.00000000       0.00000000       0.00000000       0.00000000    
      246649   0.00000000       0.00000000       0.00000000       0.00000000    
      246650   0.00000000       0.00000000       0.00000000       0.00000000    
      246651   0.00000000       0.00000000       0.00000000       0.00000000    
      246652   0.00000000       0.00000000       0.00000000       0.00000000    
      246653   0.00000000       0.00000000       0.00000000       0.00000000    
      246654   0.00000000       0.00000000       0.00000000       0.00000000    
      246655   0.00000000       0.00000000       0.00000000       0.00000000    
      246656   0.00000000       0.00000000       0.00000000       0.00000000    
      246657   0.00000000       0.00000000       0.00000000       0.00000000    
      246658   0.00000000       0.00000000       0.00000000       0.00000000    
      246659   0.00000000       0.00000000       0.00000000       0.00000000    
      246660   0.00000000       0.00000000       0.00000000       0.00000000    
      246661   0.00000000       0.00000000       0.00000000       0.00000000    
      246662   0.00000000       0.00000000       0.00000000       0.00000000    
      246663   0.00000000       0.00000000       0.00000000       0.00000000    
      246664   0.00000000       0.00000000       0.00000000       0.00000000    
      246665   0.00000000       0.00000000       0.00000000       0.00000000    
      246666   0.00000000       0.00000000       0.00000000       0.00000000    
      246667   0.00000000       0.00000000       0.00000000       0.00000000    
      246668   0.00000000       0.00000000       0.00000000       0.00000000    
      246669   0.00000000       0.00000000       0.00000000       0.00000000    
      246670   0.00000000       0.00000000       0.00000000       0.00000000    
      246671   0.00000000       0.00000000       0.00000000       0.00000000    
      246672   0.00000000       0.00000000       0.00000000       0.00000000    
      246673   0.00000000       0.00000000       0.00000000       0.00000000    
      246674   0.00000000       0.00000000       0.00000000       0.00000000    
      246675   0.00000000       0.00000000       0.00000000       0.00000000    
      246676   0.00000000       0.00000000       0.00000000       0.00000000    
      246677   0.00000000       0.00000000       0.00000000       0.00000000    
      246678   0.00000000       0.00000000       0.00000000       0.00000000    
      246679   0.00000000       0.00000000       0.00000000       0.00000000    
      246680   0.00000000       0.00000000       0.00000000       0.00000000    
      246681   0.00000000       0.00000000       0.00000000       0.00000000    
      246682   0.00000000       6.38999987       0.00000000       7.73029995    
      246683   7.66639996       8.32369995       8.13389969       0.00000000    
      246684   0.00000000       0.00000000       0.00000000       0.00000000    
      246685   0.00000000       0.00000000       0.00000000       0.00000000    
      246686   0.00000000       0.00000000       0.00000000       0.00000000    
      246687   0.00000000       0.00000000       0.00000000       0.00000000    
      246688   0.00000000       0.00000000       0.00000000       0.00000000    
      246689   0.00000000       0.00000000       0.00000000       0.00000000    
      246690   0.00000000       0.00000000       0.00000000       0.00000000    
      246691   0.00000000       0.00000000       0.00000000       0.00000000    
      246692   0.00000000       0.00000000       0.00000000       0.00000000    
      246693   0.00000000       0.00000000       0.00000000       0.00000000    
      246694   0.00000000       0.00000000       0.00000000       0.00000000    
      246695   0.00000000       0.00000000       0.00000000       0.00000000    
      246696   0.00000000       0.00000000       0.00000000       0.00000000    
      246697   0.00000000       0.00000000       0.00000000       0.00000000    
      246698   0.00000000       0.00000000       0.00000000       0.00000000    
      246699   0.00000000       0.00000000       0.00000000       0.00000000    
      246700   0.00000000       0.00000000       0.00000000       0.00000000    
      246701   0.00000000       0.00000000       0.00000000       0.00000000    
      246702   0.00000000       0.00000000       0.00000000       0.00000000    
      246703   0.00000000       0.00000000       0.00000000       0.00000000    
      246704   0.00000000       0.00000000       0.00000000       0.00000000    
      246705   0.00000000       0.00000000       0.00000000       0.00000000    
      246706   0.00000000       0.00000000       0.00000000       0.00000000    
      246707   0.00000000       0.00000000       0.00000000       0.00000000    
      246708   0.00000000       0.00000000       0.00000000       0.00000000    
      246709   0.00000000       0.00000000       0.00000000       0.00000000    
      246710   0.00000000       0.00000000       0.00000000       0.00000000    
      246711   0.00000000       0.00000000       0.00000000       0.00000000    
      246712   0.00000000       0.00000000       0.00000000       0.00000000    
      246713   0.00000000       0.00000000       0.00000000       0.00000000    
      246714   0.00000000       0.00000000       0.00000000       0.00000000    
      246715   0.00000000       0.00000000       0.00000000       0.00000000    
      246716   0.00000000       0.00000000       0.00000000       8.23709965    
      246717   0.00000000       0.00000000       0.00000000       0.00000000    
      246718   0.00000000       0.00000000       0.00000000       0.00000000    
      246719   0.00000000       0.00000000       0.00000000       0.00000000    
      246720   0.00000000       0.00000000       0.00000000       0.00000000    
      246721   0.00000000       0.00000000       0.00000000       0.00000000    
      246722   0.00000000       0.00000000       0.00000000       0.00000000    
      246723   0.00000000       0.00000000       0.00000000       0.00000000    
      246724   0.00000000       0.00000000       0.00000000       0.00000000    
      246725   0.00000000       0.00000000       0.00000000       0.00000000    
      246726   0.00000000       0.00000000       0.00000000       0.00000000    
      246727   0.00000000       0.00000000       0.00000000       0.00000000    
      246728   0.00000000       0.00000000       0.00000000       0.00000000    
      246729   0.00000000       0.00000000       0.00000000       0.00000000    
      246730   0.00000000       0.00000000       0.00000000       0.00000000    
      246731   0.00000000       0.00000000       0.00000000       0.00000000    
      246732   0.00000000       0.00000000       0.00000000       0.00000000    
      246733   0.00000000       0.00000000       0.00000000       0.00000000    
      246734   0.00000000       0.00000000       0.00000000       0.00000000    
      246735   0.00000000       0.00000000       0.00000000       0.00000000    
      246736   0.00000000       0.00000000       0.00000000       0.00000000    
      246737   0.00000000       0.00000000       0.00000000       0.00000000    
      246738   0.00000000       0.00000000       0.00000000       0.00000000    
      246739   0.00000000       0.00000000       0.00000000       0.00000000    
      246740   0.00000000       0.00000000       0.00000000       0.00000000    
      246741   0.00000000       0.00000000       0.00000000       0.00000000    
      246742   0.00000000       0.00000000       0.00000000       0.00000000    
      246743   0.00000000       0.00000000       0.00000000       0.00000000    
      246744   0.00000000       0.00000000       0.00000000       0.00000000    
      246745   0.00000000       0.00000000       0.00000000       0.00000000    
      246746   0.00000000       0.00000000       0.00000000       0.00000000    
      246747   0.00000000       0.00000000       0.00000000       0.00000000    
      246748   0.00000000       0.00000000       0.00000000       0.00000000    
      246749   0.00000000       0.00000000       0.00000000       0.00000000    
      246750   0.00000000       0.00000000       0.00000000       0.00000000    
      246751   0.00000000       0.00000000       0.00000000       0.00000000    
      246752   0.00000000       0.00000000       0.00000000       0.00000000    
      246753   0.00000000       0.00000000       0.00000000       0.00000000    
      246754   0.00000000       0.00000000       0.00000000       0.00000000    
      246755   0.00000000       0.00000000       0.00000000       0.00000000    
      246756   0.00000000       0.00000000       0.00000000       0.00000000    
      246757   0.00000000       0.00000000       0.00000000       0.00000000    
      246758   0.00000000       0.00000000       0.00000000       0.00000000    
      246759   0.00000000       0.00000000       0.00000000       0.00000000    
      246760   0.00000000       0.00000000       0.00000000       0.00000000    
      246761   0.00000000       0.00000000       0.00000000       0.00000000    
      246762   0.00000000       0.00000000       0.00000000       0.00000000    
      246763   0.00000000       0.00000000       0.00000000       0.00000000    
      246764   0.00000000       0.00000000       0.00000000       0.00000000    
      246765   0.00000000       0.00000000       0.00000000       0.00000000    
      246766   0.00000000       0.00000000       0.00000000       0.00000000    
      246767   0.00000000       0.00000000       0.00000000       0.00000000    
      246768   0.00000000       0.00000000       0.00000000       0.00000000    
      246769   0.00000000       0.00000000       0.00000000       0.00000000    
      246770   0.00000000       0.00000000       0.00000000       0.00000000    
      246771   0.00000000       0.00000000       0.00000000       0.00000000    
      246772   0.00000000       0.00000000       0.00000000       0.00000000    
      246773   0.00000000       0.00000000       0.00000000       0.00000000    
      246774   0.00000000       0.00000000       0.00000000       0.00000000    
      246775   0.00000000       0.00000000       0.00000000       0.00000000    
      246776   0.00000000       9.36890030       9.11820030       0.00000000    
      246777   0.00000000       0.00000000       0.00000000       0.00000000    
      246778   0.00000000       0.00000000       0.00000000       0.00000000    
      246779   0.00000000       0.00000000       0.00000000       0.00000000    
      246780   0.00000000       0.00000000       0.00000000       0.00000000    
      246781   0.00000000       0.00000000       0.00000000       0.00000000    
      246782   0.00000000       0.00000000       0.00000000       0.00000000    
      246783   0.00000000       0.00000000       0.00000000       6.82609987    
      246784   0.00000000       0.00000000       0.00000000       0.00000000    
      246785   0.00000000       0.00000000       0.00000000       0.00000000    
      246786   0.00000000       0.00000000       0.00000000       0.00000000    
      246787   0.00000000       0.00000000       0.00000000       0.00000000    
      246788   0.00000000       0.00000000       0.00000000       0.00000000    
      246789   0.00000000       9.06490040       0.00000000       0.00000000    
      246790   0.00000000       0.00000000       0.00000000       0.00000000    
      246791   0.00000000       0.00000000       0.00000000       0.00000000    
      246792   0.00000000       0.00000000       0.00000000       0.00000000    
      246793   0.00000000       0.00000000       0.00000000       0.00000000    
      246794   0.00000000       0.00000000       0.00000000       0.00000000    
      246795   0.00000000       0.00000000       0.00000000       0.00000000    
      246796   0.00000000       0.00000000       0.00000000       0.00000000    
      246797   0.00000000       0.00000000       0.00000000       0.00000000    
      246798   0.00000000       0.00000000       0.00000000       0.00000000    
      246799   0.00000000       0.00000000       0.00000000       0.00000000    
      246800   0.00000000       0.00000000       0.00000000       0.00000000    
      246801   0.00000000       0.00000000       0.00000000       0.00000000    
      246802   0.00000000       7.72520018       7.47249985       0.00000000    
      246803   0.00000000       0.00000000       0.00000000       0.00000000    
      246804   0.00000000       0.00000000       0.00000000       0.00000000    
      246805   0.00000000       0.00000000       0.00000000       0.00000000    
      246806   0.00000000       0.00000000       0.00000000       0.00000000    
      246807   0.00000000       0.00000000       0.00000000       0.00000000    
      246808   0.00000000       0.00000000       0.00000000       0.00000000    
      246809   0.00000000       0.00000000       0.00000000       0.00000000    
      246810   0.00000000       0.00000000       0.00000000       0.00000000    
      246811   0.00000000       0.00000000       0.00000000       0.00000000    
      246812   0.00000000       0.00000000       0.00000000       0.00000000    
      246813   0.00000000       0.00000000       0.00000000       0.00000000    
      246814   0.00000000       9.11509991       9.81210041       0.00000000    
      246815   0.00000000       0.00000000       0.00000000       0.00000000    
      246816   0.00000000       0.00000000       0.00000000       0.00000000    
      246817   0.00000000       0.00000000       0.00000000       0.00000000    
      246818   0.00000000       0.00000000       0.00000000       0.00000000    
      246819   0.00000000       0.00000000       0.00000000       0.00000000    
      246820   0.00000000       0.00000000       0.00000000       0.00000000    
      246821   0.00000000       0.00000000       0.00000000       0.00000000    
      246822   0.00000000       0.00000000       0.00000000       0.00000000    
      246823   0.00000000       0.00000000       0.00000000       0.00000000    
      246824   0.00000000       0.00000000       0.00000000       0.00000000    
      246825   0.00000000       0.00000000       0.00000000       0.00000000    
      246826   0.00000000       0.00000000       0.00000000       0.00000000    
      246827   0.00000000       0.00000000       0.00000000       0.00000000    
      246828   0.00000000       0.00000000       0.00000000       0.00000000    
      246829   0.00000000       0.00000000       0.00000000       0.00000000    
      246830   0.00000000       0.00000000       0.00000000       0.00000000    
      246831   0.00000000       0.00000000       0.00000000       0.00000000    
      246832   0.00000000       0.00000000       0.00000000       0.00000000    
      246833   0.00000000       0.00000000       0.00000000       0.00000000    
      246834   0.00000000       0.00000000       0.00000000       0.00000000    
      246835   0.00000000       0.00000000       0.00000000       0.00000000    
      246836   0.00000000       0.00000000       0.00000000       0.00000000    
      246837   0.00000000       0.00000000       0.00000000       0.00000000    
      246838   0.00000000       0.00000000       0.00000000       0.00000000    
      246839   0.00000000       0.00000000       0.00000000       0.00000000    
      246840   0.00000000       0.00000000       0.00000000       0.00000000    
      246841   0.00000000       0.00000000       0.00000000       0.00000000    
      246842   0.00000000       0.00000000       0.00000000       0.00000000    
      246843   0.00000000       0.00000000       0.00000000       0.00000000    
      246844   0.00000000       5.02190018       0.00000000       0.00000000    
      246845   0.00000000       0.00000000       0.00000000       0.00000000    
      246846   0.00000000       0.00000000       0.00000000       0.00000000    
      246847   0.00000000       0.00000000       0.00000000       0.00000000    
      246848   0.00000000       0.00000000       0.00000000       0.00000000    
      246849   6.94049978       0.00000000       0.00000000       0.00000000    
      246850   0.00000000       0.00000000       0.00000000       0.00000000    
      246851   0.00000000       0.00000000       0.00000000       0.00000000    
      246852   0.00000000       0.00000000       0.00000000       0.00000000    
      246853   0.00000000       0.00000000       0.00000000       0.00000000    
      246854   0.00000000       0.00000000       0.00000000       0.00000000    
      246855   0.00000000       0.00000000       0.00000000       0.00000000    
      246856   0.00000000       0.00000000       0.00000000       0.00000000    
      246857   0.00000000       0.00000000       0.00000000       0.00000000    
      246858   0.00000000       0.00000000       0.00000000       0.00000000    
      246859   0.00000000       4.80280018       4.84140015       0.00000000    
      246860   0.00000000       0.00000000       0.00000000       0.00000000    
      246861   0.00000000       0.00000000       0.00000000       0.00000000    
      246862   0.00000000       0.00000000       0.00000000       0.00000000    
      246863   0.00000000       0.00000000       0.00000000       0.00000000    
      246864   0.00000000       0.00000000       0.00000000       0.00000000    
      246865   0.00000000       0.00000000       0.00000000       0.00000000    
      246866   0.00000000       0.00000000       0.00000000       0.00000000    
      246867   0.00000000       0.00000000       0.00000000       0.00000000    
      246868   0.00000000       0.00000000       0.00000000       0.00000000    
      246869   0.00000000       0.00000000       0.00000000       0.00000000    
      246870   0.00000000       0.00000000       0.00000000       0.00000000    
      246871   0.00000000       0.00000000       0.00000000       0.00000000    
      246872   0.00000000       0.00000000       0.00000000       0.00000000    
      246873   0.00000000       0.00000000       0.00000000       0.00000000    
      246874   0.00000000       0.00000000       0.00000000       0.00000000    
      246875   0.00000000       0.00000000       0.00000000       0.00000000    
      246876   0.00000000       0.00000000       0.00000000       0.00000000    
      246877   0.00000000       0.00000000       0.00000000       0.00000000    
      246878   0.00000000       0.00000000       0.00000000       0.00000000    
      246879   0.00000000       0.00000000       0.00000000       0.00000000    
      246880   0.00000000       0.00000000       0.00000000       0.00000000    
      246881   0.00000000       0.00000000       0.00000000       0.00000000    
      246882   0.00000000       0.00000000       0.00000000       0.00000000    
      246883   0.00000000       0.00000000       0.00000000       0.00000000    
      246884   7.30499983       0.00000000       0.00000000       0.00000000    
      246885   0.00000000       0.00000000       0.00000000       0.00000000    
      246886   0.00000000       0.00000000       0.00000000       0.00000000    
      246887   0.00000000       0.00000000       0.00000000       0.00000000    
      246888   0.00000000       0.00000000       0.00000000       0.00000000    
      246889   0.00000000       0.00000000       0.00000000       0.00000000    
      246890   0.00000000       5.67460012       0.00000000       0.00000000    
      246891   0.00000000       0.00000000       0.00000000       0.00000000    
      246892   0.00000000       0.00000000       0.00000000       0.00000000    
      246893   0.00000000       0.00000000       0.00000000       0.00000000    
      246894   0.00000000       0.00000000       0.00000000       0.00000000    
      246895   0.00000000       0.00000000       0.00000000       0.00000000    
      246896   0.00000000       0.00000000       0.00000000       0.00000000    
      246897   0.00000000       0.00000000       0.00000000       0.00000000    
      246898   0.00000000       0.00000000       0.00000000       0.00000000    
      246899   0.00000000       0.00000000       0.00000000       0.00000000    
      246900   0.00000000       0.00000000       0.00000000       0.00000000    
      246901   0.00000000       0.00000000       0.00000000       0.00000000    
      246902   0.00000000       0.00000000       0.00000000       0.00000000    
      246903   0.00000000       0.00000000       0.00000000       0.00000000    
      246904   0.00000000       0.00000000       0.00000000       0.00000000    
      246905   0.00000000       0.00000000       0.00000000       0.00000000    
      246906   0.00000000       0.00000000       0.00000000       0.00000000    
      246907   0.00000000       0.00000000       0.00000000       0.00000000    
      246908   0.00000000       0.00000000       0.00000000       9.52439976    
      246909   0.00000000       0.00000000       0.00000000       0.00000000    
      246910   0.00000000       0.00000000       0.00000000       0.00000000    
      246911   0.00000000       0.00000000       0.00000000       0.00000000    
      246912   0.00000000       0.00000000       0.00000000       0.00000000    
      246913   0.00000000       0.00000000       0.00000000       0.00000000    
      246914   0.00000000       0.00000000       0.00000000       0.00000000    
      246915   0.00000000       0.00000000       0.00000000       0.00000000    
      246916   0.00000000       0.00000000       0.00000000       0.00000000    
      246917   0.00000000       0.00000000       0.00000000       0.00000000    
      246918   0.00000000       0.00000000       0.00000000       0.00000000    
      246919   0.00000000       0.00000000       0.00000000       0.00000000    
      246920   0.00000000       0.00000000       0.00000000       0.00000000    
      246921   0.00000000       0.00000000       0.00000000       0.00000000    
      246922   0.00000000       0.00000000       0.00000000       0.00000000    
      246923   0.00000000       0.00000000       0.00000000       0.00000000    
      246924   0.00000000       0.00000000       0.00000000       0.00000000    
      246925   0.00000000       0.00000000       0.00000000       0.00000000    
      246926   0.00000000       0.00000000       0.00000000       0.00000000    
      246927   0.00000000       0.00000000       0.00000000       0.00000000    
      246928   0.00000000       0.00000000       0.00000000       0.00000000    
      246929   0.00000000       0.00000000       0.00000000       0.00000000    
      246930   7.00120020       0.00000000       0.00000000       9.00790024    
      246931   4.69820023       0.00000000       0.00000000       0.00000000    
      246932   0.00000000       0.00000000       0.00000000       0.00000000    
      246933   0.00000000       0.00000000       0.00000000       0.00000000    
      246934   0.00000000       0.00000000       0.00000000       0.00000000    
      246935   0.00000000       0.00000000       0.00000000       0.00000000    
      246936   0.00000000       0.00000000       0.00000000       0.00000000    
      246937   0.00000000       0.00000000       0.00000000       0.00000000    
      246938   0.00000000       0.00000000       0.00000000       0.00000000    
      246939   0.00000000       0.00000000       0.00000000       0.00000000    
      246940   0.00000000       0.00000000       0.00000000       0.00000000    
      246941   0.00000000       0.00000000       0.00000000       0.00000000    
      246942   0.00000000       0.00000000       0.00000000       0.00000000    
      246943   0.00000000       0.00000000       0.00000000       0.00000000    
      246944   0.00000000       0.00000000       0.00000000       0.00000000    
      246945   0.00000000       0.00000000       0.00000000       0.00000000    
      246946   0.00000000       0.00000000       0.00000000       0.00000000    
      246947   0.00000000       0.00000000       0.00000000       0.00000000    
      246948   0.00000000       0.00000000       0.00000000       0.00000000    
      246949   0.00000000       0.00000000       0.00000000       0.00000000    
      246950   0.00000000       0.00000000       0.00000000       0.00000000    
      246951   0.00000000       0.00000000       0.00000000       0.00000000    
      246952   0.00000000       0.00000000       0.00000000       0.00000000    
      246953   0.00000000       0.00000000       0.00000000       0.00000000    
      246954   0.00000000       0.00000000       0.00000000       0.00000000    
      246955   0.00000000       0.00000000       0.00000000       0.00000000    
      246956   0.00000000       0.00000000       0.00000000       0.00000000    
      246957   0.00000000       0.00000000       0.00000000       0.00000000    
      246958   0.00000000       0.00000000       0.00000000       0.00000000    
      246959   0.00000000       0.00000000       0.00000000       0.00000000    
      246960   0.00000000       0.00000000       0.00000000       0.00000000    
      246961   0.00000000       0.00000000       0.00000000       0.00000000    
      246962   0.00000000       0.00000000       0.00000000       0.00000000    
      246963   0.00000000       0.00000000       0.00000000       0.00000000    
      246964   0.00000000       0.00000000       0.00000000       0.00000000    
      246965   0.00000000       0.00000000       0.00000000       0.00000000    
      246966   0.00000000       0.00000000       0.00000000       0.00000000    
      246967   0.00000000       0.00000000       0.00000000       0.00000000    
      246968   0.00000000       0.00000000       0.00000000       0.00000000    
      246969   0.00000000       0.00000000       0.00000000       0.00000000    
      246970   0.00000000       7.05569983       0.00000000       0.00000000    
      246971   0.00000000       0.00000000       0.00000000       0.00000000    
      246972   0.00000000       0.00000000       0.00000000       0.00000000    
      246973   0.00000000       0.00000000       0.00000000       0.00000000    
      246974   0.00000000       0.00000000       0.00000000       0.00000000    
      246975   0.00000000       0.00000000       0.00000000       0.00000000    
      246976   0.00000000       0.00000000       0.00000000       0.00000000    
      246977   0.00000000       0.00000000       0.00000000       0.00000000    
      246978   0.00000000       0.00000000       0.00000000       9.41079998    
      246979   0.00000000       0.00000000       0.00000000       0.00000000    
      246980   0.00000000       0.00000000       0.00000000       0.00000000    
      246981   0.00000000       0.00000000       0.00000000       0.00000000    
      246982   0.00000000       0.00000000       0.00000000       0.00000000    
      246983   5.58979988       0.00000000       0.00000000       0.00000000    
      246984   0.00000000       0.00000000       0.00000000       0.00000000    
      246985   0.00000000       0.00000000       0.00000000       0.00000000    
      246986   0.00000000       0.00000000       0.00000000       0.00000000    
      246987   0.00000000       0.00000000       0.00000000       0.00000000    
      246988   0.00000000       0.00000000       0.00000000       0.00000000    
      246989   0.00000000       0.00000000       0.00000000       0.00000000    
      246990   0.00000000       0.00000000       0.00000000       10.2659998    
      246991   0.00000000       0.00000000       0.00000000       0.00000000    
      246992   0.00000000       0.00000000       0.00000000       0.00000000    
      246993   0.00000000       0.00000000       0.00000000       0.00000000    
      246994   0.00000000       0.00000000       0.00000000       0.00000000    
      246995   0.00000000       0.00000000       0.00000000       0.00000000    
      246996   0.00000000       0.00000000       0.00000000       0.00000000    
      246997   4.30030012       0.00000000       0.00000000       0.00000000    
      246998   0.00000000       0.00000000       0.00000000       0.00000000    
      246999   4.89830017       0.00000000       0.00000000       0.00000000    
      247000   0.00000000       0.00000000       0.00000000       0.00000000    
      247001   0.00000000       0.00000000       0.00000000       0.00000000    
      247002   0.00000000       0.00000000       0.00000000       0.00000000    
      247003   0.00000000       0.00000000       0.00000000       0.00000000    
      247004   0.00000000       0.00000000       0.00000000       0.00000000    
      247005   0.00000000       0.00000000       0.00000000       0.00000000    
      247006   0.00000000       0.00000000       0.00000000       0.00000000    
      247007   0.00000000       0.00000000       0.00000000       0.00000000    
      247008   0.00000000       0.00000000       0.00000000       0.00000000    
      247009   0.00000000       0.00000000       0.00000000       7.38189983    
      247010   0.00000000       0.00000000       0.00000000       0.00000000    
      247011   0.00000000       0.00000000       0.00000000       0.00000000    
      247012   0.00000000       0.00000000       0.00000000       0.00000000    
      247013   0.00000000       0.00000000       0.00000000       0.00000000    
      247014   0.00000000       0.00000000       0.00000000       0.00000000    
      247015   0.00000000       0.00000000       0.00000000       0.00000000    
      247016   0.00000000       0.00000000       0.00000000       0.00000000    
      247017   0.00000000       0.00000000       0.00000000       0.00000000    
      247018   0.00000000       0.00000000       0.00000000       0.00000000    
      247019   0.00000000       0.00000000       0.00000000       0.00000000    
      247020   0.00000000       0.00000000       0.00000000       0.00000000    
      247021   0.00000000       0.00000000       0.00000000       0.00000000    
      247022   0.00000000       0.00000000       0.00000000       0.00000000    
      247023   0.00000000       0.00000000       0.00000000       0.00000000    
      247024   0.00000000       0.00000000       0.00000000       0.00000000    
      247025   0.00000000       0.00000000       0.00000000       0.00000000    
      247026   0.00000000       0.00000000       0.00000000       0.00000000    
      247027   0.00000000       0.00000000       0.00000000       0.00000000    
      247028   0.00000000       0.00000000       0.00000000       0.00000000    
      247029   0.00000000       0.00000000       0.00000000       0.00000000    
      247030   0.00000000       0.00000000       0.00000000       0.00000000    
      247031   0.00000000       0.00000000       0.00000000       0.00000000    
      247032   0.00000000       0.00000000       0.00000000       0.00000000    
      247033   0.00000000       0.00000000       0.00000000       0.00000000    
      247034   0.00000000       0.00000000       0.00000000       0.00000000    
      247035   0.00000000       0.00000000       0.00000000       0.00000000    
      247036   5.82870007       0.00000000       0.00000000       6.66130018    
      247037   0.00000000       0.00000000       0.00000000       0.00000000    
      247038   0.00000000       0.00000000       0.00000000       0.00000000    
      247039   7.04029989       7.81720018       7.97730017       0.00000000    
      247040   0.00000000       0.00000000       0.00000000       0.00000000    
      247041   0.00000000       0.00000000       0.00000000       0.00000000    
      247042   0.00000000       0.00000000       0.00000000       0.00000000    
      247043   0.00000000       0.00000000       0.00000000       0.00000000    
      247044   0.00000000       0.00000000       0.00000000       0.00000000    
      247045   0.00000000       0.00000000       0.00000000       0.00000000    
      247046   0.00000000       0.00000000       0.00000000       0.00000000    
      247047   0.00000000       0.00000000       0.00000000       0.00000000    
      247048   0.00000000       0.00000000       0.00000000       0.00000000    
      247049   0.00000000       0.00000000       0.00000000       0.00000000    
      247050   0.00000000       0.00000000       0.00000000       0.00000000    
      247051   0.00000000       5.46019983       0.00000000       0.00000000    
      247052   0.00000000       0.00000000       0.00000000       0.00000000    
      247053   0.00000000       0.00000000       0.00000000       0.00000000    
      247054   0.00000000       0.00000000       0.00000000       0.00000000    
      247055   0.00000000       0.00000000       0.00000000       0.00000000    
      247056   0.00000000       0.00000000       0.00000000       0.00000000    
      247057   0.00000000       0.00000000       0.00000000       0.00000000    
      247058   0.00000000       0.00000000       0.00000000       0.00000000    
      247059   0.00000000       0.00000000       0.00000000       0.00000000    
      247060   0.00000000       0.00000000       0.00000000       0.00000000    
      247061   0.00000000       0.00000000       0.00000000       0.00000000    
      247062   0.00000000       0.00000000       0.00000000       0.00000000    
      247063   0.00000000       0.00000000       0.00000000       0.00000000    
      247064   0.00000000       0.00000000       0.00000000       0.00000000    
      247065   0.00000000       0.00000000       0.00000000       0.00000000    
      247066   6.08470011       0.00000000       0.00000000       0.00000000    
      247067   0.00000000       0.00000000       0.00000000       0.00000000    
      247068   0.00000000       0.00000000       0.00000000       0.00000000    
      247069   0.00000000       0.00000000       0.00000000       6.89470005    
      247070   0.00000000       0.00000000       0.00000000       0.00000000    
      247071   0.00000000       0.00000000       0.00000000       0.00000000    
      247072   0.00000000       0.00000000       0.00000000       0.00000000    
      247073   0.00000000       0.00000000       8.73009968       0.00000000    
      247074   0.00000000       0.00000000       0.00000000       0.00000000    
      247075   0.00000000       0.00000000       0.00000000       0.00000000    
      247076   0.00000000       0.00000000       0.00000000       0.00000000    
      247077   0.00000000       0.00000000       0.00000000       0.00000000    
      247078   0.00000000       0.00000000       0.00000000       0.00000000    
      247079   0.00000000       0.00000000       0.00000000       0.00000000    
      247080   0.00000000       0.00000000       0.00000000       0.00000000    
      247081   0.00000000       0.00000000       0.00000000       0.00000000    
      247082   0.00000000       0.00000000       0.00000000       0.00000000    
      247083   0.00000000       0.00000000       0.00000000       0.00000000    
      247084   0.00000000       0.00000000       0.00000000       0.00000000    
      247085   0.00000000       0.00000000       0.00000000       0.00000000    
      247086   0.00000000       0.00000000       0.00000000       0.00000000    
      247087   0.00000000       0.00000000       0.00000000       5.66510010    
      247088   0.00000000       0.00000000       0.00000000       0.00000000    
      247089   0.00000000       0.00000000       0.00000000       0.00000000    
      247090   0.00000000       0.00000000       0.00000000       0.00000000    
      247091   0.00000000       0.00000000       0.00000000       0.00000000    
      247092   0.00000000       0.00000000       0.00000000       0.00000000    
      247093   0.00000000       0.00000000       0.00000000       0.00000000    
      247094   0.00000000       0.00000000       0.00000000       0.00000000    
      247095   0.00000000       0.00000000       0.00000000       0.00000000    
      247096   0.00000000       0.00000000       0.00000000       0.00000000    
      247097   0.00000000       0.00000000       0.00000000       0.00000000    
      247098   0.00000000       0.00000000       0.00000000       0.00000000    
      247099   0.00000000       0.00000000       0.00000000       0.00000000    
      247100   0.00000000       0.00000000       0.00000000       0.00000000    
      247101   0.00000000       0.00000000       0.00000000       0.00000000    
      247102   0.00000000       0.00000000       0.00000000       0.00000000    
      247103   0.00000000       0.00000000       0.00000000       0.00000000    
      247104   0.00000000       0.00000000       0.00000000       0.00000000    
      247105   0.00000000       0.00000000       0.00000000       0.00000000    
      247106   0.00000000       0.00000000       0.00000000       0.00000000    
      247107   0.00000000       0.00000000       0.00000000       0.00000000    
      247108   0.00000000       0.00000000       0.00000000       0.00000000    
      247109   0.00000000       0.00000000       0.00000000       0.00000000    
      247110   0.00000000       0.00000000       0.00000000       0.00000000    
      247111   0.00000000       0.00000000       0.00000000       0.00000000    
      247112   0.00000000       0.00000000       0.00000000       0.00000000    
      247113   0.00000000       0.00000000       0.00000000       0.00000000    
      247114   0.00000000       0.00000000       0.00000000       0.00000000    
      247115   0.00000000       0.00000000       0.00000000       0.00000000    
      247116   0.00000000       0.00000000       0.00000000       0.00000000    
      247117   0.00000000       0.00000000       0.00000000       0.00000000    
      247118   0.00000000       0.00000000       0.00000000       0.00000000    
      247119   0.00000000       0.00000000       0.00000000       0.00000000    
      247120   0.00000000       0.00000000       0.00000000       0.00000000    
      247121   0.00000000       0.00000000       0.00000000       0.00000000    
      247122   0.00000000       0.00000000       0.00000000       0.00000000    
      247123   0.00000000       0.00000000       0.00000000       0.00000000    
      247124   0.00000000       0.00000000       0.00000000       0.00000000    
      247125   0.00000000       0.00000000       0.00000000       0.00000000    
      247126   0.00000000       0.00000000       0.00000000       0.00000000    
      247127   0.00000000       0.00000000       0.00000000       0.00000000    
      247128   0.00000000       0.00000000       0.00000000       0.00000000    
      247129   0.00000000       0.00000000       0.00000000       0.00000000    
      247130   0.00000000       0.00000000       0.00000000       0.00000000    
      247131   0.00000000       7.99200010       8.35599995       0.00000000    
      247132   0.00000000       0.00000000       0.00000000       0.00000000    
      247133   0.00000000       0.00000000       0.00000000       0.00000000    
      247134   0.00000000       0.00000000       0.00000000       0.00000000    
      247135   0.00000000       0.00000000       0.00000000       0.00000000    
      247136   0.00000000       0.00000000       0.00000000       0.00000000    
      247137   0.00000000       0.00000000       0.00000000       0.00000000    
      247138   0.00000000       0.00000000       0.00000000       0.00000000    
      247139   0.00000000       0.00000000       0.00000000       0.00000000    
      247140   0.00000000       0.00000000       0.00000000       0.00000000    
      247141   0.00000000       0.00000000       0.00000000       0.00000000    
      247142   0.00000000       0.00000000       0.00000000       0.00000000    
      247143   0.00000000       0.00000000       0.00000000       0.00000000    
      247144   0.00000000       0.00000000       0.00000000       0.00000000    
      247145   0.00000000       0.00000000       0.00000000       0.00000000    
      247146   0.00000000       0.00000000       0.00000000       0.00000000    
      247147   0.00000000       0.00000000       0.00000000       0.00000000    
      247148   0.00000000       0.00000000       0.00000000       0.00000000    
      247149   0.00000000       0.00000000       0.00000000       0.00000000    
      247150   0.00000000       0.00000000       0.00000000       0.00000000    
      247151   0.00000000       0.00000000       0.00000000       0.00000000    
      247152   0.00000000       0.00000000       0.00000000       0.00000000    
      247153   0.00000000       0.00000000       0.00000000       0.00000000    
      247154   0.00000000       8.23289967       0.00000000       0.00000000    
      247155   0.00000000       0.00000000       0.00000000       0.00000000    
      247156   0.00000000       0.00000000       0.00000000       0.00000000    
      247157   0.00000000       0.00000000       0.00000000       0.00000000    
      247158   0.00000000       0.00000000       0.00000000       0.00000000    
      247159   0.00000000       0.00000000       0.00000000       0.00000000    
      247160   0.00000000       0.00000000       0.00000000       0.00000000    
      247161   0.00000000       0.00000000       0.00000000       0.00000000    
      247162   0.00000000       0.00000000       0.00000000       0.00000000    
      247163   0.00000000       0.00000000       0.00000000       0.00000000    
      247164   0.00000000       0.00000000       0.00000000       0.00000000    
      247165   0.00000000       0.00000000       0.00000000       0.00000000    
      247166   0.00000000       0.00000000       0.00000000       0.00000000    
      247167   0.00000000       0.00000000       0.00000000       0.00000000    
      247168   0.00000000       0.00000000       0.00000000       0.00000000    
      247169   0.00000000       0.00000000       0.00000000       0.00000000    
      247170   0.00000000       0.00000000       0.00000000       0.00000000    
      247171   0.00000000       0.00000000       0.00000000       0.00000000    
      247172   0.00000000       0.00000000       0.00000000       0.00000000    
      247173   0.00000000       0.00000000       0.00000000       0.00000000    
      247174   0.00000000       0.00000000       0.00000000       0.00000000    
      247175   0.00000000       0.00000000       0.00000000       0.00000000    
      247176   0.00000000       0.00000000       0.00000000       0.00000000    
      247177   0.00000000       0.00000000       0.00000000       0.00000000    
      247178   0.00000000       0.00000000       0.00000000       0.00000000    
      247179   0.00000000       0.00000000       0.00000000       0.00000000    
      247180   0.00000000       0.00000000       0.00000000       0.00000000    
      247181   0.00000000       0.00000000       0.00000000       0.00000000    
      247182   5.70149994       4.80929995       0.00000000       0.00000000    
      247183   0.00000000       0.00000000       0.00000000       0.00000000    
      247184   0.00000000       0.00000000       0.00000000       0.00000000    
      247185   0.00000000       0.00000000       0.00000000       0.00000000    
      247186   0.00000000       0.00000000       0.00000000       0.00000000    
      247187   0.00000000       0.00000000       0.00000000       0.00000000    
      247188   0.00000000       0.00000000       0.00000000       0.00000000    
      247189   0.00000000       0.00000000       0.00000000       0.00000000    
      247190   0.00000000       0.00000000       0.00000000       0.00000000    
      247191   0.00000000       0.00000000       0.00000000       0.00000000    
      247192   0.00000000       0.00000000       0.00000000       0.00000000    
      247193   0.00000000       0.00000000       0.00000000       0.00000000    
      247194   0.00000000       0.00000000       0.00000000       0.00000000    
      247195   0.00000000       0.00000000       0.00000000       0.00000000    
      247196   0.00000000       0.00000000       0.00000000       0.00000000    
      247197   0.00000000       7.22690010       0.00000000       0.00000000    
      247198   0.00000000       0.00000000       0.00000000       0.00000000    
      247199   0.00000000       0.00000000       0.00000000       0.00000000    
      247200   0.00000000       0.00000000       0.00000000       0.00000000    
      247201   0.00000000       0.00000000       0.00000000       0.00000000    
      247202   0.00000000       0.00000000       0.00000000       0.00000000    
      247203   0.00000000       0.00000000       0.00000000       0.00000000    
      247204   0.00000000       0.00000000       0.00000000       0.00000000    
      247205   0.00000000       0.00000000       0.00000000       0.00000000    
      247206   0.00000000       0.00000000       0.00000000       0.00000000    
      247207   0.00000000       0.00000000       0.00000000       0.00000000    
      247208   0.00000000       0.00000000       0.00000000       7.72550011    
      247209   0.00000000       0.00000000       0.00000000       0.00000000    
      247210   0.00000000       0.00000000       0.00000000       0.00000000    
      247211   0.00000000       0.00000000       0.00000000       0.00000000    
      247212   0.00000000       0.00000000       0.00000000       0.00000000    
      247213   0.00000000       0.00000000       0.00000000       0.00000000    
      247214   0.00000000       0.00000000       0.00000000       5.56519985    
      247215   0.00000000       0.00000000       0.00000000       0.00000000    
      247216   0.00000000       0.00000000       0.00000000       0.00000000    
      247217   0.00000000       0.00000000       0.00000000       0.00000000    
      247218   0.00000000       0.00000000       0.00000000       0.00000000    
      247219   0.00000000       0.00000000       0.00000000       0.00000000    
      247220   0.00000000       0.00000000       0.00000000       0.00000000    
      247221   0.00000000       0.00000000       0.00000000       0.00000000    
      247222   0.00000000       0.00000000       0.00000000       0.00000000    
      247223   0.00000000       0.00000000       0.00000000       0.00000000    
      247224   0.00000000       0.00000000       0.00000000       0.00000000    
      247225   0.00000000       0.00000000       0.00000000       0.00000000    
      247226   0.00000000       0.00000000       0.00000000       0.00000000    
      247227   0.00000000       0.00000000       0.00000000       0.00000000    
      247228   0.00000000       0.00000000       0.00000000       0.00000000    
      247229   0.00000000       0.00000000       0.00000000       0.00000000    
      247230   0.00000000       0.00000000       0.00000000       0.00000000    
      247231   4.98390007       0.00000000       0.00000000       0.00000000    
      247232   0.00000000       0.00000000       0.00000000       0.00000000    
      247233   0.00000000       0.00000000       0.00000000       0.00000000    
      247234   0.00000000       0.00000000       0.00000000       0.00000000    
      247235   0.00000000       0.00000000       0.00000000       0.00000000    
      247236   0.00000000       0.00000000       0.00000000       0.00000000    
      247237   0.00000000       0.00000000       0.00000000       0.00000000    
      247238   0.00000000       0.00000000       0.00000000       0.00000000    
      247239   0.00000000       0.00000000       0.00000000       0.00000000    
      247240   0.00000000       0.00000000       0.00000000       0.00000000    
      247241   0.00000000       0.00000000       0.00000000       0.00000000    
      247242   0.00000000       0.00000000       0.00000000       0.00000000    
      247243   0.00000000       0.00000000       0.00000000       0.00000000    
      247244   0.00000000       0.00000000       0.00000000       0.00000000    
      247245   0.00000000       0.00000000       0.00000000       0.00000000    
      247246   0.00000000       0.00000000       0.00000000       0.00000000    
      247247   0.00000000       0.00000000       0.00000000       0.00000000    
      247248   0.00000000       0.00000000       0.00000000       0.00000000    
      247249   0.00000000       0.00000000       0.00000000       0.00000000    
      247250   0.00000000       0.00000000       0.00000000       0.00000000    
      247251   0.00000000       0.00000000       0.00000000       0.00000000    
      247252   0.00000000       0.00000000       0.00000000       0.00000000    
      247253   0.00000000       0.00000000       0.00000000       0.00000000    
      247254   0.00000000       0.00000000       0.00000000       0.00000000    
      247255   0.00000000       0.00000000       0.00000000       0.00000000    
      247256   0.00000000       0.00000000       0.00000000       0.00000000    
      247257   0.00000000       0.00000000       0.00000000       0.00000000    
      247258   0.00000000       0.00000000       0.00000000       0.00000000    
      247259   0.00000000       0.00000000       0.00000000       0.00000000    
      247260   0.00000000       0.00000000       0.00000000       0.00000000    
      247261   0.00000000       0.00000000       0.00000000       0.00000000    
      247262   0.00000000       0.00000000       0.00000000       0.00000000    
      247263   0.00000000       0.00000000       0.00000000       0.00000000    
      247264   0.00000000       0.00000000       0.00000000       0.00000000    
      247265   0.00000000       0.00000000       0.00000000       0.00000000    
      247266   5.31570005       0.00000000       0.00000000       0.00000000    
      247267   0.00000000       0.00000000       0.00000000       0.00000000    
      247268   0.00000000       0.00000000       0.00000000       0.00000000    
      247269   0.00000000       0.00000000       0.00000000       0.00000000    
      247270   0.00000000       0.00000000       0.00000000       0.00000000    
      247271   0.00000000       0.00000000       0.00000000       0.00000000    
      247272   0.00000000       0.00000000       0.00000000       0.00000000    
      247273   0.00000000       0.00000000       0.00000000       0.00000000    
      247274   0.00000000       0.00000000       0.00000000       0.00000000    
      247275   0.00000000       0.00000000       0.00000000       0.00000000    
      247276   0.00000000       0.00000000       0.00000000       0.00000000    
      247277   0.00000000       0.00000000       0.00000000       0.00000000    
      247278   0.00000000       0.00000000       0.00000000       0.00000000    
      247279   0.00000000       7.42630005       0.00000000       0.00000000    
      247280   0.00000000       0.00000000       0.00000000       0.00000000    
      247281   0.00000000       0.00000000       0.00000000       0.00000000    
      247282   0.00000000       0.00000000       0.00000000       0.00000000    
      247283   0.00000000       0.00000000       0.00000000       0.00000000    
      247284   0.00000000       0.00000000       0.00000000       0.00000000    
      247285   0.00000000       0.00000000       0.00000000       0.00000000    
      247286   0.00000000       0.00000000       0.00000000       0.00000000    
      247287   0.00000000       0.00000000       0.00000000       0.00000000    
      247288   0.00000000       0.00000000       0.00000000       5.89919996    
      247289   0.00000000       0.00000000       0.00000000       0.00000000    
      247290   0.00000000       0.00000000       0.00000000       0.00000000    
      247291   0.00000000       0.00000000       0.00000000       0.00000000    
      247292   0.00000000       0.00000000       0.00000000       0.00000000    
      247293   0.00000000       0.00000000       0.00000000       0.00000000    
      247294   0.00000000       0.00000000       0.00000000       0.00000000    
      247295   0.00000000       0.00000000       0.00000000       0.00000000    
      247296   0.00000000       0.00000000       0.00000000       0.00000000    
      247297   0.00000000       0.00000000       0.00000000       0.00000000    
      247298   0.00000000       0.00000000       0.00000000       0.00000000    
      247299   0.00000000       0.00000000       0.00000000       0.00000000    
      247300   0.00000000       0.00000000       0.00000000       0.00000000    
      247301   0.00000000       0.00000000       0.00000000       0.00000000    
      247302   0.00000000       0.00000000       0.00000000       0.00000000    
      247303   0.00000000       0.00000000       0.00000000       0.00000000    
      247304   0.00000000       0.00000000       0.00000000       0.00000000    
      247305   0.00000000       0.00000000       0.00000000       0.00000000    
      247306   0.00000000       0.00000000       0.00000000       0.00000000    
      247307   0.00000000       0.00000000       0.00000000       0.00000000    
      247308   0.00000000       0.00000000       0.00000000       0.00000000    
      247309   0.00000000       0.00000000       0.00000000       0.00000000    
      247310   0.00000000       0.00000000       0.00000000       0.00000000    
      247311   0.00000000       0.00000000       0.00000000       0.00000000    
      247312   0.00000000       0.00000000       0.00000000       0.00000000    
      247313   0.00000000       0.00000000       0.00000000       0.00000000    
      247314   0.00000000       0.00000000       0.00000000       0.00000000    
      247315   0.00000000       0.00000000       0.00000000       0.00000000    
      247316   0.00000000       0.00000000       0.00000000       0.00000000    
      247317   0.00000000       0.00000000       0.00000000       0.00000000    
      247318   0.00000000       0.00000000       0.00000000       0.00000000    
      247319   0.00000000       0.00000000       0.00000000       0.00000000    
      247320   0.00000000       0.00000000       8.62629986       0.00000000    
      247321   0.00000000       0.00000000       0.00000000       0.00000000    
      247322   0.00000000       0.00000000       0.00000000       0.00000000    
      247323   0.00000000       0.00000000       0.00000000       0.00000000    
      247324   0.00000000       0.00000000       0.00000000       0.00000000    
      247325   0.00000000       0.00000000       0.00000000       0.00000000    
      247326   0.00000000       0.00000000       0.00000000       0.00000000    
      247327   0.00000000       0.00000000       0.00000000       0.00000000    
      247328   0.00000000       0.00000000       0.00000000       0.00000000    
      247329   0.00000000       0.00000000       0.00000000       0.00000000    
      247330   0.00000000       0.00000000       0.00000000       0.00000000    
      247331   0.00000000       9.23359966       0.00000000       0.00000000    
      247332   0.00000000       0.00000000       0.00000000       0.00000000    
      247333   0.00000000       0.00000000       0.00000000       0.00000000    
      247334   0.00000000       0.00000000       0.00000000       0.00000000    
      247335   0.00000000       0.00000000       0.00000000       0.00000000    
      247336   5.76550007       0.00000000       0.00000000       0.00000000    
      247337   0.00000000       0.00000000       0.00000000       0.00000000    
      247338   0.00000000       0.00000000       0.00000000       0.00000000    
      247339   0.00000000       0.00000000       0.00000000       0.00000000    
      247340   0.00000000       0.00000000       0.00000000       0.00000000    
      247341   0.00000000       0.00000000       0.00000000       0.00000000    
      247342   0.00000000       0.00000000       0.00000000       0.00000000    
      247343   0.00000000       0.00000000       0.00000000       0.00000000    
      247344   0.00000000       0.00000000       0.00000000       0.00000000    
      247345   0.00000000       0.00000000       0.00000000       0.00000000    
      247346   0.00000000       0.00000000       0.00000000       0.00000000    
      247347   0.00000000       0.00000000       0.00000000       0.00000000    
      247348   0.00000000       0.00000000       0.00000000       0.00000000    
      247349   0.00000000       0.00000000       0.00000000       0.00000000    
      247350   0.00000000       0.00000000       0.00000000       0.00000000    
      247351   0.00000000       0.00000000       0.00000000       0.00000000    
      247352   0.00000000       0.00000000       0.00000000       0.00000000    
      247353   0.00000000       0.00000000       0.00000000       0.00000000    
      247354   0.00000000       0.00000000       0.00000000       0.00000000    
      247355   0.00000000       0.00000000       0.00000000       0.00000000    
      247356   0.00000000       0.00000000       0.00000000       0.00000000    
      247357   0.00000000       0.00000000       0.00000000       0.00000000    
      247358   0.00000000       0.00000000       0.00000000       0.00000000    
      247359   0.00000000       0.00000000       0.00000000       0.00000000    
      247360   0.00000000       0.00000000       0.00000000       0.00000000    
      247361   0.00000000       0.00000000       0.00000000       0.00000000    
      247362   0.00000000       0.00000000       0.00000000       0.00000000    
      247363   0.00000000       0.00000000       0.00000000       0.00000000    
      247364   0.00000000       0.00000000       0.00000000       0.00000000    
      247365   0.00000000       0.00000000       0.00000000       0.00000000    
      247366   0.00000000       0.00000000       0.00000000       0.00000000    
      247367   0.00000000       0.00000000       0.00000000       0.00000000    
      247368   0.00000000       0.00000000       0.00000000       0.00000000    
      247369   0.00000000       0.00000000       0.00000000       0.00000000    
      247370   0.00000000       0.00000000       0.00000000       0.00000000    
      247371   0.00000000       0.00000000       0.00000000       0.00000000    
      247372   0.00000000       0.00000000       0.00000000       0.00000000    
      247373   0.00000000       0.00000000       0.00000000       0.00000000    
      247374   0.00000000       0.00000000       0.00000000       0.00000000    
      247375   0.00000000       0.00000000       0.00000000       0.00000000    
      247376   0.00000000       0.00000000       0.00000000       0.00000000    
      247377   0.00000000       0.00000000       0.00000000       0.00000000    
      247378   0.00000000       0.00000000       0.00000000       0.00000000    
      247379   0.00000000       0.00000000       0.00000000       0.00000000    
      247380   0.00000000       0.00000000       0.00000000       0.00000000    
      247381   0.00000000       0.00000000       0.00000000       0.00000000    
      247382   0.00000000       0.00000000       0.00000000       0.00000000    
      247383   0.00000000       0.00000000       0.00000000       6.53690004    
      247384   0.00000000       0.00000000       0.00000000       0.00000000    
      247385   0.00000000       0.00000000       0.00000000       0.00000000    
      247386   0.00000000       0.00000000       0.00000000       0.00000000    
      247387   0.00000000       0.00000000       0.00000000       0.00000000    
      247388   0.00000000       0.00000000       0.00000000       0.00000000    
      247389   0.00000000       0.00000000       0.00000000       0.00000000    
      247390   0.00000000       0.00000000       0.00000000       0.00000000    
      247391   0.00000000       0.00000000       0.00000000       0.00000000    
      247392   0.00000000       0.00000000       0.00000000       0.00000000    
      247393   0.00000000       0.00000000       0.00000000       0.00000000    
      247394   0.00000000       0.00000000       0.00000000       0.00000000    
      247395   0.00000000       0.00000000       0.00000000       0.00000000    
      247396   0.00000000       0.00000000       0.00000000       0.00000000    
      247397   0.00000000       0.00000000       0.00000000       0.00000000    
      247398   0.00000000       0.00000000       0.00000000       0.00000000    
      247399   5.05940008       0.00000000       0.00000000       0.00000000    
      247400   0.00000000       0.00000000       0.00000000       0.00000000    
      247401   0.00000000       0.00000000       0.00000000       0.00000000    
      247402   0.00000000       0.00000000       0.00000000       0.00000000    
      247403   0.00000000       0.00000000       0.00000000       0.00000000    
      247404   0.00000000       0.00000000       0.00000000       0.00000000    
      247405   0.00000000       0.00000000       0.00000000       0.00000000    
      247406   0.00000000       0.00000000       0.00000000       0.00000000    
      247407   0.00000000       0.00000000       0.00000000       0.00000000    
      247408   0.00000000       0.00000000       0.00000000       0.00000000    
      247409   0.00000000       0.00000000       0.00000000       0.00000000    
      247410   0.00000000       0.00000000       0.00000000       0.00000000    
      247411   0.00000000       0.00000000       0.00000000       0.00000000    
      247412   0.00000000       0.00000000       0.00000000       0.00000000    
      247413   0.00000000       0.00000000       0.00000000       0.00000000    
      247414   0.00000000       0.00000000       0.00000000       0.00000000    
      247415   0.00000000       0.00000000       0.00000000       0.00000000    
      247416   0.00000000       0.00000000       0.00000000       0.00000000    
      247417   0.00000000       0.00000000       0.00000000       0.00000000    
      247418   0.00000000       0.00000000       0.00000000       0.00000000    
      247419   0.00000000       0.00000000       0.00000000       0.00000000    
      247420   0.00000000       0.00000000       0.00000000       0.00000000    
      247421   5.86390018       0.00000000       0.00000000       0.00000000    
      247422   0.00000000       0.00000000       0.00000000       0.00000000    
      247423   0.00000000       0.00000000       0.00000000       0.00000000    
      247424   5.05800009       0.00000000       0.00000000       0.00000000    
      247425   0.00000000       7.31829977       0.00000000       0.00000000    
      247426   0.00000000       0.00000000       0.00000000       0.00000000    
      247427   0.00000000       0.00000000       0.00000000       0.00000000    
      247428   0.00000000       0.00000000       0.00000000       0.00000000    
      247429   0.00000000       0.00000000       0.00000000       0.00000000    
      247430   0.00000000       0.00000000       0.00000000       0.00000000    
      247431   0.00000000       0.00000000       0.00000000       0.00000000    
      247432   0.00000000       0.00000000       0.00000000       0.00000000    
      247433   0.00000000       0.00000000       0.00000000       0.00000000    
      247434   0.00000000       0.00000000       0.00000000       0.00000000    
      247435   0.00000000       0.00000000       0.00000000       0.00000000    
      247436   0.00000000       0.00000000       0.00000000       0.00000000    
      247437   0.00000000       0.00000000       0.00000000       0.00000000    
      247438   0.00000000       0.00000000       0.00000000       0.00000000    
      247439   0.00000000       0.00000000       0.00000000       0.00000000    
      247440   0.00000000       0.00000000       0.00000000       0.00000000    
      247441   6.84719992       0.00000000       0.00000000       0.00000000    
      247442   0.00000000       0.00000000       0.00000000       0.00000000    
      247443   0.00000000       0.00000000       0.00000000       0.00000000    
      247444   0.00000000       0.00000000       0.00000000       0.00000000    
      247445   0.00000000       0.00000000       0.00000000       0.00000000    
      247446   0.00000000       0.00000000       0.00000000       0.00000000    
      247447   0.00000000       0.00000000       0.00000000       0.00000000    
      247448   0.00000000       0.00000000       0.00000000       0.00000000    
      247449   0.00000000       0.00000000       0.00000000       0.00000000    
      247450   0.00000000       0.00000000       0.00000000       0.00000000    
      247451   0.00000000       0.00000000       0.00000000       0.00000000    
      247452   0.00000000       0.00000000       0.00000000       0.00000000    
      247453   0.00000000       0.00000000       0.00000000       0.00000000    
      247454   0.00000000       0.00000000       0.00000000       0.00000000    
      247455   0.00000000       0.00000000       0.00000000       0.00000000    
      247456   0.00000000       0.00000000       0.00000000       0.00000000    
      247457   0.00000000       0.00000000       0.00000000       0.00000000    
      247458   0.00000000       0.00000000       0.00000000       0.00000000    
      247459   0.00000000       0.00000000       0.00000000       0.00000000    
      247460   0.00000000       0.00000000       0.00000000       0.00000000    
      247461   0.00000000       0.00000000       0.00000000       0.00000000    
      247462   0.00000000       0.00000000       0.00000000       0.00000000    
      247463   0.00000000       0.00000000       0.00000000       9.87259960    
      247464   0.00000000       0.00000000       0.00000000       0.00000000    
      247465   0.00000000       0.00000000       0.00000000       0.00000000    
      247466   0.00000000       0.00000000       0.00000000       0.00000000    
      247467   0.00000000       0.00000000       0.00000000       0.00000000    
      247468   0.00000000       0.00000000       0.00000000       0.00000000    
      247469   0.00000000       0.00000000       0.00000000       0.00000000    
      247470   0.00000000       0.00000000       0.00000000       0.00000000    
      247471   6.96360016       4.39249992       0.00000000       0.00000000    
      247472   0.00000000       0.00000000       0.00000000       0.00000000    
      247473   0.00000000       0.00000000       0.00000000       0.00000000    
      247474   0.00000000       0.00000000       0.00000000       0.00000000    
      247475   0.00000000       0.00000000       0.00000000       0.00000000    
      247476   0.00000000       0.00000000       0.00000000       0.00000000    
      247477   0.00000000       0.00000000       0.00000000       0.00000000    
      247478   0.00000000       0.00000000       0.00000000       6.97389984    
      247479   0.00000000       0.00000000       0.00000000       0.00000000    
      247480   8.60120010       0.00000000       0.00000000       0.00000000    
      247481   0.00000000       0.00000000       0.00000000       0.00000000    
      247482   0.00000000       0.00000000       0.00000000       0.00000000    
      247483   0.00000000       0.00000000       0.00000000       0.00000000    
      247484   0.00000000       0.00000000       0.00000000       0.00000000    
      247485   0.00000000       0.00000000       0.00000000       0.00000000    
      247486   0.00000000       0.00000000       0.00000000       0.00000000    
      247487   0.00000000       4.14319992       0.00000000       0.00000000    
      247488   0.00000000       0.00000000       0.00000000       0.00000000    
      247489   0.00000000       0.00000000       0.00000000       0.00000000    
      247490   0.00000000       0.00000000       0.00000000       0.00000000    
      247491   0.00000000       0.00000000       0.00000000       0.00000000    
      247492   0.00000000       0.00000000       0.00000000       0.00000000    
      247493   0.00000000       0.00000000       0.00000000       0.00000000    
      247494   0.00000000       0.00000000       0.00000000       0.00000000    
      247495   0.00000000       0.00000000       0.00000000       0.00000000    
      247496   0.00000000       0.00000000       0.00000000       0.00000000    
      247497   0.00000000       0.00000000       0.00000000       0.00000000    
      247498   0.00000000       0.00000000       0.00000000       0.00000000    
      247499   0.00000000       0.00000000       0.00000000       0.00000000    
      247500   0.00000000       0.00000000       0.00000000       0.00000000    
      247501   0.00000000       0.00000000       0.00000000       0.00000000    
      247502   0.00000000       0.00000000       0.00000000       0.00000000    
      247503   0.00000000       0.00000000       0.00000000       0.00000000    
      247504   0.00000000       0.00000000       0.00000000       0.00000000    
      247505   0.00000000       0.00000000       0.00000000       0.00000000    
      247506   0.00000000       0.00000000       0.00000000       0.00000000    
      247507   0.00000000       0.00000000       0.00000000       0.00000000    
      247508   0.00000000       0.00000000       0.00000000       0.00000000    
      247509   0.00000000       0.00000000       0.00000000       0.00000000    
      247510   0.00000000       0.00000000       0.00000000       0.00000000    
      247511   0.00000000       0.00000000       0.00000000       0.00000000    
      247512   0.00000000       0.00000000       0.00000000       0.00000000    
      247513   0.00000000       0.00000000       0.00000000       0.00000000    
      247514   0.00000000       0.00000000       0.00000000       0.00000000    
      247515   0.00000000       5.74480009       0.00000000       0.00000000    
      247516   0.00000000       0.00000000       0.00000000       0.00000000    
      247517   0.00000000       0.00000000       0.00000000       0.00000000    
      247518   0.00000000       0.00000000       0.00000000       0.00000000    
      247519   0.00000000       0.00000000       0.00000000       0.00000000    
      247520   0.00000000       0.00000000       0.00000000       0.00000000    
      247521   0.00000000       0.00000000       0.00000000       0.00000000    
      247522   0.00000000       0.00000000       0.00000000       5.70930004    
      247523   0.00000000       0.00000000       0.00000000       0.00000000    
      247524   0.00000000       0.00000000       0.00000000       0.00000000    
      247525   0.00000000       0.00000000       0.00000000       0.00000000    
      247526   0.00000000       0.00000000       0.00000000       0.00000000    
      247527   0.00000000       0.00000000       0.00000000       0.00000000    
      247528   0.00000000       0.00000000       0.00000000       0.00000000    
      247529   0.00000000       0.00000000       0.00000000       0.00000000    
      247530   0.00000000       0.00000000       0.00000000       0.00000000    
      247531   0.00000000       0.00000000       0.00000000       0.00000000    
      247532   0.00000000       0.00000000       0.00000000       0.00000000    
      247533   0.00000000       0.00000000       0.00000000       0.00000000    
      247534   0.00000000       0.00000000       0.00000000       0.00000000    
      247535   0.00000000       0.00000000       0.00000000       0.00000000    
      247536   0.00000000       0.00000000       0.00000000       0.00000000    
      247537   0.00000000       0.00000000       0.00000000       0.00000000    
      247538   0.00000000       0.00000000       0.00000000       0.00000000    
      247539   0.00000000       0.00000000       0.00000000       0.00000000    
      247540   0.00000000       0.00000000       0.00000000       0.00000000    
      247541   0.00000000       0.00000000       0.00000000       0.00000000    
      247542   0.00000000       0.00000000       0.00000000       0.00000000    
      247543   0.00000000       0.00000000       0.00000000       0.00000000    
      247544   0.00000000       0.00000000       0.00000000       0.00000000    
      247545   0.00000000       0.00000000       0.00000000       0.00000000    
      247546   0.00000000       0.00000000       0.00000000       0.00000000    
      247547   0.00000000       0.00000000       0.00000000       0.00000000    
      247548   0.00000000       0.00000000       0.00000000       0.00000000    
      247549   0.00000000       0.00000000       0.00000000       0.00000000    
      247550   0.00000000       0.00000000       0.00000000       0.00000000    
      247551   0.00000000       0.00000000       0.00000000       0.00000000    
      247552   0.00000000       0.00000000       0.00000000       0.00000000    
      247553   0.00000000       0.00000000       0.00000000       0.00000000    
      247554   0.00000000       0.00000000       0.00000000       0.00000000    
      247555   0.00000000       0.00000000       0.00000000       0.00000000    
      247556   0.00000000       0.00000000       0.00000000       0.00000000    
      247557   0.00000000       0.00000000       0.00000000       0.00000000    
      247558   0.00000000       0.00000000       0.00000000       0.00000000    
      247559   0.00000000       0.00000000       0.00000000       0.00000000    
      247560   0.00000000       0.00000000       0.00000000       0.00000000    
      247561   0.00000000       0.00000000       0.00000000       0.00000000    
      247562   0.00000000       0.00000000       0.00000000       0.00000000    
      247563   6.25199986       0.00000000       0.00000000       0.00000000    
      247564   0.00000000       0.00000000       0.00000000       0.00000000    
      247565   0.00000000       0.00000000       0.00000000       0.00000000    
      247566   0.00000000       0.00000000       0.00000000       0.00000000    
      247567   0.00000000       0.00000000       0.00000000       0.00000000    
      247568   0.00000000       0.00000000       0.00000000       0.00000000    
      247569   0.00000000       0.00000000       0.00000000       0.00000000    
      247570   0.00000000       0.00000000       0.00000000       0.00000000    
      247571   0.00000000       0.00000000       0.00000000       0.00000000    
      247572   0.00000000       0.00000000       0.00000000       0.00000000    
      247573   0.00000000       0.00000000       0.00000000       0.00000000    
      247574   0.00000000       0.00000000       0.00000000       0.00000000    
      247575   0.00000000       0.00000000       0.00000000       0.00000000    
      247576   0.00000000       0.00000000       0.00000000       0.00000000    
      247577   0.00000000       0.00000000       0.00000000       0.00000000    
      247578   0.00000000       0.00000000       0.00000000       0.00000000    
      247579   0.00000000       0.00000000       0.00000000       0.00000000    
      247580   0.00000000       0.00000000       0.00000000       0.00000000    
      247581   0.00000000       0.00000000       0.00000000       0.00000000    
      247582   0.00000000       0.00000000       0.00000000       0.00000000    
      247583   0.00000000       0.00000000       0.00000000       0.00000000    
      247584   0.00000000       0.00000000       0.00000000       0.00000000    
      247585   0.00000000       0.00000000       0.00000000       0.00000000    
      247586   0.00000000       0.00000000       0.00000000       0.00000000    
      247587   0.00000000       0.00000000       0.00000000       0.00000000    
      247588   0.00000000       0.00000000       0.00000000       0.00000000    
      247589   0.00000000       0.00000000       0.00000000       0.00000000    
      247590   0.00000000       0.00000000       0.00000000       0.00000000    
      247591   0.00000000       0.00000000       0.00000000       0.00000000    
      247592   0.00000000       0.00000000       0.00000000       0.00000000    
      247593   0.00000000       0.00000000       0.00000000       0.00000000    
      247594   0.00000000       0.00000000       0.00000000       0.00000000    
      247595   0.00000000       0.00000000       0.00000000       0.00000000    
      247596   0.00000000       0.00000000       0.00000000       0.00000000    
      247597   0.00000000       0.00000000       0.00000000       0.00000000    
      247598   0.00000000       0.00000000       0.00000000       0.00000000    
      247599   0.00000000       0.00000000       0.00000000       0.00000000    
      247600   0.00000000       0.00000000       0.00000000       0.00000000    
      247601   0.00000000       0.00000000       0.00000000       0.00000000    
      247602   0.00000000       0.00000000       0.00000000       0.00000000    
      247603   8.24890041       8.30679989       7.95459986       0.00000000    
      247604   0.00000000       0.00000000       0.00000000       0.00000000    
      247605   0.00000000       0.00000000       0.00000000       0.00000000    
      247606   0.00000000       0.00000000       0.00000000       0.00000000    
      247607   0.00000000       0.00000000       0.00000000       0.00000000    
      247608   0.00000000       0.00000000       0.00000000       0.00000000    
      247609   0.00000000       0.00000000       0.00000000       0.00000000    
      247610   0.00000000       0.00000000       0.00000000       9.73540020    
      247611   0.00000000       0.00000000       0.00000000       0.00000000    
      247612   0.00000000       0.00000000       0.00000000       0.00000000    
      247613   0.00000000       0.00000000       0.00000000       0.00000000    
      247614   0.00000000       0.00000000       0.00000000       0.00000000    
      247615   0.00000000       0.00000000       0.00000000       0.00000000    
      247616   0.00000000       0.00000000       0.00000000       0.00000000    
      247617   0.00000000       0.00000000       0.00000000       0.00000000    
      247618   0.00000000       0.00000000       0.00000000       0.00000000    
      247619   0.00000000       0.00000000       0.00000000       0.00000000    
      247620   0.00000000       0.00000000       0.00000000       0.00000000    
      247621   0.00000000       0.00000000       0.00000000       0.00000000    
      247622   0.00000000       0.00000000       0.00000000       0.00000000    
      247623   0.00000000       0.00000000       0.00000000       0.00000000    
      247624   0.00000000       0.00000000       0.00000000       0.00000000    
      247625   0.00000000       0.00000000       0.00000000       0.00000000    
      247626   0.00000000       0.00000000       0.00000000       0.00000000    
      247627   0.00000000       0.00000000       0.00000000       8.62310028    
      247628   0.00000000       0.00000000       0.00000000       0.00000000    
      247629   0.00000000       0.00000000       0.00000000       0.00000000    
      247630   0.00000000       0.00000000       0.00000000       0.00000000    
      247631   0.00000000       0.00000000       0.00000000       0.00000000    
      247632   0.00000000       0.00000000       0.00000000       0.00000000    
      247633   0.00000000       0.00000000       0.00000000       0.00000000    
      247634   0.00000000       0.00000000       0.00000000       0.00000000    
      247635   0.00000000       0.00000000       0.00000000       0.00000000    
      247636   0.00000000       0.00000000       0.00000000       0.00000000    
      247637   0.00000000       0.00000000       0.00000000       0.00000000    
      247638   0.00000000       0.00000000       0.00000000       0.00000000    
      247639   0.00000000       0.00000000       0.00000000       0.00000000    
      247640   0.00000000       0.00000000       0.00000000       0.00000000    
      247641   0.00000000       0.00000000       0.00000000       0.00000000    
      247642   0.00000000       0.00000000       0.00000000       0.00000000    
      247643   4.80999994       0.00000000       0.00000000       0.00000000    
      247644   0.00000000       0.00000000       0.00000000       0.00000000    
      247645   0.00000000       0.00000000       0.00000000       0.00000000    
      247646   0.00000000       0.00000000       0.00000000       0.00000000    
      247647   0.00000000       0.00000000       0.00000000       0.00000000    
      247648   0.00000000       0.00000000       0.00000000       0.00000000    
      247649   0.00000000       0.00000000       0.00000000       0.00000000    
      247650   0.00000000       0.00000000       0.00000000       0.00000000    
      247651   0.00000000       0.00000000       0.00000000       0.00000000    
      247652   0.00000000       0.00000000       0.00000000       0.00000000    
      247653   0.00000000       0.00000000       0.00000000       0.00000000    
      247654   0.00000000       0.00000000       0.00000000       0.00000000    
      247655   0.00000000       0.00000000       0.00000000       0.00000000    
      247656   0.00000000       0.00000000       0.00000000       0.00000000    
      247657   0.00000000       0.00000000       4.15520000       8.55309963    
      247658   0.00000000       0.00000000       0.00000000       0.00000000    
      247659   0.00000000       0.00000000       0.00000000       0.00000000    
      247660   0.00000000       0.00000000       0.00000000       0.00000000    
      247661   0.00000000       0.00000000       0.00000000       0.00000000    
      247662   0.00000000       0.00000000       0.00000000       0.00000000    
      247663   0.00000000       0.00000000       0.00000000       0.00000000    
      247664   0.00000000       0.00000000       0.00000000       0.00000000    
      247665   0.00000000       0.00000000       0.00000000       5.27279997    
      247666   0.00000000       0.00000000       0.00000000       8.51990032    
      247667   0.00000000       0.00000000       0.00000000       0.00000000    
      247668   0.00000000       0.00000000       0.00000000       0.00000000    
      247669   0.00000000       0.00000000       0.00000000       0.00000000    
      247670   0.00000000       0.00000000       0.00000000       0.00000000    
      247671   7.01240015       0.00000000       0.00000000       0.00000000    
      247672   0.00000000       5.26109982       0.00000000       0.00000000    
      247673   0.00000000       0.00000000       0.00000000       0.00000000    
      247674   0.00000000       0.00000000       0.00000000       0.00000000    
      247675   0.00000000       0.00000000       0.00000000       0.00000000    
      247676   0.00000000       0.00000000       0.00000000       0.00000000    
      247677   0.00000000       0.00000000       0.00000000       0.00000000    
      247678   0.00000000       0.00000000       0.00000000       0.00000000    
      247679   0.00000000       0.00000000       0.00000000       0.00000000    
      247680   0.00000000       0.00000000       0.00000000       0.00000000    
      247681   0.00000000       0.00000000       0.00000000       0.00000000    
      247682   0.00000000       0.00000000       0.00000000       0.00000000    
      247683   0.00000000       0.00000000       0.00000000       0.00000000    
      247684   0.00000000       0.00000000       0.00000000       0.00000000    
      247685   0.00000000       0.00000000       0.00000000       0.00000000    
      247686   0.00000000       0.00000000       0.00000000       5.70489979    
      247687   0.00000000       0.00000000       0.00000000       0.00000000    
      247688   0.00000000       0.00000000       0.00000000       0.00000000    
      247689   0.00000000       0.00000000       0.00000000       0.00000000    
      247690   0.00000000       0.00000000       0.00000000       0.00000000    
      247691   0.00000000       0.00000000       0.00000000       0.00000000    
      247692   0.00000000       0.00000000       0.00000000       0.00000000    
      247693   0.00000000       0.00000000       0.00000000       0.00000000    
      247694   0.00000000       0.00000000       0.00000000       0.00000000    
      247695   0.00000000       0.00000000       0.00000000       0.00000000    
      247696   0.00000000       0.00000000       0.00000000       0.00000000    
      247697   0.00000000       0.00000000       0.00000000       0.00000000    
      247698   0.00000000       0.00000000       0.00000000       0.00000000    
      247699   0.00000000       0.00000000       0.00000000       0.00000000    
      247700   0.00000000       0.00000000       0.00000000       0.00000000    
      247701   0.00000000       0.00000000       0.00000000       0.00000000    
      247702   0.00000000       0.00000000       0.00000000       0.00000000    
      247703   0.00000000       0.00000000       0.00000000       0.00000000    
      247704   0.00000000       0.00000000       0.00000000       0.00000000    
      247705   0.00000000       0.00000000       0.00000000       0.00000000    
      247706   0.00000000       0.00000000       0.00000000       0.00000000    
      247707   0.00000000       0.00000000       0.00000000       0.00000000    
      247708   0.00000000       0.00000000       0.00000000       0.00000000    
      247709   0.00000000       0.00000000       0.00000000       0.00000000    
      247710   0.00000000       0.00000000       0.00000000       0.00000000    
      247711   0.00000000       0.00000000       0.00000000       0.00000000    
      247712   0.00000000       0.00000000       0.00000000       0.00000000    
      247713   0.00000000       0.00000000       0.00000000       0.00000000    
      247714   5.22910023       0.00000000       0.00000000       0.00000000    
      247715   0.00000000       0.00000000       0.00000000       0.00000000    
      247716   0.00000000       0.00000000       0.00000000       0.00000000    
      247717   7.95749998       0.00000000       0.00000000       11.8430004    
      247718   0.00000000       0.00000000       0.00000000       6.34049988    
      247719   0.00000000       0.00000000       0.00000000       0.00000000    
      247720   0.00000000       0.00000000       0.00000000       0.00000000    
      247721   0.00000000       0.00000000       0.00000000       0.00000000    
      247722   0.00000000       0.00000000       0.00000000       0.00000000    
      247723   0.00000000       0.00000000       0.00000000       0.00000000    
      247724   0.00000000       0.00000000       0.00000000       0.00000000    
      247725   0.00000000       0.00000000       0.00000000       0.00000000    
      247726   0.00000000       0.00000000       0.00000000       0.00000000    
      247727   0.00000000       0.00000000       0.00000000       0.00000000    
      247728   0.00000000       0.00000000       0.00000000       0.00000000    
      247729   0.00000000       0.00000000       0.00000000       0.00000000    
      247730   0.00000000       0.00000000       0.00000000       0.00000000    
      247731   0.00000000       9.29380035       0.00000000       0.00000000    
      247732   0.00000000       0.00000000       0.00000000       0.00000000    
      247733   0.00000000       0.00000000       0.00000000       0.00000000    
      247734   0.00000000       0.00000000       0.00000000       0.00000000    
      247735   0.00000000       0.00000000       0.00000000       0.00000000    
      247736   0.00000000       0.00000000       0.00000000       0.00000000    
      247737   0.00000000       0.00000000       0.00000000       0.00000000    
      247738   0.00000000       0.00000000       0.00000000       0.00000000    
      247739   0.00000000       0.00000000       0.00000000       0.00000000    
      247740   0.00000000       0.00000000       0.00000000       0.00000000    
      247741   0.00000000       0.00000000       0.00000000       0.00000000    
      247742   0.00000000       0.00000000       0.00000000       0.00000000    
      247743   0.00000000       0.00000000       0.00000000       0.00000000    
      247744   0.00000000       0.00000000       0.00000000       0.00000000    
      247745   0.00000000       0.00000000       0.00000000       0.00000000    
      247746   0.00000000       0.00000000       0.00000000       0.00000000    
      247747   0.00000000       0.00000000       0.00000000       0.00000000    
      247748   0.00000000       0.00000000       0.00000000       0.00000000    
      247749   0.00000000       0.00000000       0.00000000       0.00000000    
      247750   0.00000000       0.00000000       0.00000000       0.00000000    
      247751   0.00000000       0.00000000       0.00000000       0.00000000    
      247752   0.00000000       0.00000000       0.00000000       0.00000000    
      247753   0.00000000       0.00000000       0.00000000       0.00000000    
      247754   0.00000000       0.00000000       0.00000000       0.00000000    
      247755   0.00000000       0.00000000       0.00000000       0.00000000    
      247756   0.00000000       0.00000000       0.00000000       0.00000000    
      247757   0.00000000       0.00000000       0.00000000       0.00000000    
      247758   0.00000000       0.00000000       0.00000000       0.00000000    
      247759   0.00000000       0.00000000       0.00000000       0.00000000    
      247760   0.00000000       0.00000000       0.00000000       0.00000000    
      247761   0.00000000       0.00000000       0.00000000       0.00000000    
      247762   0.00000000       6.45749998       0.00000000       0.00000000    
      247763   0.00000000       0.00000000       0.00000000       0.00000000    
      247764   0.00000000       0.00000000       0.00000000       0.00000000    
      247765   0.00000000       0.00000000       0.00000000       0.00000000    
      247766   0.00000000       0.00000000       0.00000000       0.00000000    
      247767   0.00000000       0.00000000       0.00000000       0.00000000    
      247768   0.00000000       0.00000000       0.00000000       0.00000000    
      247769   0.00000000       0.00000000       0.00000000       0.00000000    
      247770   0.00000000       0.00000000       0.00000000       0.00000000    
      247771   0.00000000       0.00000000       0.00000000       0.00000000    
      247772   0.00000000       0.00000000       0.00000000       0.00000000    
      247773   0.00000000       6.68179989       0.00000000       0.00000000    
      247774   0.00000000       0.00000000       0.00000000       0.00000000    
      247775   0.00000000       0.00000000       0.00000000       0.00000000    
      247776   0.00000000       0.00000000       0.00000000       0.00000000    
      247777   0.00000000       0.00000000       0.00000000       0.00000000    
      247778   0.00000000       0.00000000       0.00000000       0.00000000    
      247779   0.00000000       0.00000000       0.00000000       0.00000000    
      247780   0.00000000       0.00000000       0.00000000       0.00000000    
      247781   0.00000000       0.00000000       0.00000000       0.00000000    
      247782   0.00000000       0.00000000       0.00000000       0.00000000    
      247783   0.00000000       0.00000000       0.00000000       0.00000000    
      247784   0.00000000       0.00000000       0.00000000       0.00000000    
      247785   0.00000000       0.00000000       0.00000000       0.00000000    
      247786   0.00000000       0.00000000       0.00000000       0.00000000    
      247787   0.00000000       0.00000000       0.00000000       0.00000000    
      247788   0.00000000       0.00000000       0.00000000       0.00000000    
      247789   0.00000000       0.00000000       0.00000000       0.00000000    
      247790   0.00000000       0.00000000       0.00000000       0.00000000    
      247791   0.00000000       0.00000000       0.00000000       0.00000000    
      247792   0.00000000       0.00000000       0.00000000       0.00000000    
      247793   0.00000000       0.00000000       0.00000000       0.00000000    
      247794   0.00000000       0.00000000       0.00000000       0.00000000    
      247795   0.00000000       0.00000000       0.00000000       0.00000000    
      247796   0.00000000       0.00000000       0.00000000       0.00000000    
      247797   0.00000000       0.00000000       0.00000000       0.00000000    
      247798   0.00000000       0.00000000       0.00000000       0.00000000    
      247799   0.00000000       0.00000000       0.00000000       0.00000000    
      247800   0.00000000       0.00000000       0.00000000       8.40929985    
      247801   0.00000000       0.00000000       0.00000000       7.17180014    
      247802   0.00000000       0.00000000       0.00000000       0.00000000    
      247803   0.00000000       0.00000000       0.00000000       0.00000000    
      247804   0.00000000       0.00000000       0.00000000       0.00000000    
      247805   0.00000000       0.00000000       0.00000000       0.00000000    
      247806   0.00000000       0.00000000       0.00000000       0.00000000    
      247807   0.00000000       0.00000000       0.00000000       0.00000000    
      247808   0.00000000       0.00000000       0.00000000       0.00000000    
      247809   0.00000000       0.00000000       0.00000000       0.00000000    
      247810   0.00000000       0.00000000       0.00000000       0.00000000    
      247811   0.00000000       0.00000000       0.00000000       0.00000000    
      247812   0.00000000       0.00000000       0.00000000       0.00000000    
      247813   0.00000000       0.00000000       0.00000000       0.00000000    
      247814   0.00000000       0.00000000       0.00000000       0.00000000    
      247815   0.00000000       0.00000000       0.00000000       0.00000000    
      247816   0.00000000       0.00000000       0.00000000       0.00000000    
      247817   0.00000000       0.00000000       0.00000000       0.00000000    
      247818   0.00000000       0.00000000       0.00000000       0.00000000    
      247819   0.00000000       0.00000000       0.00000000       0.00000000    
      247820   0.00000000       0.00000000       0.00000000       0.00000000    
      247821   0.00000000       0.00000000       0.00000000       0.00000000    
      247822   0.00000000       0.00000000       0.00000000       0.00000000    
      247823   0.00000000       0.00000000       0.00000000       0.00000000    
      247824   0.00000000       0.00000000       0.00000000       0.00000000    
      247825   0.00000000       0.00000000       0.00000000       0.00000000    
      247826   0.00000000       0.00000000       0.00000000       0.00000000    
      247827   0.00000000       0.00000000       0.00000000       7.44269991    
      247828   0.00000000       0.00000000       0.00000000       0.00000000    
      247829   0.00000000       0.00000000       0.00000000       0.00000000    
      247830   0.00000000       0.00000000       0.00000000       0.00000000    
      247831   0.00000000       0.00000000       0.00000000       0.00000000    
      247832   0.00000000       0.00000000       0.00000000       0.00000000    
      247833   0.00000000       0.00000000       0.00000000       0.00000000    
      247834   0.00000000       0.00000000       0.00000000       0.00000000    
      247835   0.00000000       5.70429993       0.00000000       0.00000000    
      247836   0.00000000       0.00000000       0.00000000       0.00000000    
      247837   0.00000000       0.00000000       0.00000000       0.00000000    
      247838   0.00000000       0.00000000       0.00000000       0.00000000    
      247839   0.00000000       0.00000000       0.00000000       0.00000000    
      247840   0.00000000       0.00000000       0.00000000       0.00000000    
      247841   0.00000000       0.00000000       0.00000000       0.00000000    
      247842   0.00000000       0.00000000       0.00000000       0.00000000    
      247843   0.00000000       0.00000000       0.00000000       0.00000000    
      247844   0.00000000       0.00000000       0.00000000       0.00000000    
      247845   0.00000000       0.00000000       0.00000000       0.00000000    
      247846   0.00000000       0.00000000       0.00000000       0.00000000    
      247847   0.00000000       0.00000000       0.00000000       0.00000000    
      247848   0.00000000       0.00000000       0.00000000       0.00000000    
      247849   0.00000000       0.00000000       0.00000000       0.00000000    
      247850   0.00000000       0.00000000       0.00000000       0.00000000    
      247851   0.00000000       0.00000000       0.00000000       0.00000000    
      247852   0.00000000       0.00000000       0.00000000       0.00000000    
      247853   0.00000000       0.00000000       0.00000000       0.00000000    
      247854   0.00000000       0.00000000       0.00000000       0.00000000    
      247855   0.00000000       0.00000000       0.00000000       0.00000000    
      247856   0.00000000       0.00000000       0.00000000       0.00000000    
      247857   0.00000000       0.00000000       0.00000000       0.00000000    
      247858   0.00000000       0.00000000       0.00000000       0.00000000    
      247859   0.00000000       0.00000000       0.00000000       0.00000000    
      247860   0.00000000       0.00000000       0.00000000       0.00000000    
      247861   0.00000000       0.00000000       0.00000000       0.00000000    
      247862   0.00000000       0.00000000       0.00000000       0.00000000    
      247863   0.00000000       0.00000000       0.00000000       0.00000000    
      247864   0.00000000       0.00000000       0.00000000       0.00000000    
      247865   0.00000000       0.00000000       0.00000000       0.00000000    
      247866   0.00000000       0.00000000       0.00000000       0.00000000    
      247867   0.00000000       0.00000000       0.00000000       0.00000000    
      247868   0.00000000       0.00000000       0.00000000       0.00000000    
      247869   0.00000000       0.00000000       0.00000000       0.00000000    
      247870   0.00000000       0.00000000       0.00000000       0.00000000    
      247871   0.00000000       0.00000000       0.00000000       0.00000000    
      247872   0.00000000       0.00000000       0.00000000       0.00000000    
      247873   0.00000000       0.00000000       0.00000000       0.00000000    
      247874   0.00000000       0.00000000       0.00000000       0.00000000    
      247875   0.00000000       0.00000000       0.00000000       0.00000000    
      247876   0.00000000       0.00000000       0.00000000       0.00000000    
      247877   0.00000000       0.00000000       0.00000000       0.00000000    
      247878   0.00000000       0.00000000       0.00000000       0.00000000    
      247879   0.00000000       0.00000000       0.00000000       0.00000000    
      247880   0.00000000       0.00000000       0.00000000       0.00000000    
      247881   0.00000000       0.00000000       0.00000000       0.00000000    
      247882   0.00000000       0.00000000       0.00000000       0.00000000    
      247883   0.00000000       0.00000000       0.00000000       0.00000000    
      247884   5.52139997       0.00000000       0.00000000       0.00000000    
      247885   0.00000000       0.00000000       0.00000000       0.00000000    
      247886   0.00000000       0.00000000       0.00000000       0.00000000    
      247887   0.00000000       0.00000000       0.00000000       0.00000000    
      247888   0.00000000       9.22169971       0.00000000       0.00000000    
      247889   0.00000000       0.00000000       0.00000000       0.00000000    
      247890   0.00000000       0.00000000       0.00000000       0.00000000    
      247891   0.00000000       0.00000000       0.00000000       0.00000000    
      247892   0.00000000       0.00000000       0.00000000       0.00000000    
      247893   0.00000000       0.00000000       0.00000000       0.00000000    
      247894   0.00000000       0.00000000       0.00000000       0.00000000    
      247895   0.00000000       0.00000000       0.00000000       0.00000000    
      247896   0.00000000       0.00000000       0.00000000       0.00000000    
      247897   8.15170002       4.93520021       0.00000000       0.00000000    
      247898   0.00000000       0.00000000       0.00000000       0.00000000    
      247899   0.00000000       0.00000000       0.00000000       0.00000000    
      247900   0.00000000       0.00000000       0.00000000       0.00000000    
      247901   0.00000000       0.00000000       0.00000000       0.00000000    
      247902   0.00000000       0.00000000       0.00000000       0.00000000    
      247903   0.00000000       0.00000000       0.00000000       0.00000000    
      247904   5.98869991       0.00000000       0.00000000       0.00000000    
      247905   0.00000000       0.00000000       0.00000000       0.00000000    
      247906   0.00000000       0.00000000       0.00000000       0.00000000    
      247907   0.00000000       0.00000000       0.00000000       0.00000000    
      247908   0.00000000       0.00000000       0.00000000       0.00000000    
      247909   0.00000000       0.00000000       0.00000000       0.00000000    
      247910   0.00000000       6.70480013       0.00000000       0.00000000    
      247911   0.00000000       0.00000000       0.00000000       0.00000000    
      247912   0.00000000       8.55420017       0.00000000       0.00000000    
      247913   0.00000000       0.00000000       0.00000000       0.00000000    
      247914   0.00000000       0.00000000       0.00000000       0.00000000    
      247915   0.00000000       0.00000000       0.00000000       0.00000000    
      247916   0.00000000       0.00000000       0.00000000       0.00000000    
      247917   0.00000000       0.00000000       0.00000000       0.00000000    
      247918   0.00000000       0.00000000       0.00000000       0.00000000    
      247919   0.00000000       0.00000000       0.00000000       0.00000000    
      247920   0.00000000       0.00000000       0.00000000       0.00000000    
      247921   0.00000000       0.00000000       0.00000000       0.00000000    
      247922   0.00000000       4.93300009       0.00000000       0.00000000    
      247923   0.00000000       0.00000000       0.00000000       0.00000000    
      247924   0.00000000       0.00000000       0.00000000       0.00000000    
      247925   0.00000000       4.51809978       0.00000000       0.00000000    
      247926   0.00000000       0.00000000       0.00000000       0.00000000    
      247927   0.00000000       0.00000000       0.00000000       0.00000000    
      247928   0.00000000       0.00000000       0.00000000       0.00000000    
      247929   0.00000000       0.00000000       0.00000000       0.00000000    
      247930   0.00000000       0.00000000       0.00000000       0.00000000    
      247931   0.00000000       0.00000000       0.00000000       0.00000000    
      247932   0.00000000       0.00000000       0.00000000       0.00000000    
      247933   0.00000000       0.00000000       0.00000000       0.00000000    
      247934   0.00000000       0.00000000       0.00000000       0.00000000    
      247935   0.00000000       0.00000000       0.00000000       0.00000000    
      247936   0.00000000       0.00000000       0.00000000       0.00000000    
      247937   0.00000000       0.00000000       0.00000000       0.00000000    
      247938   0.00000000       0.00000000       0.00000000       0.00000000    
      247939   0.00000000       0.00000000       0.00000000       0.00000000    
      247940   0.00000000       0.00000000       0.00000000       0.00000000    
      247941   0.00000000       0.00000000       0.00000000       0.00000000    
      247942   0.00000000       0.00000000       0.00000000       0.00000000    
      247943   0.00000000       0.00000000       0.00000000       0.00000000    
      247944   0.00000000       0.00000000       0.00000000       0.00000000    
      247945   0.00000000       0.00000000       0.00000000       0.00000000    
      247946   0.00000000       0.00000000       0.00000000       0.00000000    
      247947   0.00000000       0.00000000       0.00000000       0.00000000    
      247948   4.52489996       0.00000000       0.00000000       0.00000000    
      247949   0.00000000       0.00000000       0.00000000       0.00000000    
      247950   0.00000000       0.00000000       0.00000000       0.00000000    
      247951   0.00000000       0.00000000       0.00000000       0.00000000    
      247952   0.00000000       0.00000000       0.00000000       0.00000000    
      247953   0.00000000       6.25330019       0.00000000       0.00000000    
      247954   0.00000000       0.00000000       0.00000000       8.83279991    
      247955   0.00000000       0.00000000       0.00000000       0.00000000    
      247956   0.00000000       0.00000000       0.00000000       0.00000000    
      247957   0.00000000       0.00000000       0.00000000       0.00000000    
      247958   0.00000000       0.00000000       0.00000000       0.00000000    
      247959   0.00000000       0.00000000       0.00000000       0.00000000    
      247960   0.00000000       0.00000000       0.00000000       0.00000000    
      247961   0.00000000       0.00000000       0.00000000       0.00000000    
      247962   0.00000000       7.30229998       7.15240002       0.00000000    
      247963   0.00000000       0.00000000       0.00000000       0.00000000    
      247964   0.00000000       0.00000000       0.00000000       0.00000000    
      247965   0.00000000       0.00000000       0.00000000       0.00000000    
      247966   0.00000000       0.00000000       0.00000000       0.00000000    
      247967   0.00000000       0.00000000       0.00000000       0.00000000    
      247968   0.00000000       0.00000000       0.00000000       0.00000000    
      247969   0.00000000       0.00000000       0.00000000       0.00000000    
      247970   0.00000000       0.00000000       0.00000000       0.00000000    
      247971   0.00000000       0.00000000       0.00000000       0.00000000    
      247972   0.00000000       0.00000000       0.00000000       0.00000000    
      247973   0.00000000       0.00000000       0.00000000       0.00000000    
      247974   0.00000000       0.00000000       0.00000000       0.00000000    
      247975   0.00000000       0.00000000       0.00000000       0.00000000    
      247976   0.00000000       0.00000000       0.00000000       0.00000000    
      247977   6.36959982       0.00000000       0.00000000       0.00000000    
      247978   0.00000000       0.00000000       0.00000000       0.00000000    
      247979   0.00000000       0.00000000       0.00000000       0.00000000    
      247980   0.00000000       0.00000000       0.00000000       0.00000000    
      247981   0.00000000       0.00000000       0.00000000       0.00000000    
      247982   0.00000000       0.00000000       0.00000000       0.00000000    
      247983   0.00000000       0.00000000       0.00000000       0.00000000    
      247984   0.00000000       0.00000000       0.00000000       0.00000000    
      247985   0.00000000       0.00000000       0.00000000       0.00000000    
      247986   5.98549986       0.00000000       0.00000000       0.00000000    
      247987   0.00000000       0.00000000       0.00000000       0.00000000    
      247988   0.00000000       0.00000000       0.00000000       0.00000000    
      247989   0.00000000       0.00000000       0.00000000       0.00000000    
      247990   0.00000000       0.00000000       0.00000000       0.00000000    
      247991   0.00000000       0.00000000       0.00000000       0.00000000    
      247992   0.00000000       0.00000000       0.00000000       0.00000000    
      247993   0.00000000       0.00000000       0.00000000       0.00000000    
      247994   0.00000000       0.00000000       0.00000000       0.00000000    
      247995   0.00000000       0.00000000       0.00000000       0.00000000    
      247996   5.77190018       0.00000000       0.00000000       6.91190004    
      247997   0.00000000       0.00000000       0.00000000       0.00000000    
      247998   0.00000000       0.00000000       0.00000000       0.00000000    
      247999   0.00000000       0.00000000       0.00000000       0.00000000    
      248000   0.00000000       0.00000000       0.00000000       0.00000000    
      248001   0.00000000       0.00000000       0.00000000       0.00000000    
      248002   0.00000000       0.00000000       0.00000000       0.00000000    
      248003   6.29650021       0.00000000       0.00000000       0.00000000    
      248004   0.00000000       0.00000000       0.00000000       0.00000000    
      248005   0.00000000       0.00000000       0.00000000       0.00000000    
      248006   0.00000000       0.00000000       0.00000000       0.00000000    
      248007   0.00000000       0.00000000       0.00000000       0.00000000    
      248008   0.00000000       0.00000000       0.00000000       0.00000000    
      248009   0.00000000       0.00000000       0.00000000       0.00000000    
      248010   0.00000000       0.00000000       0.00000000       0.00000000    
      248011   0.00000000       0.00000000       0.00000000       9.06439972    
      248012   0.00000000       0.00000000       0.00000000       0.00000000    
      248013   0.00000000       0.00000000       0.00000000       0.00000000    
      248014   0.00000000       0.00000000       0.00000000       0.00000000    
      248015   0.00000000       0.00000000       0.00000000       0.00000000    
      248016   0.00000000       0.00000000       0.00000000       0.00000000    
      248017   0.00000000       0.00000000       0.00000000       0.00000000    
      248018   0.00000000       0.00000000       0.00000000       0.00000000    
      248019   0.00000000       0.00000000       0.00000000       0.00000000    
      248020   0.00000000       0.00000000       0.00000000       0.00000000    
      248021   0.00000000       0.00000000       0.00000000       0.00000000    
      248022   0.00000000       0.00000000       0.00000000       7.08529997    
      248023   0.00000000       0.00000000       0.00000000       0.00000000    
      248024   0.00000000       0.00000000       0.00000000       0.00000000    
      248025   0.00000000       0.00000000       0.00000000       0.00000000    
      248026   0.00000000       0.00000000       0.00000000       0.00000000    
      248027   0.00000000       0.00000000       0.00000000       0.00000000    
      248028   0.00000000       0.00000000       0.00000000       0.00000000    
      248029   0.00000000       0.00000000       0.00000000       0.00000000    
      248030   5.48269987       0.00000000       0.00000000       0.00000000    
      248031   0.00000000       0.00000000       0.00000000       0.00000000    
      248032   0.00000000       0.00000000       0.00000000       0.00000000    
      248033   0.00000000       0.00000000       0.00000000       0.00000000    
      248034   0.00000000       0.00000000       0.00000000       0.00000000    
      248035   0.00000000       0.00000000       0.00000000       0.00000000    
      248036   0.00000000       0.00000000       0.00000000       0.00000000    
      248037   0.00000000       0.00000000       0.00000000       0.00000000    
      248038   0.00000000       0.00000000       0.00000000       0.00000000    
      248039   0.00000000       0.00000000       0.00000000       0.00000000    
      248040   0.00000000       0.00000000       0.00000000       0.00000000    
      248041   0.00000000       0.00000000       0.00000000       0.00000000    
      248042   0.00000000       0.00000000       0.00000000       0.00000000    
      248043   0.00000000       0.00000000       0.00000000       0.00000000    
      248044   0.00000000       0.00000000       0.00000000       0.00000000    
      248045   0.00000000       0.00000000       0.00000000       0.00000000    
      248046   0.00000000       0.00000000       0.00000000       0.00000000    
      248047   0.00000000       0.00000000       0.00000000       0.00000000    
      248048   0.00000000       0.00000000       0.00000000       0.00000000    
      248049   0.00000000       0.00000000       0.00000000       0.00000000    
      248050   0.00000000       7.51370001       7.49989986       0.00000000    
      248051   0.00000000       0.00000000       0.00000000       0.00000000    
      248052   0.00000000       0.00000000       0.00000000       0.00000000    
      248053   0.00000000       0.00000000       0.00000000       0.00000000    
      248054   0.00000000       0.00000000       0.00000000       0.00000000    
      248055   0.00000000       0.00000000       0.00000000       0.00000000    
      248056   0.00000000       0.00000000       0.00000000       0.00000000    
      248057   7.81160021       8.40989971       7.89010000       0.00000000    
      248058   0.00000000       0.00000000       0.00000000       0.00000000    
      248059   0.00000000       0.00000000       0.00000000       0.00000000    
      248060   0.00000000       0.00000000       0.00000000       0.00000000    
      248061   0.00000000       0.00000000       0.00000000       0.00000000    
      248062   0.00000000       0.00000000       0.00000000       0.00000000    
      248063   0.00000000       0.00000000       0.00000000       0.00000000    
      248064   0.00000000       0.00000000       0.00000000       0.00000000    
      248065   0.00000000       0.00000000       0.00000000       0.00000000    
      248066   0.00000000       0.00000000       0.00000000       0.00000000    
      248067   0.00000000       0.00000000       0.00000000       0.00000000    
      248068   0.00000000       0.00000000       0.00000000       0.00000000    
      248069   0.00000000       0.00000000       0.00000000       0.00000000    
      248070   0.00000000       0.00000000       0.00000000       0.00000000    
      248071   0.00000000       0.00000000       0.00000000       0.00000000    
      248072   0.00000000       0.00000000       0.00000000       0.00000000    
      248073   0.00000000       0.00000000       0.00000000       0.00000000    
      248074   0.00000000       0.00000000       0.00000000       0.00000000    
      248075   0.00000000       0.00000000       0.00000000       0.00000000    
      248076   0.00000000       0.00000000       0.00000000       0.00000000    
      248077   0.00000000       0.00000000       0.00000000       0.00000000    
      248078   0.00000000       0.00000000       0.00000000       0.00000000    
      248079   0.00000000       0.00000000       0.00000000       0.00000000    
      248080   0.00000000       0.00000000       0.00000000       0.00000000    
      248081   0.00000000       0.00000000       0.00000000       0.00000000    
      248082   0.00000000       0.00000000       0.00000000       0.00000000    
      248083   0.00000000       0.00000000       0.00000000       0.00000000    
      248084   0.00000000       0.00000000       0.00000000       0.00000000    
      248085   0.00000000       0.00000000       0.00000000       0.00000000    
      248086   0.00000000       0.00000000       0.00000000       0.00000000    
      248087   0.00000000       0.00000000       0.00000000       0.00000000    
      248088   0.00000000       0.00000000       0.00000000       0.00000000    
      248089   0.00000000       0.00000000       0.00000000       0.00000000    
      248090   0.00000000       0.00000000       0.00000000       0.00000000    
      248091   0.00000000       0.00000000       0.00000000       0.00000000    
      248092   0.00000000       0.00000000       0.00000000       0.00000000    
      248093   0.00000000       0.00000000       0.00000000       0.00000000    
      248094   0.00000000       0.00000000       0.00000000       0.00000000    
      248095   0.00000000       0.00000000       0.00000000       0.00000000    
      248096   0.00000000       0.00000000       0.00000000       0.00000000    
      248097   0.00000000       0.00000000       0.00000000       0.00000000    
      248098   0.00000000       0.00000000       0.00000000       0.00000000    
      248099   0.00000000       0.00000000       0.00000000       0.00000000    
      248100   0.00000000       0.00000000       0.00000000       0.00000000    
      248101   0.00000000       0.00000000       0.00000000       0.00000000    
      248102   0.00000000       0.00000000       0.00000000       0.00000000    
      248103   0.00000000       0.00000000       0.00000000       0.00000000    
      248104   6.77729988       0.00000000       0.00000000       9.12110043    
      248105   0.00000000       0.00000000       0.00000000       0.00000000    
      248106   0.00000000       0.00000000       0.00000000       0.00000000    
      248107   0.00000000       0.00000000       0.00000000       0.00000000    
      248108   0.00000000       0.00000000       0.00000000       0.00000000    
      248109   0.00000000       0.00000000       0.00000000       0.00000000    
      248110   0.00000000       0.00000000       0.00000000       0.00000000    
      248111   0.00000000       0.00000000       0.00000000       0.00000000    
      248112   0.00000000       0.00000000       0.00000000       0.00000000    
      248113   0.00000000       0.00000000       0.00000000       0.00000000    
      248114   0.00000000       0.00000000       0.00000000       0.00000000    
      248115   0.00000000       0.00000000       0.00000000       0.00000000    
      248116   0.00000000       0.00000000       0.00000000       0.00000000    
      248117   0.00000000       0.00000000       0.00000000       0.00000000    
      248118   0.00000000       0.00000000       0.00000000       0.00000000    
      248119   0.00000000       0.00000000       0.00000000       0.00000000    
      248120   0.00000000       0.00000000       0.00000000       0.00000000    
      248121   0.00000000       0.00000000       0.00000000       0.00000000    
      248122   0.00000000       0.00000000       0.00000000       0.00000000    
      248123   0.00000000       0.00000000       0.00000000       0.00000000    
      248124   0.00000000       0.00000000       0.00000000       0.00000000    
      248125   0.00000000       0.00000000       0.00000000       0.00000000    
      248126   0.00000000       0.00000000       0.00000000       0.00000000    
      248127   0.00000000       0.00000000       0.00000000       0.00000000    
      248128   0.00000000       0.00000000       0.00000000       0.00000000    
      248129   0.00000000       0.00000000       0.00000000       0.00000000    
      248130   0.00000000       0.00000000       0.00000000       0.00000000    
      248131   0.00000000       0.00000000       0.00000000       0.00000000    
      248132   0.00000000       0.00000000       0.00000000       0.00000000    
      248133   0.00000000       0.00000000       0.00000000       0.00000000    
      248134   0.00000000       0.00000000       0.00000000       0.00000000    
      248135   0.00000000       0.00000000       0.00000000       0.00000000    
      248136   0.00000000       0.00000000       0.00000000       0.00000000    
      248137   0.00000000       0.00000000       0.00000000       0.00000000    
      248138   0.00000000       0.00000000       0.00000000       0.00000000    
      248139   0.00000000       0.00000000       0.00000000       0.00000000    
      248140   0.00000000       0.00000000       0.00000000       0.00000000    
      248141   0.00000000       0.00000000       0.00000000       0.00000000    
      248142   5.59810019       0.00000000       0.00000000       0.00000000    
      248143   0.00000000       0.00000000       0.00000000       0.00000000    
      248144   0.00000000       0.00000000       0.00000000       0.00000000    
      248145   0.00000000       0.00000000       0.00000000       0.00000000    
      248146   0.00000000       0.00000000       0.00000000       0.00000000    
      248147   0.00000000       0.00000000       0.00000000       0.00000000    
      248148   0.00000000       0.00000000       0.00000000       0.00000000    
      248149   0.00000000       0.00000000       0.00000000       0.00000000    
      248150   0.00000000       0.00000000       0.00000000       0.00000000    
      248151   0.00000000       0.00000000       8.42249966       0.00000000    
      248152   0.00000000       0.00000000       0.00000000       0.00000000    
      248153   0.00000000       0.00000000       4.62080002       0.00000000    
      248154   0.00000000       7.54080009       7.74009991       0.00000000    
      248155   0.00000000       0.00000000       0.00000000       0.00000000    
      248156   0.00000000       0.00000000       0.00000000       0.00000000    
      248157   0.00000000       0.00000000       0.00000000       0.00000000    
      248158   0.00000000       0.00000000       0.00000000       0.00000000    
      248159   0.00000000       0.00000000       0.00000000       0.00000000    
      248160   0.00000000       0.00000000       0.00000000       0.00000000    
      248161   0.00000000       0.00000000       0.00000000       0.00000000    
      248162   0.00000000       0.00000000       0.00000000       0.00000000    
      248163   0.00000000       0.00000000       0.00000000       0.00000000    
      248164   0.00000000       0.00000000       0.00000000       0.00000000    
      248165   0.00000000       0.00000000       0.00000000       0.00000000    
      248166   0.00000000       0.00000000       0.00000000       0.00000000    
      248167   0.00000000       0.00000000       0.00000000       0.00000000    
      248168   0.00000000       0.00000000       0.00000000       0.00000000    
      248169   0.00000000       0.00000000       0.00000000       0.00000000    
      248170   0.00000000       0.00000000       0.00000000       0.00000000    
      248171   0.00000000       0.00000000       0.00000000       0.00000000    
      248172   0.00000000       0.00000000       0.00000000       0.00000000    
      248173   0.00000000       0.00000000       0.00000000       0.00000000    
      248174   0.00000000       0.00000000       0.00000000       0.00000000    
      248175   0.00000000       0.00000000       0.00000000       0.00000000    
      248176   0.00000000       0.00000000       0.00000000       0.00000000    
      248177   5.14799976       0.00000000       0.00000000       0.00000000    
      248178   0.00000000       0.00000000       0.00000000       0.00000000    
      248179   0.00000000       0.00000000       0.00000000       0.00000000    
      248180   0.00000000       0.00000000       0.00000000       0.00000000    
      248181   0.00000000       0.00000000       0.00000000       0.00000000    
      248182   0.00000000       0.00000000       0.00000000       0.00000000    
      248183   0.00000000       0.00000000       0.00000000       0.00000000    
      248184   0.00000000       0.00000000       0.00000000       0.00000000    
      248185   0.00000000       0.00000000       0.00000000       0.00000000    
      248186   0.00000000       0.00000000       0.00000000       9.97189999    
      248187   0.00000000       0.00000000       0.00000000       0.00000000    
      248188   0.00000000       0.00000000       0.00000000       0.00000000    
      248189   0.00000000       0.00000000       0.00000000       0.00000000    
      248190   0.00000000       0.00000000       0.00000000       0.00000000    
      248191   0.00000000       0.00000000       0.00000000       0.00000000    
      248192   0.00000000       0.00000000       0.00000000       0.00000000    
      248193   0.00000000       0.00000000       0.00000000       0.00000000    
      248194   0.00000000       0.00000000       0.00000000       0.00000000    
      248195   0.00000000       0.00000000       0.00000000       0.00000000    
      248196   0.00000000       0.00000000       0.00000000       0.00000000    
      248197   0.00000000       0.00000000       0.00000000       0.00000000    
      248198   0.00000000       0.00000000       0.00000000       0.00000000    
      248199   0.00000000       5.48789978       0.00000000       0.00000000    
      248200   0.00000000       0.00000000       0.00000000       0.00000000    
      248201   0.00000000       0.00000000       0.00000000       0.00000000    
      248202   0.00000000       8.51580048       0.00000000       0.00000000    
      248203   0.00000000       0.00000000       0.00000000       0.00000000    
      248204   0.00000000       0.00000000       0.00000000       0.00000000    
      248205   0.00000000       0.00000000       0.00000000       0.00000000    
      248206   0.00000000       0.00000000       0.00000000       0.00000000    
      248207   0.00000000       6.55870008       6.75269985       0.00000000    
      248208   0.00000000       0.00000000       0.00000000       0.00000000    
      248209   0.00000000       0.00000000       0.00000000       0.00000000    
      248210   0.00000000       0.00000000       0.00000000       0.00000000    
      248211   0.00000000       0.00000000       0.00000000       0.00000000    
      248212   0.00000000       0.00000000       0.00000000       0.00000000    
      248213   0.00000000       0.00000000       0.00000000       0.00000000    
      248214   0.00000000       0.00000000       0.00000000       0.00000000    
      248215   0.00000000       0.00000000       0.00000000       0.00000000    
      248216   0.00000000       0.00000000       0.00000000       0.00000000    
      248217   0.00000000       0.00000000       0.00000000       0.00000000    
      248218   0.00000000       0.00000000       0.00000000       0.00000000    
      248219   0.00000000       0.00000000       0.00000000       0.00000000    
      248220   0.00000000       0.00000000       0.00000000       0.00000000    
      248221   0.00000000       0.00000000       0.00000000       0.00000000    
      248222   0.00000000       0.00000000       0.00000000       0.00000000    
      248223   0.00000000       0.00000000       0.00000000       0.00000000    
      248224   0.00000000       0.00000000       0.00000000       0.00000000    
      248225   0.00000000       0.00000000       0.00000000       0.00000000    
      248226   0.00000000       0.00000000       0.00000000       0.00000000    
      248227   0.00000000       0.00000000       0.00000000       0.00000000    
      248228   0.00000000       0.00000000       0.00000000       0.00000000    
      248229   0.00000000       0.00000000       0.00000000       0.00000000    
      248230   0.00000000       0.00000000       0.00000000       0.00000000    
      248231   0.00000000       0.00000000       0.00000000       0.00000000    
      248232   0.00000000       0.00000000       0.00000000       0.00000000    
      248233   0.00000000       0.00000000       0.00000000       0.00000000    
      248234   0.00000000       0.00000000       0.00000000       0.00000000    
      248235   0.00000000       0.00000000       0.00000000       0.00000000    
      248236   0.00000000       4.05119991       0.00000000       0.00000000    
      248237   0.00000000       0.00000000       0.00000000       0.00000000    
      248238   0.00000000       0.00000000       0.00000000       0.00000000    
      248239   0.00000000       0.00000000       0.00000000       0.00000000    
      248240   0.00000000       0.00000000       0.00000000       0.00000000    
      248241   0.00000000       0.00000000       0.00000000       0.00000000    
      248242   0.00000000       0.00000000       0.00000000       0.00000000    
      248243   0.00000000       0.00000000       0.00000000       0.00000000    
      248244   0.00000000       0.00000000       0.00000000       0.00000000    
      248245   0.00000000       0.00000000       0.00000000       0.00000000    
      248246   0.00000000       0.00000000       0.00000000       0.00000000    
      248247   0.00000000       0.00000000       0.00000000       0.00000000    
      248248   0.00000000       0.00000000       0.00000000       0.00000000    
      248249   0.00000000       0.00000000       0.00000000       0.00000000    
      248250   0.00000000       0.00000000       0.00000000       0.00000000    
      248251   0.00000000       0.00000000       0.00000000       0.00000000    
      248252   0.00000000       0.00000000       0.00000000       0.00000000    
      248253   0.00000000       0.00000000       0.00000000       0.00000000    
      248254   0.00000000       0.00000000       0.00000000       0.00000000    
      248255   0.00000000       0.00000000       0.00000000       0.00000000    
      248256   0.00000000       0.00000000       0.00000000       0.00000000    
      248257   0.00000000       0.00000000       0.00000000       0.00000000    
      248258   0.00000000       0.00000000       0.00000000       0.00000000    
      248259   0.00000000       0.00000000       0.00000000       0.00000000    
      248260   0.00000000       0.00000000       0.00000000       0.00000000    
      248261   0.00000000       0.00000000       0.00000000       0.00000000    
      248262   0.00000000       0.00000000       0.00000000       0.00000000    
      248263   0.00000000       0.00000000       0.00000000       0.00000000    
      248264   0.00000000       0.00000000       0.00000000       0.00000000    
      248265   0.00000000       0.00000000       0.00000000       0.00000000    
      248266   0.00000000       0.00000000       0.00000000       0.00000000    
      248267   0.00000000       0.00000000       0.00000000       0.00000000    
      248268   0.00000000       0.00000000       0.00000000       0.00000000    
      248269   0.00000000       0.00000000       0.00000000       0.00000000    
      248270   0.00000000       0.00000000       0.00000000       0.00000000    
      248271   0.00000000       0.00000000       0.00000000       0.00000000    
      248272   0.00000000       0.00000000       0.00000000       0.00000000    
      248273   0.00000000       0.00000000       0.00000000       0.00000000    
      248274   0.00000000       0.00000000       0.00000000       0.00000000    
      248275   0.00000000       0.00000000       0.00000000       0.00000000    
      248276   0.00000000       0.00000000       0.00000000       0.00000000    
      248277   0.00000000       0.00000000       0.00000000       0.00000000    
      248278   0.00000000       0.00000000       0.00000000       0.00000000    
      248279   0.00000000       0.00000000       0.00000000       0.00000000    
      248280   0.00000000       0.00000000       0.00000000       0.00000000    
      248281   0.00000000       0.00000000       0.00000000       0.00000000    
      248282   0.00000000       0.00000000       0.00000000       0.00000000    
      248283   0.00000000       0.00000000       0.00000000       0.00000000    
      248284   0.00000000       0.00000000       0.00000000       0.00000000    
      248285   0.00000000       0.00000000       0.00000000       0.00000000    
      248286   0.00000000       0.00000000       0.00000000       0.00000000    
      248287   0.00000000       0.00000000       0.00000000       0.00000000    
      248288   0.00000000       0.00000000       0.00000000       0.00000000    
      248289   0.00000000       0.00000000       0.00000000       0.00000000    
      248290   0.00000000       0.00000000       0.00000000       0.00000000    
      248291   0.00000000       0.00000000       0.00000000       0.00000000    
      248292   0.00000000       0.00000000       0.00000000       0.00000000    
      248293   0.00000000       0.00000000       0.00000000       0.00000000    
      248294   0.00000000       0.00000000       0.00000000       0.00000000    
      248295   0.00000000       0.00000000       0.00000000       0.00000000    
      248296   0.00000000       0.00000000       0.00000000       0.00000000    
      248297   0.00000000       4.36859989       0.00000000       7.05569983    
      248298   0.00000000       0.00000000       0.00000000       0.00000000    
      248299   0.00000000       0.00000000       0.00000000       0.00000000    
      248300   0.00000000       0.00000000       0.00000000       0.00000000    
      248301   0.00000000       0.00000000       0.00000000       0.00000000    
      248302   0.00000000       0.00000000       0.00000000       0.00000000    
      248303   0.00000000       0.00000000       0.00000000       0.00000000    
      248304   0.00000000       0.00000000       0.00000000       0.00000000    
      248305   0.00000000       0.00000000       0.00000000       0.00000000    
      248306   0.00000000       0.00000000       0.00000000       0.00000000    
      248307   0.00000000       0.00000000       0.00000000       0.00000000    
      248308   0.00000000       0.00000000       0.00000000       0.00000000    
      248309   0.00000000       0.00000000       0.00000000       0.00000000    
      248310   0.00000000       0.00000000       0.00000000       0.00000000    
      248311   0.00000000       0.00000000       0.00000000       0.00000000    
      248312   0.00000000       0.00000000       0.00000000       0.00000000    
      248313   0.00000000       0.00000000       0.00000000       0.00000000    
      248314   0.00000000       0.00000000       0.00000000       0.00000000    
      248315   0.00000000       0.00000000       0.00000000       0.00000000    
      248316   0.00000000       0.00000000       0.00000000       0.00000000    
      248317   0.00000000       0.00000000       0.00000000       0.00000000    
      248318   0.00000000       0.00000000       0.00000000       0.00000000    
      248319   0.00000000       0.00000000       0.00000000       0.00000000    
      248320   0.00000000       0.00000000       0.00000000       0.00000000    
      248321   0.00000000       0.00000000       0.00000000       0.00000000    
      248322   0.00000000       0.00000000       0.00000000       0.00000000    
      248323   0.00000000       0.00000000       0.00000000       0.00000000    
      248324   0.00000000       0.00000000       0.00000000       0.00000000    
      248325   0.00000000       0.00000000       0.00000000       0.00000000    
      248326   0.00000000       0.00000000       0.00000000       0.00000000    
      248327   0.00000000       0.00000000       0.00000000       0.00000000    
      248328   0.00000000       0.00000000       0.00000000       0.00000000    
      248329   0.00000000       0.00000000       0.00000000       0.00000000    
      248330   0.00000000       0.00000000       0.00000000       8.35879993    
      248331   0.00000000       0.00000000       0.00000000       0.00000000    
      248332   0.00000000       0.00000000       0.00000000       0.00000000    
      248333   0.00000000       0.00000000       0.00000000       0.00000000    
      248334   0.00000000       0.00000000       0.00000000       0.00000000    
      248335   0.00000000       0.00000000       0.00000000       0.00000000    
      248336   0.00000000       0.00000000       0.00000000       0.00000000    
      248337   0.00000000       0.00000000       0.00000000       0.00000000    
      248338   0.00000000       0.00000000       0.00000000       0.00000000    
      248339   0.00000000       0.00000000       0.00000000       0.00000000    
      248340   0.00000000       0.00000000       0.00000000       0.00000000    
      248341   0.00000000       0.00000000       0.00000000       0.00000000    
      248342   0.00000000       0.00000000       0.00000000       0.00000000    
      248343   0.00000000       0.00000000       0.00000000       0.00000000    
      248344   0.00000000       0.00000000       0.00000000       0.00000000    
      248345   0.00000000       0.00000000       0.00000000       0.00000000    
      248346   0.00000000       0.00000000       0.00000000       0.00000000    
      248347   0.00000000       0.00000000       0.00000000       0.00000000    
      248348   0.00000000       0.00000000       0.00000000       0.00000000    
      248349   0.00000000       0.00000000       0.00000000       0.00000000    
      248350   0.00000000       0.00000000       0.00000000       0.00000000    
      248351   0.00000000       0.00000000       0.00000000       0.00000000    
      248352   0.00000000       0.00000000       0.00000000       0.00000000    
      248353   0.00000000       0.00000000       0.00000000       0.00000000    
      248354   0.00000000       8.44169998       8.42479992       0.00000000    
      248355   0.00000000       0.00000000       0.00000000       0.00000000    
      248356   0.00000000       0.00000000       0.00000000       0.00000000    
      248357   0.00000000       0.00000000       0.00000000       0.00000000    
      248358   0.00000000       0.00000000       0.00000000       0.00000000    
      248359   0.00000000       0.00000000       0.00000000       0.00000000    
      248360   0.00000000       0.00000000       0.00000000       0.00000000    
      248361   0.00000000       0.00000000       0.00000000       0.00000000    
      248362   0.00000000       0.00000000       0.00000000       0.00000000    
      248363   0.00000000       0.00000000       0.00000000       0.00000000    
      248364   0.00000000       0.00000000       0.00000000       0.00000000    
      248365   0.00000000       0.00000000       0.00000000       0.00000000    
      248366   0.00000000       0.00000000       0.00000000       0.00000000    
      248367   0.00000000       0.00000000       0.00000000       0.00000000    
      248368   0.00000000       0.00000000       4.55789995       9.04479980    
      248369   0.00000000       0.00000000       0.00000000       0.00000000    
      248370   0.00000000       0.00000000       0.00000000       0.00000000    
      248371   0.00000000       0.00000000       0.00000000       0.00000000    
      248372   0.00000000       0.00000000       0.00000000       0.00000000    
      248373   0.00000000       0.00000000       0.00000000       0.00000000    
      248374   0.00000000       0.00000000       0.00000000       0.00000000    
      248375   0.00000000       0.00000000       0.00000000       0.00000000    
      248376   0.00000000       0.00000000       0.00000000       0.00000000    
      248377   0.00000000       0.00000000       0.00000000       0.00000000    
      248378   0.00000000       0.00000000       0.00000000       0.00000000    
      248379   0.00000000       0.00000000       0.00000000       0.00000000    
      248380   0.00000000       0.00000000       0.00000000       0.00000000    
      248381   0.00000000       0.00000000       0.00000000       0.00000000    
      248382   0.00000000       0.00000000       0.00000000       0.00000000    
      248383   0.00000000       0.00000000       0.00000000       0.00000000    
      248384   0.00000000       0.00000000       0.00000000       0.00000000    
      248385   0.00000000       0.00000000       0.00000000       0.00000000    
      248386   0.00000000       0.00000000       0.00000000       0.00000000    
      248387   0.00000000       0.00000000       0.00000000       0.00000000    
      248388   0.00000000       0.00000000       0.00000000       0.00000000    
      248389   0.00000000       0.00000000       0.00000000       0.00000000    
      248390   0.00000000       0.00000000       0.00000000       0.00000000    
      248391   0.00000000       0.00000000       0.00000000       0.00000000    
      248392   0.00000000       0.00000000       0.00000000       0.00000000    
      248393   0.00000000       0.00000000       0.00000000       7.82959986    
      248394   0.00000000       0.00000000       0.00000000       0.00000000    
      248395   0.00000000       0.00000000       0.00000000       0.00000000    
      248396   0.00000000       0.00000000       0.00000000       0.00000000    
      248397   0.00000000       0.00000000       0.00000000       0.00000000    
      248398   0.00000000       0.00000000       0.00000000       0.00000000    
      248399   0.00000000       0.00000000       0.00000000       0.00000000    
      248400   0.00000000       0.00000000       0.00000000       0.00000000    
      248401   0.00000000       0.00000000       0.00000000       0.00000000    
      248402   0.00000000       0.00000000       0.00000000       0.00000000    
      248403   0.00000000       0.00000000       0.00000000       0.00000000    
      248404   0.00000000       0.00000000       0.00000000       0.00000000    
      248405   0.00000000       8.46570015       0.00000000       0.00000000    
      248406   0.00000000       0.00000000       0.00000000       0.00000000    
      248407   0.00000000       0.00000000       0.00000000       0.00000000    
      248408   0.00000000       0.00000000       0.00000000       0.00000000    
      248409   0.00000000       0.00000000       0.00000000       0.00000000    
      248410   0.00000000       0.00000000       0.00000000       0.00000000    
      248411   0.00000000       0.00000000       0.00000000       0.00000000    
      248412   0.00000000       0.00000000       0.00000000       0.00000000    
      248413   7.22790003       0.00000000       0.00000000       0.00000000    
      248414   0.00000000       0.00000000       0.00000000       0.00000000    
      248415   0.00000000       0.00000000       0.00000000       0.00000000    
      248416   0.00000000       0.00000000       0.00000000       0.00000000    
      248417   0.00000000       0.00000000       0.00000000       0.00000000    
      248418   0.00000000       0.00000000       0.00000000       0.00000000    
      248419   0.00000000       0.00000000       0.00000000       0.00000000    
      248420   7.89470005       5.84759998       0.00000000       0.00000000    
      248421   0.00000000       0.00000000       0.00000000       0.00000000    
      248422   0.00000000       0.00000000       0.00000000       0.00000000    
      248423   0.00000000       0.00000000       0.00000000       0.00000000    
      248424   0.00000000       0.00000000       0.00000000       0.00000000    
      248425   0.00000000       0.00000000       0.00000000       0.00000000    
      248426   0.00000000       0.00000000       0.00000000       0.00000000    
      248427   8.31229973       6.19530010       0.00000000       9.76529980    
      248428   0.00000000       0.00000000       0.00000000       0.00000000    
      248429   0.00000000       0.00000000       0.00000000       0.00000000    
      248430   0.00000000       0.00000000       0.00000000       0.00000000    
      248431   0.00000000       0.00000000       0.00000000       0.00000000    
      248432   0.00000000       0.00000000       0.00000000       0.00000000    
      248433   0.00000000       0.00000000       0.00000000       0.00000000    
      248434   0.00000000       0.00000000       0.00000000       0.00000000    
      248435   0.00000000       7.56850004       7.68650007       0.00000000    
      248436   0.00000000       0.00000000       0.00000000       0.00000000    
      248437   0.00000000       0.00000000       0.00000000       0.00000000    
      248438   0.00000000       0.00000000       0.00000000       0.00000000    
      248439   0.00000000       0.00000000       0.00000000       0.00000000    
      248440   0.00000000       0.00000000       0.00000000       0.00000000    
      248441   0.00000000       0.00000000       0.00000000       0.00000000    
      248442   0.00000000       0.00000000       0.00000000       0.00000000    
      248443   0.00000000       0.00000000       0.00000000       0.00000000    
      248444   0.00000000       0.00000000       0.00000000       0.00000000    
      248445   0.00000000       0.00000000       0.00000000       0.00000000    
      248446   0.00000000       0.00000000       0.00000000       0.00000000    
      248447   0.00000000       0.00000000       0.00000000       0.00000000    
      248448   0.00000000       0.00000000       0.00000000       0.00000000    
      248449   0.00000000       0.00000000       0.00000000       0.00000000    
      248450   0.00000000       0.00000000       0.00000000       0.00000000    
      248451   0.00000000       0.00000000       0.00000000       0.00000000    
      248452   0.00000000       0.00000000       0.00000000       0.00000000    
      248453   0.00000000       0.00000000       0.00000000       0.00000000    
      248454   4.96560001       0.00000000       0.00000000       0.00000000    
      248455   0.00000000       0.00000000       0.00000000       0.00000000    
      248456   0.00000000       0.00000000       0.00000000       0.00000000    
      248457   0.00000000       0.00000000       0.00000000       0.00000000    
      248458   0.00000000       0.00000000       0.00000000       0.00000000    
      248459   0.00000000       0.00000000       0.00000000       0.00000000    
      248460   0.00000000       0.00000000       0.00000000       0.00000000    
      248461   0.00000000       0.00000000       0.00000000       0.00000000    
      248462   0.00000000       0.00000000       0.00000000       0.00000000    
      248463   0.00000000       0.00000000       0.00000000       0.00000000    
      248464   0.00000000       0.00000000       0.00000000       0.00000000    
      248465   0.00000000       0.00000000       0.00000000       0.00000000    
      248466   0.00000000       0.00000000       0.00000000       0.00000000    
      248467   0.00000000       0.00000000       0.00000000       0.00000000    
      248468   0.00000000       0.00000000       0.00000000       0.00000000    
      248469   0.00000000       0.00000000       0.00000000       0.00000000    
      248470   0.00000000       0.00000000       0.00000000       0.00000000    
      248471   0.00000000       0.00000000       0.00000000       0.00000000    
      248472   0.00000000       0.00000000       0.00000000       0.00000000    
      248473   0.00000000       0.00000000       0.00000000       0.00000000    
      248474   0.00000000       0.00000000       0.00000000       0.00000000    
      248475   0.00000000       0.00000000       0.00000000       0.00000000    
      248476   0.00000000       0.00000000       0.00000000       0.00000000    
      248477   0.00000000       0.00000000       0.00000000       0.00000000    
      248478   0.00000000       0.00000000       0.00000000       0.00000000    
      248479   0.00000000       0.00000000       0.00000000       0.00000000    
      248480   0.00000000       0.00000000       0.00000000       0.00000000    
      248481   0.00000000       0.00000000       0.00000000       0.00000000    
      248482   0.00000000       0.00000000       0.00000000       0.00000000    
      248483   0.00000000       0.00000000       0.00000000       0.00000000    
      248484   0.00000000       0.00000000       0.00000000       0.00000000    
      248485   0.00000000       0.00000000       0.00000000       0.00000000    
      248486   0.00000000       0.00000000       0.00000000       0.00000000    
      248487   0.00000000       0.00000000       0.00000000       0.00000000    
      248488   0.00000000       0.00000000       0.00000000       0.00000000    
      248489   0.00000000       0.00000000       0.00000000       0.00000000    
      248490   0.00000000       0.00000000       0.00000000       0.00000000    
      248491   0.00000000       0.00000000       0.00000000       0.00000000    
      248492   0.00000000       0.00000000       0.00000000       0.00000000    
      248493   0.00000000       0.00000000       0.00000000       0.00000000    
      248494   0.00000000       0.00000000       6.38040018       0.00000000    
      248495   0.00000000       0.00000000       0.00000000       0.00000000    
      248496   0.00000000       0.00000000       0.00000000       0.00000000    
      248497   0.00000000       0.00000000       0.00000000       0.00000000    
      248498   0.00000000       0.00000000       0.00000000       0.00000000    
      248499   0.00000000       4.18249989       0.00000000       6.57600021    
      248500   0.00000000       0.00000000       0.00000000       0.00000000    
      248501   0.00000000       0.00000000       0.00000000       0.00000000    
      248502   0.00000000       0.00000000       0.00000000       0.00000000    
      248503   0.00000000       0.00000000       0.00000000       0.00000000    
      248504   0.00000000       0.00000000       0.00000000       0.00000000    
      248505   0.00000000       0.00000000       0.00000000       0.00000000    
      248506   0.00000000       0.00000000       0.00000000       0.00000000    
      248507   0.00000000       0.00000000       0.00000000       0.00000000    
      248508   0.00000000       0.00000000       0.00000000       0.00000000    
      248509   0.00000000       0.00000000       0.00000000       0.00000000    
      248510   0.00000000       0.00000000       0.00000000       0.00000000    
      248511   0.00000000       0.00000000       0.00000000       0.00000000    
      248512   0.00000000       0.00000000       0.00000000       0.00000000    
      248513   0.00000000       0.00000000       0.00000000       0.00000000    
      248514   0.00000000       0.00000000       0.00000000       0.00000000    
      248515   0.00000000       0.00000000       0.00000000       0.00000000    
      248516   0.00000000       0.00000000       0.00000000       0.00000000    
      248517   0.00000000       0.00000000       0.00000000       0.00000000    
      248518   0.00000000       5.73080015       0.00000000       0.00000000    
      248519   0.00000000       0.00000000       0.00000000       0.00000000    
      248520   0.00000000       0.00000000       0.00000000       0.00000000    
      248521   0.00000000       0.00000000       0.00000000       0.00000000    
      248522   0.00000000       0.00000000       0.00000000       0.00000000    
      248523   0.00000000       0.00000000       0.00000000       0.00000000    
      248524   0.00000000       0.00000000       0.00000000       0.00000000    
      248525   0.00000000       0.00000000       0.00000000       0.00000000    
      248526   10.1350002       10.1590004       9.66930008       0.00000000    
      248527   8.98980045       9.28310013       8.82369995       0.00000000    
      248528   0.00000000       0.00000000       0.00000000       0.00000000    
      248529   0.00000000       0.00000000       0.00000000       0.00000000    
      248530   0.00000000       0.00000000       0.00000000       0.00000000    
      248531   0.00000000       0.00000000       0.00000000       0.00000000    
      248532   0.00000000       0.00000000       0.00000000       0.00000000    
      248533   0.00000000       0.00000000       0.00000000       0.00000000    
      248534   0.00000000       0.00000000       0.00000000       0.00000000    
      248535   0.00000000       0.00000000       0.00000000       0.00000000    
      248536   0.00000000       0.00000000       0.00000000       0.00000000    
      248537   0.00000000       0.00000000       0.00000000       0.00000000    
      248538   0.00000000       0.00000000       0.00000000       0.00000000    
      248539   0.00000000       0.00000000       0.00000000       0.00000000    
      248540   0.00000000       0.00000000       0.00000000       0.00000000    
      248541   0.00000000       0.00000000       0.00000000       0.00000000    
      248542   0.00000000       0.00000000       0.00000000       0.00000000    
      248543   0.00000000       0.00000000       0.00000000       0.00000000    
      248544   0.00000000       0.00000000       0.00000000       0.00000000    
      248545   0.00000000       0.00000000       0.00000000       0.00000000    
      248546   0.00000000       0.00000000       0.00000000       0.00000000    
      248547   0.00000000       0.00000000       0.00000000       0.00000000    
      248548   0.00000000       0.00000000       0.00000000       0.00000000    
      248549   0.00000000       0.00000000       0.00000000       0.00000000    
      248550   0.00000000       0.00000000       0.00000000       0.00000000    
      248551   0.00000000       0.00000000       0.00000000       0.00000000    
      248552   0.00000000       0.00000000       0.00000000       0.00000000    
      248553   0.00000000       0.00000000       0.00000000       0.00000000    
      248554   0.00000000       0.00000000       0.00000000       0.00000000    
      248555   0.00000000       0.00000000       0.00000000       0.00000000    
      248556   0.00000000       0.00000000       0.00000000       0.00000000    
      248557   0.00000000       0.00000000       0.00000000       0.00000000    
      248558   0.00000000       0.00000000       0.00000000       0.00000000    
      248559   0.00000000       0.00000000       0.00000000       0.00000000    
      248560   0.00000000       0.00000000       0.00000000       0.00000000    
      248561   0.00000000       0.00000000       0.00000000       0.00000000    
      248562   0.00000000       0.00000000       0.00000000       0.00000000    
      248563   0.00000000       0.00000000       0.00000000       0.00000000    
      248564   0.00000000       0.00000000       0.00000000       0.00000000    
      248565   0.00000000       0.00000000       0.00000000       0.00000000    
      248566   0.00000000       9.38949966       0.00000000       0.00000000    
      248567   0.00000000       0.00000000       0.00000000       0.00000000    
      248568   0.00000000       0.00000000       0.00000000       0.00000000    
      248569   0.00000000       0.00000000       0.00000000       0.00000000    
      248570   0.00000000       0.00000000       0.00000000       0.00000000    
      248571   0.00000000       0.00000000       0.00000000       0.00000000    
      248572   0.00000000       0.00000000       0.00000000       0.00000000    
      248573   0.00000000       0.00000000       0.00000000       0.00000000    
      248574   0.00000000       0.00000000       0.00000000       0.00000000    
      248575   0.00000000       0.00000000       0.00000000       0.00000000    
      248576   0.00000000       0.00000000       0.00000000       0.00000000    
      248577   0.00000000       0.00000000       0.00000000       0.00000000    
      248578   0.00000000       0.00000000       0.00000000       0.00000000    
      248579   0.00000000       0.00000000       0.00000000       0.00000000    
      248580   0.00000000       0.00000000       0.00000000       0.00000000    
      248581   0.00000000       0.00000000       0.00000000       0.00000000    
      248582   0.00000000       0.00000000       0.00000000       0.00000000    
      248583   0.00000000       0.00000000       0.00000000       0.00000000    
      248584   0.00000000       0.00000000       0.00000000       0.00000000    
      248585   0.00000000       0.00000000       0.00000000       0.00000000    
      248586   0.00000000       0.00000000       0.00000000       0.00000000    
      248587   0.00000000       0.00000000       0.00000000       0.00000000    
      248588   0.00000000       0.00000000       0.00000000       0.00000000    
      248589   0.00000000       0.00000000       0.00000000       0.00000000    
      248590   0.00000000       0.00000000       0.00000000       0.00000000    
      248591   0.00000000       0.00000000       0.00000000       0.00000000    
      248592   0.00000000       0.00000000       0.00000000       0.00000000    
      248593   0.00000000       0.00000000       0.00000000       11.0159998    
      248594   0.00000000       0.00000000       0.00000000       0.00000000    
      248595   0.00000000       0.00000000       0.00000000       0.00000000    
      248596   0.00000000       0.00000000       0.00000000       0.00000000    
      248597   0.00000000       0.00000000       0.00000000       0.00000000    
      248598   0.00000000       0.00000000       0.00000000       0.00000000    
      248599   0.00000000       0.00000000       0.00000000       0.00000000    
      248600   0.00000000       0.00000000       0.00000000       0.00000000    
      248601   0.00000000       0.00000000       0.00000000       0.00000000    
      248602   0.00000000       0.00000000       0.00000000       0.00000000    
      248603   0.00000000       0.00000000       0.00000000       0.00000000    
      248604   0.00000000       0.00000000       0.00000000       0.00000000    
      248605   0.00000000       0.00000000       0.00000000       0.00000000    
      248606   0.00000000       0.00000000       0.00000000       0.00000000    
      248607   0.00000000       0.00000000       0.00000000       0.00000000    
      248608   0.00000000       0.00000000       0.00000000       0.00000000    
      248609   0.00000000       0.00000000       0.00000000       0.00000000    
      248610   0.00000000       0.00000000       0.00000000       0.00000000    
      248611   0.00000000       0.00000000       0.00000000       0.00000000    
      248612   0.00000000       0.00000000       0.00000000       0.00000000    
      248613   0.00000000       0.00000000       0.00000000       0.00000000    
      248614   0.00000000       0.00000000       0.00000000       0.00000000    
      248615   0.00000000       0.00000000       0.00000000       0.00000000    
      248616   0.00000000       0.00000000       0.00000000       0.00000000    
      248617   0.00000000       0.00000000       0.00000000       0.00000000    
      248618   0.00000000       0.00000000       0.00000000       0.00000000    
      248619   0.00000000       0.00000000       0.00000000       0.00000000    
      248620   0.00000000       0.00000000       0.00000000       0.00000000    
      248621   0.00000000       0.00000000       0.00000000       0.00000000    
      248622   0.00000000       0.00000000       0.00000000       5.82270002    
      248623   0.00000000       0.00000000       0.00000000       0.00000000    
      248624   0.00000000       0.00000000       0.00000000       0.00000000    
      248625   0.00000000       0.00000000       0.00000000       9.83889961    
      248626   4.84590006       0.00000000       0.00000000       0.00000000    
      248627   0.00000000       0.00000000       0.00000000       0.00000000    
      248628   0.00000000       0.00000000       0.00000000       0.00000000    
      248629   0.00000000       0.00000000       0.00000000       0.00000000    
      248630   0.00000000       0.00000000       0.00000000       0.00000000    
      248631   0.00000000       0.00000000       0.00000000       0.00000000    
      248632   0.00000000       0.00000000       0.00000000       0.00000000    
      248633   0.00000000       0.00000000       0.00000000       0.00000000    
      248634   0.00000000       0.00000000       0.00000000       0.00000000    
      248635   0.00000000       0.00000000       0.00000000       0.00000000    
      248636   0.00000000       0.00000000       0.00000000       0.00000000    
      248637   0.00000000       0.00000000       0.00000000       0.00000000    
      248638   0.00000000       0.00000000       0.00000000       0.00000000    
      248639   0.00000000       0.00000000       0.00000000       0.00000000    
      248640   0.00000000       0.00000000       0.00000000       0.00000000    
      248641   0.00000000       0.00000000       0.00000000       0.00000000    
      248642   0.00000000       0.00000000       0.00000000       0.00000000    
      248643   0.00000000       0.00000000       0.00000000       0.00000000    
      248644   0.00000000       0.00000000       0.00000000       0.00000000    
      248645   0.00000000       0.00000000       0.00000000       0.00000000    
      248646   6.12200022       4.01679993       0.00000000       0.00000000    
      248647   0.00000000       0.00000000       0.00000000       0.00000000    
      248648   0.00000000       0.00000000       0.00000000       0.00000000    
      248649   0.00000000       0.00000000       0.00000000       0.00000000    
      248650   0.00000000       0.00000000       0.00000000       0.00000000    
      248651   0.00000000       0.00000000       0.00000000       0.00000000    
      248652   0.00000000       0.00000000       0.00000000       0.00000000    
      248653   0.00000000       0.00000000       0.00000000       0.00000000    
      248654   0.00000000       0.00000000       0.00000000       0.00000000    
      248655   0.00000000       0.00000000       0.00000000       0.00000000    
      248656   0.00000000       0.00000000       0.00000000       0.00000000    
      248657   0.00000000       0.00000000       7.64919996       0.00000000    
      248658   0.00000000       0.00000000       0.00000000       0.00000000    
      248659   0.00000000       0.00000000       0.00000000       0.00000000    
      248660   0.00000000       0.00000000       0.00000000       0.00000000    
      248661   0.00000000       0.00000000       0.00000000       0.00000000    
      248662   0.00000000       0.00000000       0.00000000       0.00000000    
      248663   0.00000000       0.00000000       0.00000000       0.00000000    
      248664   0.00000000       0.00000000       0.00000000       0.00000000    
      248665   0.00000000       0.00000000       0.00000000       0.00000000    
      248666   0.00000000       0.00000000       0.00000000       0.00000000    
      248667   0.00000000       0.00000000       0.00000000       0.00000000    
      248668   0.00000000       0.00000000       0.00000000       0.00000000    
      248669   0.00000000       0.00000000       0.00000000       0.00000000    
      248670   0.00000000       0.00000000       0.00000000       0.00000000    
      248671   0.00000000       0.00000000       0.00000000       0.00000000    
      248672   0.00000000       0.00000000       0.00000000       0.00000000    
      248673   0.00000000       0.00000000       0.00000000       0.00000000    
      248674   0.00000000       0.00000000       0.00000000       0.00000000    
      248675   0.00000000       0.00000000       0.00000000       0.00000000    
      248676   0.00000000       0.00000000       0.00000000       0.00000000    
      248677   0.00000000       0.00000000       0.00000000       0.00000000    
      248678   0.00000000       0.00000000       0.00000000       0.00000000    
      248679   0.00000000       0.00000000       0.00000000       0.00000000    
      248680   0.00000000       0.00000000       0.00000000       0.00000000    
      248681   6.00250006       0.00000000       0.00000000       0.00000000    
      248682   0.00000000       0.00000000       0.00000000       0.00000000    
      248683   0.00000000       0.00000000       0.00000000       0.00000000    
      248684   6.05639982       0.00000000       0.00000000       0.00000000    
      248685   5.76929998       0.00000000       0.00000000       0.00000000    
      248686   0.00000000       0.00000000       0.00000000       0.00000000    
      248687   0.00000000       0.00000000       0.00000000       0.00000000    
      248688   0.00000000       0.00000000       0.00000000       0.00000000    
      248689   0.00000000       0.00000000       0.00000000       0.00000000    
      248690   0.00000000       0.00000000       0.00000000       0.00000000    
      248691   0.00000000       0.00000000       0.00000000       0.00000000    
      248692   0.00000000       0.00000000       0.00000000       0.00000000    
      248693   0.00000000       0.00000000       0.00000000       0.00000000    
      248694   0.00000000       0.00000000       0.00000000       0.00000000    
      248695   0.00000000       0.00000000       0.00000000       0.00000000    
      248696   7.88259983       5.93079996       0.00000000       0.00000000    
      248697   0.00000000       0.00000000       0.00000000       0.00000000    
      248698   0.00000000       0.00000000       0.00000000       0.00000000    
      248699   0.00000000       0.00000000       0.00000000       0.00000000    
      248700   0.00000000       0.00000000       0.00000000       0.00000000    
      248701   0.00000000       0.00000000       0.00000000       0.00000000    
      248702   0.00000000       0.00000000       0.00000000       0.00000000    
      248703   0.00000000       0.00000000       0.00000000       0.00000000    
      248704   0.00000000       0.00000000       0.00000000       0.00000000    
      248705   0.00000000       0.00000000       0.00000000       0.00000000    
      248706   0.00000000       0.00000000       0.00000000       0.00000000    
      248707   0.00000000       0.00000000       0.00000000       0.00000000    
      248708   0.00000000       0.00000000       0.00000000       0.00000000    
      248709   0.00000000       0.00000000       0.00000000       0.00000000    
      248710   0.00000000       0.00000000       0.00000000       0.00000000    
      248711   0.00000000       0.00000000       0.00000000       0.00000000    
      248712   0.00000000       0.00000000       0.00000000       0.00000000    
      248713   0.00000000       0.00000000       0.00000000       0.00000000    
      248714   0.00000000       0.00000000       0.00000000       0.00000000    
      248715   0.00000000       0.00000000       0.00000000       0.00000000    
      248716   0.00000000       0.00000000       0.00000000       0.00000000    
      248717   0.00000000       0.00000000       0.00000000       0.00000000    
      248718   0.00000000       0.00000000       0.00000000       0.00000000    
      248719   4.59649992       0.00000000       0.00000000       0.00000000    
      248720   0.00000000       0.00000000       0.00000000       0.00000000    
      248721   0.00000000       0.00000000       0.00000000       0.00000000    
      248722   0.00000000       0.00000000       0.00000000       0.00000000    
      248723   0.00000000       0.00000000       0.00000000       0.00000000    
      248724   0.00000000       0.00000000       0.00000000       0.00000000    
      248725   0.00000000       0.00000000       0.00000000       0.00000000    
      248726   0.00000000       0.00000000       0.00000000       0.00000000    
      248727   0.00000000       0.00000000       0.00000000       0.00000000    
      248728   0.00000000       0.00000000       0.00000000       0.00000000    
      248729   0.00000000       0.00000000       0.00000000       0.00000000    
      248730   0.00000000       0.00000000       0.00000000       0.00000000    
      248731   0.00000000       0.00000000       0.00000000       0.00000000    
      248732   0.00000000       0.00000000       0.00000000       0.00000000    
      248733   0.00000000       0.00000000       0.00000000       0.00000000    
      248734   0.00000000       0.00000000       0.00000000       0.00000000    
      248735   0.00000000       0.00000000       0.00000000       8.72799969    
      248736   0.00000000       0.00000000       0.00000000       0.00000000    
      248737   0.00000000       0.00000000       0.00000000       0.00000000    
      248738   0.00000000       0.00000000       0.00000000       0.00000000    
      248739   0.00000000       0.00000000       0.00000000       0.00000000    
      248740   0.00000000       0.00000000       0.00000000       0.00000000    
      248741   0.00000000       0.00000000       0.00000000       0.00000000    
      248742   0.00000000       0.00000000       0.00000000       0.00000000    
      248743   0.00000000       0.00000000       0.00000000       0.00000000    
      248744   0.00000000       0.00000000       0.00000000       0.00000000    
      248745   0.00000000       0.00000000       0.00000000       0.00000000    
      248746   0.00000000       0.00000000       0.00000000       0.00000000    
      248747   0.00000000       0.00000000       0.00000000       0.00000000    
      248748   0.00000000       0.00000000       0.00000000       0.00000000    
      248749   0.00000000       0.00000000       0.00000000       0.00000000    
      248750   0.00000000       0.00000000       0.00000000       5.94689989    
      248751   0.00000000       0.00000000       0.00000000       0.00000000    
      248752   0.00000000       0.00000000       0.00000000       0.00000000    
      248753   0.00000000       0.00000000       0.00000000       0.00000000    
      248754   0.00000000       0.00000000       0.00000000       0.00000000    
      248755   0.00000000       0.00000000       0.00000000       0.00000000    
      248756   0.00000000       0.00000000       0.00000000       0.00000000    
      248757   0.00000000       0.00000000       0.00000000       0.00000000    
      248758   0.00000000       0.00000000       0.00000000       0.00000000    
      248759   0.00000000       0.00000000       0.00000000       0.00000000    
      248760   0.00000000       0.00000000       0.00000000       0.00000000    
      248761   0.00000000       0.00000000       0.00000000       0.00000000    
      248762   0.00000000       0.00000000       0.00000000       0.00000000    
      248763   0.00000000       10.6020002       10.9209995       0.00000000    
      248764   0.00000000       0.00000000       0.00000000       0.00000000    
      248765   0.00000000       0.00000000       0.00000000       0.00000000    
      248766   0.00000000       0.00000000       0.00000000       0.00000000    
      248767   0.00000000       7.41970015       0.00000000       0.00000000    
      248768   0.00000000       0.00000000       0.00000000       0.00000000    
      248769   0.00000000       0.00000000       0.00000000       0.00000000    
      248770   0.00000000       0.00000000       0.00000000       0.00000000    
      248771   0.00000000       0.00000000       0.00000000       0.00000000    
      248772   0.00000000       0.00000000       0.00000000       0.00000000    
      248773   4.60979986       0.00000000       0.00000000       0.00000000    
      248774   0.00000000       0.00000000       0.00000000       0.00000000    
      248775   0.00000000       0.00000000       0.00000000       0.00000000    
      248776   0.00000000       0.00000000       0.00000000       0.00000000    
      248777   0.00000000       0.00000000       0.00000000       0.00000000    
      248778   0.00000000       0.00000000       0.00000000       0.00000000    
      248779   0.00000000       6.96680021       0.00000000       0.00000000    
      248780   0.00000000       0.00000000       0.00000000       0.00000000    
      248781   0.00000000       0.00000000       0.00000000       0.00000000    
      248782   0.00000000       0.00000000       0.00000000       0.00000000    
      248783   0.00000000       0.00000000       0.00000000       0.00000000    
      248784   0.00000000       0.00000000       0.00000000       0.00000000    
      248785   0.00000000       0.00000000       0.00000000       0.00000000    
      248786   0.00000000       0.00000000       0.00000000       0.00000000    
      248787   0.00000000       0.00000000       0.00000000       0.00000000    
      248788   0.00000000       0.00000000       0.00000000       0.00000000    
      248789   0.00000000       0.00000000       0.00000000       0.00000000    
      248790   0.00000000       0.00000000       0.00000000       0.00000000    
      248791   0.00000000       0.00000000       7.66039991       11.1770000    
      248792   0.00000000       0.00000000       0.00000000       0.00000000    
      248793   0.00000000       0.00000000       0.00000000       0.00000000    
      248794   0.00000000       0.00000000       0.00000000       0.00000000    
      248795   0.00000000       0.00000000       0.00000000       0.00000000    
      248796   0.00000000       0.00000000       0.00000000       0.00000000    
      248797   0.00000000       0.00000000       0.00000000       0.00000000    
      248798   0.00000000       0.00000000       0.00000000       0.00000000    
      248799   0.00000000       0.00000000       0.00000000       0.00000000    
      248800   0.00000000       0.00000000       0.00000000       0.00000000    
      248801   0.00000000       0.00000000       0.00000000       0.00000000    
      248802   0.00000000       0.00000000       0.00000000       0.00000000    
      248803   0.00000000       0.00000000       0.00000000       0.00000000    
      248804   0.00000000       0.00000000       0.00000000       0.00000000    
      248805   0.00000000       0.00000000       0.00000000       0.00000000    
      248806   0.00000000       0.00000000       0.00000000       0.00000000    
      248807   0.00000000       0.00000000       0.00000000       0.00000000    
      248808   0.00000000       0.00000000       0.00000000       0.00000000    
      248809   0.00000000       0.00000000       0.00000000       0.00000000    
      248810   0.00000000       0.00000000       0.00000000       0.00000000    
      248811   0.00000000       0.00000000       0.00000000       0.00000000    
      248812   0.00000000       0.00000000       0.00000000       8.44849968    
      248813   0.00000000       0.00000000       0.00000000       0.00000000    
      248814   0.00000000       0.00000000       0.00000000       0.00000000    
      248815   0.00000000       0.00000000       0.00000000       0.00000000    
      248816   0.00000000       0.00000000       0.00000000       0.00000000    
      248817   0.00000000       0.00000000       0.00000000       0.00000000    
      248818   0.00000000       0.00000000       0.00000000       0.00000000    
      248819   0.00000000       0.00000000       0.00000000       0.00000000    
      248820   0.00000000       0.00000000       0.00000000       0.00000000    
      248821   0.00000000       0.00000000       0.00000000       0.00000000    
      248822   0.00000000       0.00000000       0.00000000       0.00000000    
      248823   0.00000000       0.00000000       9.50269985       0.00000000    
      248824   0.00000000       0.00000000       0.00000000       0.00000000    
      248825   0.00000000       0.00000000       0.00000000       0.00000000    
      248826   0.00000000       0.00000000       0.00000000       0.00000000    
      248827   0.00000000       0.00000000       0.00000000       0.00000000    
      248828   0.00000000       0.00000000       0.00000000       0.00000000    
      248829   0.00000000       0.00000000       0.00000000       0.00000000    
      248830   0.00000000       0.00000000       0.00000000       8.45139980    
      248831   4.89239979       0.00000000       0.00000000       0.00000000    
      248832   0.00000000       0.00000000       0.00000000       0.00000000    
      248833   0.00000000       0.00000000       0.00000000       0.00000000    
      248834   0.00000000       0.00000000       0.00000000       0.00000000    
      248835   0.00000000       0.00000000       0.00000000       0.00000000    
      248836   0.00000000       0.00000000       0.00000000       0.00000000    
      248837   0.00000000       0.00000000       0.00000000       0.00000000    
      248838   0.00000000       0.00000000       0.00000000       0.00000000    
      248839   0.00000000       0.00000000       0.00000000       0.00000000    
      248840   0.00000000       0.00000000       0.00000000       0.00000000    
      248841   0.00000000       0.00000000       0.00000000       0.00000000    
      248842   0.00000000       0.00000000       0.00000000       0.00000000    
      248843   0.00000000       0.00000000       0.00000000       0.00000000    
      248844   0.00000000       0.00000000       0.00000000       0.00000000    
      248845   0.00000000       0.00000000       0.00000000       0.00000000    
      248846   0.00000000       0.00000000       0.00000000       0.00000000    
      248847   0.00000000       0.00000000       0.00000000       0.00000000    
      248848   0.00000000       0.00000000       0.00000000       0.00000000    
      248849   0.00000000       0.00000000       0.00000000       0.00000000    
      248850   0.00000000       0.00000000       0.00000000       0.00000000    
      248851   0.00000000       0.00000000       0.00000000       0.00000000    
      248852   0.00000000       0.00000000       0.00000000       0.00000000    
      248853   0.00000000       0.00000000       0.00000000       0.00000000    
      248854   0.00000000       0.00000000       0.00000000       0.00000000    
      248855   0.00000000       0.00000000       0.00000000       0.00000000    
      248856   0.00000000       0.00000000       0.00000000       0.00000000    
      248857   0.00000000       0.00000000       0.00000000       0.00000000    
      248858   0.00000000       0.00000000       0.00000000       0.00000000    
      248859   0.00000000       0.00000000       0.00000000       0.00000000    
      248860   0.00000000       0.00000000       0.00000000       0.00000000    
      248861   6.59380007       0.00000000       0.00000000       0.00000000    
      248862   0.00000000       0.00000000       0.00000000       0.00000000    
      248863   0.00000000       0.00000000       0.00000000       0.00000000    
      248864   0.00000000       0.00000000       0.00000000       0.00000000    
      248865   0.00000000       0.00000000       0.00000000       0.00000000    
      248866   0.00000000       8.95250034       0.00000000       0.00000000    
      248867   0.00000000       0.00000000       0.00000000       0.00000000    
      248868   0.00000000       0.00000000       0.00000000       0.00000000    
      248869   0.00000000       0.00000000       0.00000000       0.00000000    
      248870   0.00000000       0.00000000       0.00000000       0.00000000    
      248871   0.00000000       0.00000000       0.00000000       0.00000000    
      248872   0.00000000       0.00000000       0.00000000       0.00000000    
      248873   0.00000000       0.00000000       0.00000000       0.00000000    
      248874   0.00000000       0.00000000       0.00000000       0.00000000    
      248875   0.00000000       0.00000000       0.00000000       0.00000000    
      248876   0.00000000       0.00000000       0.00000000       0.00000000    
      248877   0.00000000       0.00000000       0.00000000       0.00000000    
      248878   0.00000000       0.00000000       9.98890018       0.00000000    
      248879   0.00000000       0.00000000       0.00000000       0.00000000    
      248880   0.00000000       0.00000000       0.00000000       0.00000000    
      248881   0.00000000       0.00000000       0.00000000       0.00000000    
      248882   0.00000000       0.00000000       0.00000000       0.00000000    
      248883   0.00000000       0.00000000       0.00000000       0.00000000    
      248884   0.00000000       0.00000000       0.00000000       0.00000000    
      248885   0.00000000       0.00000000       0.00000000       0.00000000    
      248886   0.00000000       0.00000000       0.00000000       0.00000000    
      248887   0.00000000       0.00000000       0.00000000       0.00000000    
      248888   0.00000000       0.00000000       0.00000000       0.00000000    
      248889   0.00000000       0.00000000       0.00000000       0.00000000    
      248890   0.00000000       0.00000000       0.00000000       0.00000000    
      248891   0.00000000       0.00000000       0.00000000       0.00000000    
      248892   0.00000000       0.00000000       0.00000000       0.00000000    
      248893   0.00000000       0.00000000       0.00000000       0.00000000    
      248894   0.00000000       0.00000000       0.00000000       0.00000000    
      248895   0.00000000       0.00000000       0.00000000       0.00000000    
      248896   0.00000000       5.97749996       0.00000000       0.00000000    
      248897   0.00000000       0.00000000       0.00000000       0.00000000    
      248898   0.00000000       0.00000000       0.00000000       0.00000000    
      248899   0.00000000       0.00000000       0.00000000       0.00000000    
      248900   0.00000000       0.00000000       0.00000000       0.00000000    
      248901   0.00000000       0.00000000       0.00000000       0.00000000    
      248902   0.00000000       0.00000000       0.00000000       0.00000000    
      248903   0.00000000       0.00000000       0.00000000       0.00000000    
      248904   0.00000000       0.00000000       0.00000000       0.00000000    
      248905   0.00000000       0.00000000       0.00000000       0.00000000    
      248906   0.00000000       0.00000000       0.00000000       0.00000000    
      248907   0.00000000       0.00000000       0.00000000       0.00000000    
      248908   0.00000000       0.00000000       0.00000000       0.00000000    
      248909   0.00000000       0.00000000       0.00000000       0.00000000    
      248910   0.00000000       0.00000000       0.00000000       0.00000000    
      248911   0.00000000       0.00000000       0.00000000       0.00000000    
      248912   8.41289997       6.41009998       0.00000000       10.7469997    
      248913   0.00000000       0.00000000       0.00000000       0.00000000    
      248914   0.00000000       0.00000000       0.00000000       0.00000000    
      248915   0.00000000       0.00000000       0.00000000       0.00000000    
      248916   0.00000000       0.00000000       0.00000000       0.00000000    
      248917   0.00000000       0.00000000       0.00000000       0.00000000    
      248918   0.00000000       0.00000000       0.00000000       0.00000000    
      248919   0.00000000       0.00000000       0.00000000       0.00000000    
      248920   0.00000000       0.00000000       0.00000000       0.00000000    
      248921   0.00000000       0.00000000       0.00000000       0.00000000    
      248922   0.00000000       3.86209989       0.00000000       0.00000000    
      248923   0.00000000       0.00000000       0.00000000       0.00000000    
      248924   0.00000000       0.00000000       0.00000000       0.00000000    
      248925   0.00000000       0.00000000       0.00000000       0.00000000    
      248926   0.00000000       0.00000000       0.00000000       0.00000000    
      248927   0.00000000       0.00000000       0.00000000       0.00000000    
      248928   0.00000000       0.00000000       0.00000000       0.00000000    
      248929   0.00000000       0.00000000       0.00000000       0.00000000    
      248930   0.00000000       0.00000000       0.00000000       0.00000000    
      248931   0.00000000       0.00000000       0.00000000       0.00000000    
      248932   0.00000000       0.00000000       4.44829988       0.00000000    
      248933   0.00000000       0.00000000       0.00000000       0.00000000    
      248934   0.00000000       0.00000000       0.00000000       0.00000000    
      248935   0.00000000       0.00000000       0.00000000       0.00000000    
      248936   0.00000000       0.00000000       0.00000000       0.00000000    
      248937   0.00000000       0.00000000       0.00000000       0.00000000    
      248938   0.00000000       0.00000000       0.00000000       0.00000000    
      248939   0.00000000       0.00000000       0.00000000       0.00000000    
      248940   0.00000000       0.00000000       0.00000000       0.00000000    
      248941   0.00000000       0.00000000       0.00000000       0.00000000    
      248942   0.00000000       0.00000000       0.00000000       0.00000000    
      248943   0.00000000       0.00000000       0.00000000       0.00000000    
      248944   4.54930019       0.00000000       0.00000000       0.00000000    
      248945   0.00000000       0.00000000       0.00000000       0.00000000    
      248946   0.00000000       0.00000000       0.00000000       0.00000000    
      248947   0.00000000       0.00000000       0.00000000       0.00000000    
      248948   0.00000000       0.00000000       0.00000000       0.00000000    
      248949   0.00000000       0.00000000       0.00000000       0.00000000    
      248950   0.00000000       0.00000000       0.00000000       0.00000000    
      248951   0.00000000       0.00000000       0.00000000       0.00000000    
      248952   0.00000000       0.00000000       0.00000000       0.00000000    
      248953   0.00000000       0.00000000       0.00000000       0.00000000    
      248954   0.00000000       0.00000000       0.00000000       0.00000000    
      248955   0.00000000       0.00000000       0.00000000       0.00000000    
      248956   0.00000000       0.00000000       0.00000000       0.00000000    
      248957   0.00000000       0.00000000       0.00000000       0.00000000    
      248958   0.00000000       0.00000000       0.00000000       0.00000000    
      248959   0.00000000       0.00000000       0.00000000       0.00000000    
      248960   0.00000000       0.00000000       0.00000000       0.00000000    
      248961   0.00000000       0.00000000       0.00000000       8.80070019    
      248962   0.00000000       0.00000000       4.86100006       0.00000000    
      248963   0.00000000       0.00000000       0.00000000       0.00000000    
      248964   0.00000000       0.00000000       0.00000000       0.00000000    
      248965   0.00000000       0.00000000       0.00000000       0.00000000    
      248966   0.00000000       0.00000000       0.00000000       0.00000000    
      248967   0.00000000       0.00000000       0.00000000       0.00000000    
      248968   0.00000000       0.00000000       0.00000000       0.00000000    
      248969   0.00000000       0.00000000       0.00000000       0.00000000    
      248970   0.00000000       0.00000000       0.00000000       0.00000000    
      248971   0.00000000       0.00000000       0.00000000       0.00000000    
      248972   0.00000000       0.00000000       0.00000000       0.00000000    
      248973   0.00000000       0.00000000       0.00000000       0.00000000    
      248974   0.00000000       0.00000000       0.00000000       0.00000000    
      248975   0.00000000       0.00000000       0.00000000       0.00000000    
      248976   0.00000000       0.00000000       0.00000000       0.00000000    
      248977   0.00000000       0.00000000       0.00000000       0.00000000    
      248978   0.00000000       0.00000000       0.00000000       0.00000000    
      248979   0.00000000       0.00000000       0.00000000       0.00000000    
      248980   0.00000000       0.00000000       0.00000000       0.00000000    
      248981   0.00000000       0.00000000       0.00000000       0.00000000    
      248982   0.00000000       0.00000000       0.00000000       0.00000000    
      248983   0.00000000       0.00000000       0.00000000       0.00000000    
      248984   0.00000000       0.00000000       0.00000000       0.00000000    
      248985   0.00000000       0.00000000       0.00000000       0.00000000    
      248986   0.00000000       0.00000000       0.00000000       0.00000000    
      248987   0.00000000       0.00000000       0.00000000       0.00000000    
      248988   0.00000000       0.00000000       0.00000000       0.00000000    
      248989   0.00000000       0.00000000       0.00000000       0.00000000    
      248990   0.00000000       0.00000000       0.00000000       0.00000000    
      248991   0.00000000       0.00000000       0.00000000       0.00000000    
      248992   0.00000000       0.00000000       0.00000000       0.00000000    
      248993   0.00000000       0.00000000       0.00000000       0.00000000    
      248994   0.00000000       0.00000000       0.00000000       0.00000000    
      248995   0.00000000       0.00000000       0.00000000       0.00000000    
      248996   0.00000000       0.00000000       0.00000000       0.00000000    
      248997   0.00000000       0.00000000       0.00000000       0.00000000    
      248998   0.00000000       0.00000000       0.00000000       0.00000000    
      248999   0.00000000       0.00000000       0.00000000       0.00000000    
      249000   0.00000000       0.00000000       0.00000000       0.00000000    
      249001   0.00000000       0.00000000       0.00000000       0.00000000    
      249002   0.00000000       0.00000000       0.00000000       0.00000000    
      249003   0.00000000       0.00000000       0.00000000       0.00000000    
      249004   0.00000000       0.00000000       0.00000000       0.00000000    
      249005   0.00000000       0.00000000       0.00000000       0.00000000    
      249006   0.00000000       0.00000000       0.00000000       0.00000000    
      249007   0.00000000       0.00000000       0.00000000       0.00000000    
      249008   0.00000000       0.00000000       0.00000000       0.00000000    
      249009   0.00000000       0.00000000       0.00000000       0.00000000    
      249010   0.00000000       0.00000000       0.00000000       0.00000000    
      249011   6.64239979       6.45790005       0.00000000       7.14039993    
      249012   0.00000000       0.00000000       0.00000000       0.00000000    
      249013   7.34410000       0.00000000       0.00000000       7.79899979    
      249014   0.00000000       0.00000000       0.00000000       0.00000000    
      249015   0.00000000       0.00000000       0.00000000       0.00000000    
      249016   0.00000000       0.00000000       0.00000000       0.00000000    
      249017   0.00000000       0.00000000       0.00000000       0.00000000    
      249018   0.00000000       0.00000000       0.00000000       0.00000000    
      249019   0.00000000       0.00000000       0.00000000       0.00000000    
      249020   0.00000000       0.00000000       0.00000000       0.00000000    
      249021   0.00000000       0.00000000       0.00000000       0.00000000    
      249022   0.00000000       0.00000000       0.00000000       0.00000000    
      249023   0.00000000       0.00000000       0.00000000       0.00000000    
      249024   0.00000000       0.00000000       0.00000000       0.00000000    
      249025   0.00000000       0.00000000       0.00000000       0.00000000    
      249026   0.00000000       0.00000000       0.00000000       0.00000000    
      249027   0.00000000       0.00000000       0.00000000       0.00000000    
      249028   0.00000000       0.00000000       0.00000000       0.00000000    
      249029   0.00000000       0.00000000       0.00000000       0.00000000    
      249030   0.00000000       0.00000000       0.00000000       0.00000000    
      249031   0.00000000       0.00000000       0.00000000       0.00000000    
      249032   0.00000000       0.00000000       0.00000000       0.00000000    
      249033   0.00000000       0.00000000       0.00000000       0.00000000    
      249034   0.00000000       0.00000000       0.00000000       0.00000000    
      249035   0.00000000       0.00000000       0.00000000       0.00000000    
      249036   0.00000000       0.00000000       0.00000000       0.00000000    
      249037   0.00000000       0.00000000       0.00000000       0.00000000    
      249038   0.00000000       0.00000000       0.00000000       0.00000000    
      249039   0.00000000       0.00000000       0.00000000       0.00000000    
      249040   0.00000000       0.00000000       0.00000000       0.00000000    
      249041   0.00000000       0.00000000       0.00000000       0.00000000    
      249042   0.00000000       0.00000000       0.00000000       0.00000000    
      249043   0.00000000       0.00000000       0.00000000       7.82830000    
      249044   0.00000000       0.00000000       0.00000000       0.00000000    
      249045   0.00000000       0.00000000       0.00000000       0.00000000    
      249046   0.00000000       0.00000000       0.00000000       0.00000000    
      249047   0.00000000       0.00000000       0.00000000       0.00000000    
      249048   0.00000000       0.00000000       0.00000000       0.00000000    
      249049   0.00000000       0.00000000       0.00000000       0.00000000    
      249050   0.00000000       0.00000000       0.00000000       0.00000000    
      249051   0.00000000       0.00000000       0.00000000       0.00000000    
      249052   0.00000000       0.00000000       0.00000000       0.00000000    
      249053   0.00000000       0.00000000       0.00000000       0.00000000    
      249054   0.00000000       0.00000000       0.00000000       0.00000000    
      249055   0.00000000       0.00000000       0.00000000       0.00000000    
      249056   0.00000000       0.00000000       0.00000000       0.00000000    
      249057   0.00000000       10.6440001       7.42959976       0.00000000    
      249058   0.00000000       0.00000000       0.00000000       0.00000000    
      249059   0.00000000       0.00000000       0.00000000       0.00000000    
      249060   0.00000000       0.00000000       0.00000000       0.00000000    
      249061   0.00000000       0.00000000       0.00000000       0.00000000    
      249062   0.00000000       0.00000000       0.00000000       0.00000000    
      249063   0.00000000       0.00000000       0.00000000       0.00000000    
      249064   0.00000000       0.00000000       0.00000000       0.00000000    
      249065   0.00000000       0.00000000       0.00000000       0.00000000    
      249066   0.00000000       0.00000000       0.00000000       0.00000000    
      249067   0.00000000       0.00000000       0.00000000       0.00000000    
      249068   0.00000000       0.00000000       0.00000000       0.00000000    
      249069   0.00000000       0.00000000       0.00000000       0.00000000    
      249070   0.00000000       0.00000000       0.00000000       0.00000000    
      249071   0.00000000       0.00000000       0.00000000       0.00000000    
      249072   0.00000000       0.00000000       0.00000000       0.00000000    
      249073   0.00000000       0.00000000       0.00000000       0.00000000    
      249074   0.00000000       0.00000000       0.00000000       0.00000000    
      249075   0.00000000       0.00000000       0.00000000       0.00000000    
      249076   0.00000000       0.00000000       0.00000000       0.00000000    
      249077   0.00000000       0.00000000       0.00000000       0.00000000    
      249078   0.00000000       0.00000000       0.00000000       0.00000000    
      249079   0.00000000       0.00000000       0.00000000       0.00000000    
      249080   0.00000000       0.00000000       0.00000000       0.00000000    
      249081   0.00000000       0.00000000       0.00000000       0.00000000    
      249082   0.00000000       0.00000000       0.00000000       0.00000000    
      249083   0.00000000       0.00000000       0.00000000       0.00000000    
      249084   0.00000000       0.00000000       0.00000000       0.00000000    
      249085   0.00000000       0.00000000       0.00000000       0.00000000    
      249086   0.00000000       0.00000000       0.00000000       0.00000000    
      249087   0.00000000       0.00000000       0.00000000       0.00000000    
      249088   0.00000000       0.00000000       0.00000000       0.00000000    
      249089   0.00000000       0.00000000       0.00000000       0.00000000    
      249090   0.00000000       0.00000000       0.00000000       0.00000000    
      249091   0.00000000       0.00000000       0.00000000       0.00000000    
      249092   0.00000000       0.00000000       0.00000000       0.00000000    
      249093   0.00000000       0.00000000       0.00000000       0.00000000    
      249094   0.00000000       0.00000000       0.00000000       0.00000000    
      249095   0.00000000       0.00000000       0.00000000       0.00000000    
      249096   0.00000000       0.00000000       0.00000000       0.00000000    
      249097   0.00000000       0.00000000       0.00000000       0.00000000    
      249098   0.00000000       0.00000000       0.00000000       0.00000000    
      249099   0.00000000       0.00000000       0.00000000       0.00000000    
      249100   0.00000000       0.00000000       0.00000000       0.00000000    
      249101   0.00000000       0.00000000       0.00000000       0.00000000    
      249102   0.00000000       0.00000000       0.00000000       0.00000000    
      249103   0.00000000       0.00000000       0.00000000       0.00000000    
      249104   0.00000000       0.00000000       0.00000000       0.00000000    
      249105   0.00000000       0.00000000       0.00000000       0.00000000    
      249106   0.00000000       0.00000000       0.00000000       0.00000000    
      249107   0.00000000       0.00000000       0.00000000       0.00000000    
      249108   0.00000000       0.00000000       0.00000000       0.00000000    
      249109   0.00000000       0.00000000       0.00000000       0.00000000    
      249110   0.00000000       0.00000000       0.00000000       0.00000000    
      249111   0.00000000       0.00000000       0.00000000       0.00000000    
      249112   0.00000000       0.00000000       0.00000000       0.00000000    
      249113   0.00000000       0.00000000       0.00000000       0.00000000    
      249114   0.00000000       0.00000000       0.00000000       0.00000000    
      249115   6.07550001       0.00000000       0.00000000       0.00000000    
      249116   0.00000000       0.00000000       0.00000000       0.00000000    
      249117   0.00000000       0.00000000       0.00000000       0.00000000    
      249118   0.00000000       0.00000000       0.00000000       0.00000000    
      249119   0.00000000       0.00000000       0.00000000       0.00000000    
      249120   0.00000000       0.00000000       0.00000000       0.00000000    
      249121   0.00000000       0.00000000       0.00000000       0.00000000    
      249122   0.00000000       0.00000000       0.00000000       0.00000000    
      249123   0.00000000       0.00000000       0.00000000       0.00000000    
      249124   0.00000000       0.00000000       0.00000000       0.00000000    
      249125   0.00000000       0.00000000       0.00000000       0.00000000    
      249126   0.00000000       0.00000000       0.00000000       0.00000000    
      249127   0.00000000       0.00000000       0.00000000       0.00000000    
      249128   0.00000000       0.00000000       0.00000000       0.00000000    
      249129   0.00000000       0.00000000       0.00000000       0.00000000    
      249130   0.00000000       0.00000000       0.00000000       0.00000000    
      249131   0.00000000       0.00000000       0.00000000       0.00000000    
      249132   0.00000000       0.00000000       0.00000000       0.00000000    
      249133   0.00000000       0.00000000       0.00000000       0.00000000    
      249134   0.00000000       0.00000000       0.00000000       0.00000000    
      249135   0.00000000       0.00000000       0.00000000       0.00000000    
      249136   0.00000000       0.00000000       0.00000000       0.00000000    
      249137   0.00000000       0.00000000       0.00000000       0.00000000    
      249138   0.00000000       0.00000000       0.00000000       0.00000000    
      249139   0.00000000       0.00000000       0.00000000       0.00000000    
      249140   0.00000000       0.00000000       0.00000000       0.00000000    
      249141   0.00000000       0.00000000       0.00000000       0.00000000    
      249142   0.00000000       0.00000000       0.00000000       0.00000000    
      249143   0.00000000       0.00000000       0.00000000       0.00000000    
      249144   0.00000000       0.00000000       0.00000000       0.00000000    
      249145   0.00000000       0.00000000       0.00000000       0.00000000    
      249146   0.00000000       0.00000000       0.00000000       0.00000000    
      249147   0.00000000       0.00000000       0.00000000       0.00000000    
      249148   0.00000000       0.00000000       0.00000000       0.00000000    
      249149   0.00000000       0.00000000       0.00000000       0.00000000    
      249150   0.00000000       0.00000000       0.00000000       0.00000000    
      249151   0.00000000       0.00000000       0.00000000       0.00000000    
      249152   0.00000000       0.00000000       0.00000000       0.00000000    
      249153   0.00000000       0.00000000       0.00000000       0.00000000    
      249154   0.00000000       0.00000000       0.00000000       0.00000000    
      249155   0.00000000       0.00000000       0.00000000       0.00000000    
      249156   0.00000000       0.00000000       0.00000000       0.00000000    
      249157   0.00000000       0.00000000       0.00000000       0.00000000    
      249158   0.00000000       0.00000000       0.00000000       0.00000000    
      249159   0.00000000       0.00000000       0.00000000       0.00000000    
      249160   0.00000000       0.00000000       0.00000000       0.00000000    
      249161   0.00000000       0.00000000       0.00000000       0.00000000    
      249162   0.00000000       0.00000000       0.00000000       0.00000000    
      249163   0.00000000       0.00000000       0.00000000       0.00000000    
      249164   0.00000000       0.00000000       0.00000000       0.00000000    
      249165   0.00000000       0.00000000       0.00000000       0.00000000    
      249166   0.00000000       0.00000000       0.00000000       0.00000000    
      249167   0.00000000       0.00000000       0.00000000       0.00000000    
      249168   0.00000000       0.00000000       0.00000000       0.00000000    
      249169   0.00000000       0.00000000       0.00000000       0.00000000    
      249170   0.00000000       0.00000000       0.00000000       0.00000000    
      249171   0.00000000       0.00000000       0.00000000       0.00000000    
      249172   0.00000000       0.00000000       0.00000000       0.00000000    
      249173   0.00000000       0.00000000       0.00000000       0.00000000    
      249174   0.00000000       0.00000000       0.00000000       0.00000000    
      249175   0.00000000       0.00000000       0.00000000       0.00000000    
      249176   0.00000000       0.00000000       0.00000000       0.00000000    
      249177   0.00000000       0.00000000       0.00000000       0.00000000    
      249178   0.00000000       0.00000000       0.00000000       0.00000000    
      249179   0.00000000       0.00000000       0.00000000       0.00000000    
      249180   0.00000000       0.00000000       0.00000000       0.00000000    
      249181   0.00000000       0.00000000       0.00000000       0.00000000    
      249182   0.00000000       0.00000000       0.00000000       0.00000000    
      249183   0.00000000       0.00000000       0.00000000       0.00000000    
      249184   6.26529980       5.33260012       0.00000000       0.00000000    
      249185   0.00000000       0.00000000       0.00000000       0.00000000    
      249186   0.00000000       0.00000000       0.00000000       0.00000000    
      249187   0.00000000       0.00000000       0.00000000       0.00000000    
      249188   0.00000000       0.00000000       0.00000000       0.00000000    
      249189   0.00000000       0.00000000       0.00000000       0.00000000    
      249190   0.00000000       0.00000000       0.00000000       0.00000000    
      249191   0.00000000       0.00000000       0.00000000       0.00000000    
      249192   0.00000000       0.00000000       0.00000000       0.00000000    
      249193   0.00000000       0.00000000       0.00000000       0.00000000    
      249194   0.00000000       0.00000000       0.00000000       0.00000000    
      249195   0.00000000       0.00000000       0.00000000       0.00000000    
      249196   0.00000000       0.00000000       0.00000000       0.00000000    
      249197   0.00000000       0.00000000       0.00000000       0.00000000    
      249198   0.00000000       0.00000000       0.00000000       0.00000000    
      249199   0.00000000       0.00000000       0.00000000       0.00000000    
      249200   0.00000000       0.00000000       0.00000000       0.00000000    
      249201   0.00000000       0.00000000       0.00000000       0.00000000    
      249202   0.00000000       0.00000000       0.00000000       0.00000000    
      249203   0.00000000       0.00000000       0.00000000       0.00000000    
      249204   0.00000000       0.00000000       0.00000000       0.00000000    
      249205   0.00000000       0.00000000       0.00000000       0.00000000    
      249206   5.55900002       0.00000000       0.00000000       0.00000000    
      249207   0.00000000       0.00000000       0.00000000       0.00000000    
      249208   0.00000000       0.00000000       0.00000000       0.00000000    
      249209   0.00000000       0.00000000       0.00000000       0.00000000    
      249210   0.00000000       0.00000000       0.00000000       0.00000000    
      249211   0.00000000       0.00000000       0.00000000       0.00000000    
      249212   0.00000000       4.48769999       0.00000000       0.00000000    
      249213   0.00000000       0.00000000       0.00000000       0.00000000    
      249214   0.00000000       0.00000000       0.00000000       0.00000000    
      249215   0.00000000       5.21379995       7.30870008       10.8280001    
      249216   0.00000000       0.00000000       0.00000000       0.00000000    
      249217   0.00000000       0.00000000       0.00000000       0.00000000    
      249218   0.00000000       0.00000000       0.00000000       0.00000000    
      249219   0.00000000       0.00000000       0.00000000       0.00000000    
      249220   0.00000000       0.00000000       0.00000000       0.00000000    
      249221   0.00000000       0.00000000       0.00000000       0.00000000    
      249222   0.00000000       0.00000000       0.00000000       0.00000000    
      249223   0.00000000       0.00000000       0.00000000       0.00000000    
      249224   0.00000000       0.00000000       0.00000000       0.00000000    
      249225   0.00000000       0.00000000       0.00000000       0.00000000    
      249226   0.00000000       0.00000000       0.00000000       0.00000000    
      249227   0.00000000       0.00000000       0.00000000       0.00000000    
      249228   0.00000000       0.00000000       0.00000000       0.00000000    
      249229   0.00000000       0.00000000       0.00000000       0.00000000    
      249230   0.00000000       0.00000000       0.00000000       0.00000000    
      249231   0.00000000       0.00000000       0.00000000       5.66550016    
      249232   0.00000000       0.00000000       0.00000000       0.00000000    
      249233   0.00000000       0.00000000       0.00000000       0.00000000    
      249234   0.00000000       0.00000000       0.00000000       0.00000000    
      249235   0.00000000       0.00000000       0.00000000       0.00000000    
      249236   0.00000000       0.00000000       0.00000000       0.00000000    
      249237   0.00000000       0.00000000       0.00000000       0.00000000    
      249238   0.00000000       0.00000000       0.00000000       0.00000000    
      249239   0.00000000       0.00000000       0.00000000       0.00000000    
      249240   0.00000000       0.00000000       0.00000000       0.00000000    
      249241   0.00000000       0.00000000       0.00000000       0.00000000    
      249242   0.00000000       0.00000000       0.00000000       0.00000000    
      249243   0.00000000       0.00000000       0.00000000       0.00000000    
      249244   0.00000000       0.00000000       0.00000000       0.00000000    
      249245   0.00000000       0.00000000       0.00000000       0.00000000    
      249246   0.00000000       0.00000000       0.00000000       0.00000000    
      249247   0.00000000       0.00000000       0.00000000       0.00000000    
      249248   0.00000000       0.00000000       0.00000000       0.00000000    
      249249   0.00000000       0.00000000       0.00000000       0.00000000    
      249250   0.00000000       0.00000000       0.00000000       0.00000000    
      249251   0.00000000       0.00000000       0.00000000       0.00000000    
      249252   0.00000000       0.00000000       0.00000000       0.00000000    
      249253   0.00000000       0.00000000       0.00000000       0.00000000    
      249254   0.00000000       0.00000000       0.00000000       0.00000000    
      249255   0.00000000       0.00000000       0.00000000       0.00000000    
      249256   0.00000000       0.00000000       0.00000000       0.00000000    
      249257   0.00000000       0.00000000       0.00000000       0.00000000    
      249258   0.00000000       0.00000000       0.00000000       0.00000000    
      249259   0.00000000       0.00000000       0.00000000       0.00000000    
      249260   0.00000000       0.00000000       0.00000000       0.00000000    
      249261   0.00000000       0.00000000       0.00000000       0.00000000    
      249262   0.00000000       0.00000000       0.00000000       0.00000000    
      249263   0.00000000       0.00000000       0.00000000       0.00000000    
      249264   0.00000000       0.00000000       0.00000000       0.00000000    
      249265   0.00000000       0.00000000       0.00000000       0.00000000    
      249266   0.00000000       0.00000000       0.00000000       0.00000000    
      249267   0.00000000       0.00000000       0.00000000       0.00000000    
      249268   0.00000000       0.00000000       0.00000000       0.00000000    
      249269   0.00000000       0.00000000       0.00000000       0.00000000    
      249270   0.00000000       0.00000000       0.00000000       0.00000000    
      249271   0.00000000       0.00000000       0.00000000       0.00000000    
      249272   0.00000000       0.00000000       0.00000000       0.00000000    
      249273   0.00000000       0.00000000       0.00000000       0.00000000    
      249274   0.00000000       0.00000000       0.00000000       0.00000000    
      249275   0.00000000       0.00000000       0.00000000       0.00000000    
      249276   0.00000000       0.00000000       0.00000000       0.00000000    
      249277   0.00000000       0.00000000       0.00000000       0.00000000    
      249278   0.00000000       0.00000000       0.00000000       0.00000000    
      249279   0.00000000       0.00000000       0.00000000       0.00000000    
      249280   0.00000000       0.00000000       0.00000000       0.00000000    
      249281   0.00000000       0.00000000       0.00000000       0.00000000    
      249282   0.00000000       0.00000000       0.00000000       0.00000000    
      249283   0.00000000       0.00000000       0.00000000       0.00000000    
      249284   0.00000000       0.00000000       0.00000000       0.00000000    
      249285   0.00000000       0.00000000       0.00000000       0.00000000    
      249286   0.00000000       0.00000000       0.00000000       0.00000000    
      249287   0.00000000       0.00000000       0.00000000       0.00000000    
      249288   0.00000000       0.00000000       0.00000000       6.34619999    
      249289   0.00000000       0.00000000       0.00000000       0.00000000    
      249290   5.03310013       0.00000000       0.00000000       0.00000000    
      249291   0.00000000       0.00000000       0.00000000       0.00000000    
      249292   0.00000000       0.00000000       0.00000000       0.00000000    
      249293   0.00000000       0.00000000       0.00000000       0.00000000    
      249294   0.00000000       0.00000000       0.00000000       0.00000000    
      249295   0.00000000       0.00000000       0.00000000       0.00000000    
      249296   0.00000000       0.00000000       0.00000000       0.00000000    
      249297   0.00000000       0.00000000       0.00000000       0.00000000    
      249298   0.00000000       0.00000000       0.00000000       0.00000000    
      249299   0.00000000       0.00000000       0.00000000       0.00000000    
      249300   0.00000000       0.00000000       0.00000000       0.00000000    
      249301   0.00000000       0.00000000       0.00000000       0.00000000    
      249302   0.00000000       0.00000000       0.00000000       0.00000000    
      249303   0.00000000       0.00000000       0.00000000       0.00000000    
      249304   0.00000000       0.00000000       0.00000000       0.00000000    
      249305   0.00000000       0.00000000       0.00000000       0.00000000    
      249306   0.00000000       0.00000000       0.00000000       0.00000000    
      249307   0.00000000       0.00000000       0.00000000       0.00000000    
      249308   0.00000000       0.00000000       0.00000000       0.00000000    
      249309   0.00000000       0.00000000       0.00000000       6.99860001    
      249310   0.00000000       0.00000000       0.00000000       0.00000000    
      249311   0.00000000       0.00000000       0.00000000       0.00000000    
      249312   0.00000000       0.00000000       0.00000000       0.00000000    
      249313   0.00000000       0.00000000       0.00000000       0.00000000    
      249314   0.00000000       0.00000000       0.00000000       0.00000000    
      249315   0.00000000       0.00000000       0.00000000       0.00000000    
      249316   0.00000000       0.00000000       0.00000000       0.00000000    
      249317   0.00000000       0.00000000       0.00000000       0.00000000    
      249318   0.00000000       0.00000000       0.00000000       0.00000000    
      249319   0.00000000       0.00000000       0.00000000       0.00000000    
      249320   0.00000000       0.00000000       0.00000000       0.00000000    
      249321   0.00000000       0.00000000       0.00000000       0.00000000    
      249322   0.00000000       0.00000000       0.00000000       0.00000000    
      249323   0.00000000       0.00000000       0.00000000       0.00000000    
      249324   0.00000000       0.00000000       0.00000000       0.00000000    
      249325   0.00000000       0.00000000       0.00000000       0.00000000    
      249326   0.00000000       0.00000000       0.00000000       0.00000000    
      249327   0.00000000       0.00000000       0.00000000       0.00000000    
      249328   0.00000000       0.00000000       0.00000000       0.00000000    
      249329   0.00000000       5.92710018       0.00000000       0.00000000    
      249330   0.00000000       0.00000000       0.00000000       0.00000000    
      249331   0.00000000       0.00000000       0.00000000       0.00000000    
      249332   0.00000000       0.00000000       0.00000000       0.00000000    
      249333   0.00000000       0.00000000       0.00000000       0.00000000    
      249334   0.00000000       0.00000000       0.00000000       0.00000000    
      249335   0.00000000       0.00000000       0.00000000       0.00000000    
      249336   0.00000000       7.67939997       0.00000000       0.00000000    
      249337   0.00000000       0.00000000       0.00000000       0.00000000    
      249338   0.00000000       0.00000000       0.00000000       0.00000000    
      249339   0.00000000       0.00000000       0.00000000       0.00000000    
      249340   0.00000000       0.00000000       0.00000000       0.00000000    
      249341   0.00000000       0.00000000       0.00000000       0.00000000    
      249342   0.00000000       0.00000000       0.00000000       0.00000000    
      249343   0.00000000       0.00000000       0.00000000       0.00000000    
      249344   0.00000000       0.00000000       0.00000000       0.00000000    
      249345   0.00000000       0.00000000       0.00000000       0.00000000    
      249346   0.00000000       0.00000000       0.00000000       0.00000000    
      249347   0.00000000       0.00000000       0.00000000       0.00000000    
      249348   0.00000000       0.00000000       0.00000000       0.00000000    
      249349   0.00000000       0.00000000       0.00000000       0.00000000    
      249350   0.00000000       0.00000000       0.00000000       0.00000000    
      249351   0.00000000       0.00000000       0.00000000       0.00000000    
      249352   0.00000000       0.00000000       7.07550001       0.00000000    
      249353   0.00000000       0.00000000       0.00000000       0.00000000    
      249354   0.00000000       0.00000000       0.00000000       0.00000000    
      249355   0.00000000       0.00000000       0.00000000       0.00000000    
      249356   0.00000000       0.00000000       0.00000000       0.00000000    
      249357   0.00000000       0.00000000       0.00000000       0.00000000    
      249358   0.00000000       0.00000000       0.00000000       0.00000000    
      249359   0.00000000       0.00000000       0.00000000       0.00000000    
      249360   0.00000000       0.00000000       0.00000000       0.00000000    
      249361   0.00000000       0.00000000       0.00000000       0.00000000    
      249362   0.00000000       0.00000000       0.00000000       0.00000000    
      249363   0.00000000       0.00000000       0.00000000       0.00000000    
      249364   0.00000000       0.00000000       0.00000000       0.00000000    
      249365   0.00000000       0.00000000       0.00000000       0.00000000    
      249366   0.00000000       0.00000000       0.00000000       0.00000000    
      249367   0.00000000       0.00000000       0.00000000       0.00000000    
      249368   0.00000000       6.48559999       0.00000000       0.00000000    
      249369   0.00000000       3.90240002       0.00000000       0.00000000    
      249370   0.00000000       0.00000000       0.00000000       0.00000000    
      249371   0.00000000       0.00000000       0.00000000       0.00000000    
      249372   0.00000000       0.00000000       0.00000000       0.00000000    
      249373   0.00000000       0.00000000       0.00000000       0.00000000    
      249374   0.00000000       0.00000000       0.00000000       0.00000000    
      249375   0.00000000       7.77720022       8.27280045       0.00000000    
      249376   0.00000000       0.00000000       0.00000000       0.00000000    
      249377   0.00000000       0.00000000       0.00000000       0.00000000    
      249378   0.00000000       0.00000000       0.00000000       0.00000000    
      249379   0.00000000       0.00000000       0.00000000       0.00000000    
      249380   0.00000000       0.00000000       0.00000000       0.00000000    
      249381   0.00000000       0.00000000       0.00000000       0.00000000    
      249382   0.00000000       0.00000000       0.00000000       0.00000000    
      249383   0.00000000       0.00000000       0.00000000       0.00000000    
      249384   0.00000000       0.00000000       0.00000000       0.00000000    
      249385   0.00000000       0.00000000       0.00000000       0.00000000    
      249386   0.00000000       0.00000000       0.00000000       0.00000000    
      249387   0.00000000       0.00000000       0.00000000       0.00000000    
      249388   0.00000000       0.00000000       0.00000000       0.00000000    
      249389   0.00000000       0.00000000       0.00000000       0.00000000    
      249390   0.00000000       0.00000000       0.00000000       0.00000000    
      249391   0.00000000       0.00000000       0.00000000       0.00000000    
      249392   0.00000000       0.00000000       0.00000000       0.00000000    
      249393   0.00000000       0.00000000       0.00000000       0.00000000    
      249394   0.00000000       0.00000000       0.00000000       0.00000000    
      249395   0.00000000       0.00000000       0.00000000       0.00000000    
      249396   0.00000000       0.00000000       0.00000000       0.00000000    
      249397   0.00000000       0.00000000       0.00000000       0.00000000    
      249398   0.00000000       0.00000000       0.00000000       0.00000000    
      249399   0.00000000       0.00000000       0.00000000       0.00000000    
      249400   0.00000000       0.00000000       0.00000000       0.00000000    
      249401   0.00000000       6.14639997       0.00000000       0.00000000    
      249402   0.00000000       5.71519995       0.00000000       0.00000000    
      249403   0.00000000       0.00000000       0.00000000       0.00000000    
      249404   0.00000000       0.00000000       0.00000000       0.00000000    
      249405   0.00000000       0.00000000       0.00000000       0.00000000    
      249406   0.00000000       0.00000000       0.00000000       0.00000000    
      249407   0.00000000       0.00000000       0.00000000       0.00000000    
      249408   0.00000000       0.00000000       0.00000000       0.00000000    
      249409   0.00000000       0.00000000       0.00000000       0.00000000    
      249410   0.00000000       0.00000000       0.00000000       0.00000000    
      249411   0.00000000       0.00000000       0.00000000       0.00000000    
      249412   0.00000000       0.00000000       0.00000000       0.00000000    
      249413   0.00000000       0.00000000       0.00000000       0.00000000    
      249414   0.00000000       0.00000000       0.00000000       0.00000000    
      249415   0.00000000       0.00000000       0.00000000       0.00000000    
      249416   0.00000000       0.00000000       0.00000000       0.00000000    
      249417   0.00000000       0.00000000       0.00000000       0.00000000    
      249418   0.00000000       0.00000000       0.00000000       0.00000000    
      249419   0.00000000       0.00000000       0.00000000       0.00000000    
      249420   0.00000000       0.00000000       0.00000000       0.00000000    
      249421   0.00000000       0.00000000       0.00000000       0.00000000    
      249422   0.00000000       0.00000000       0.00000000       0.00000000    
      249423   0.00000000       0.00000000       0.00000000       0.00000000    
      249424   0.00000000       0.00000000       0.00000000       0.00000000    
      249425   0.00000000       0.00000000       0.00000000       0.00000000    
      249426   0.00000000       0.00000000       0.00000000       0.00000000    
      249427   0.00000000       0.00000000       0.00000000       0.00000000    
      249428   0.00000000       0.00000000       0.00000000       0.00000000    
      249429   0.00000000       0.00000000       0.00000000       0.00000000    
      249430   0.00000000       0.00000000       0.00000000       0.00000000    
      249431   0.00000000       0.00000000       0.00000000       0.00000000    
      249432   0.00000000       0.00000000       0.00000000       0.00000000    
      249433   0.00000000       0.00000000       0.00000000       0.00000000    
      249434   0.00000000       0.00000000       0.00000000       0.00000000    
      249435   0.00000000       0.00000000       0.00000000       0.00000000    
      249436   0.00000000       0.00000000       0.00000000       0.00000000    
      249437   0.00000000       0.00000000       0.00000000       0.00000000    
      249438   0.00000000       0.00000000       0.00000000       0.00000000    
      249439   0.00000000       0.00000000       0.00000000       0.00000000    
      249440   0.00000000       0.00000000       0.00000000       0.00000000    
      249441   0.00000000       0.00000000       0.00000000       0.00000000    
      249442   0.00000000       0.00000000       0.00000000       0.00000000    
      249443   0.00000000       0.00000000       0.00000000       0.00000000    
      249444   0.00000000       0.00000000       0.00000000       0.00000000    
      249445   0.00000000       0.00000000       0.00000000       0.00000000    
      249446   0.00000000       0.00000000       0.00000000       0.00000000    
      249447   0.00000000       0.00000000       0.00000000       0.00000000    
      249448   0.00000000       0.00000000       0.00000000       0.00000000    
      249449   0.00000000       0.00000000       0.00000000       0.00000000    
      249450   0.00000000       7.76770020       6.80929995       0.00000000    
      249451   0.00000000       0.00000000       0.00000000       0.00000000    
      249452   0.00000000       0.00000000       0.00000000       0.00000000    
      249453   0.00000000       0.00000000       0.00000000       0.00000000    
      249454   0.00000000       0.00000000       0.00000000       0.00000000    
      249455   0.00000000       0.00000000       0.00000000       0.00000000    
      249456   0.00000000       0.00000000       0.00000000       0.00000000    
      249457   0.00000000       8.26399994       0.00000000       0.00000000    
      249458   0.00000000       0.00000000       0.00000000       0.00000000    
      249459   0.00000000       0.00000000       0.00000000       0.00000000    
      249460   0.00000000       0.00000000       0.00000000       0.00000000    
      249461   0.00000000       0.00000000       0.00000000       0.00000000    
      249462   0.00000000       0.00000000       0.00000000       0.00000000    
      249463   0.00000000       0.00000000       0.00000000       0.00000000    
      249464   0.00000000       0.00000000       0.00000000       0.00000000    
      249465   0.00000000       0.00000000       6.67409992       0.00000000    
      249466   0.00000000       0.00000000       0.00000000       0.00000000    
      249467   0.00000000       0.00000000       0.00000000       0.00000000    
      249468   0.00000000       0.00000000       0.00000000       0.00000000    
      249469   0.00000000       0.00000000       0.00000000       0.00000000    
      249470   0.00000000       0.00000000       0.00000000       0.00000000    
      249471   0.00000000       0.00000000       0.00000000       0.00000000    
      249472   0.00000000       0.00000000       0.00000000       0.00000000    
      249473   0.00000000       0.00000000       0.00000000       0.00000000    
      249474   0.00000000       0.00000000       0.00000000       0.00000000    
      249475   0.00000000       0.00000000       0.00000000       0.00000000    
      249476   0.00000000       0.00000000       0.00000000       0.00000000    
      249477   0.00000000       0.00000000       0.00000000       0.00000000    
      249478   0.00000000       0.00000000       0.00000000       0.00000000    
      249479   0.00000000       0.00000000       0.00000000       0.00000000    
      249480   0.00000000       0.00000000       0.00000000       0.00000000    
      249481   0.00000000       0.00000000       0.00000000       0.00000000    
      249482   0.00000000       0.00000000       0.00000000       0.00000000    
      249483   0.00000000       0.00000000       0.00000000       0.00000000    
      249484   0.00000000       0.00000000       0.00000000       5.61539984    
      249485   0.00000000       0.00000000       0.00000000       0.00000000    
      249486   0.00000000       0.00000000       0.00000000       0.00000000    
      249487   0.00000000       0.00000000       0.00000000       0.00000000    
      249488   0.00000000       0.00000000       0.00000000       0.00000000    
      249489   0.00000000       0.00000000       0.00000000       0.00000000    
      249490   0.00000000       0.00000000       0.00000000       0.00000000    
      249491   0.00000000       0.00000000       0.00000000       6.35120010    
      249492   0.00000000       0.00000000       0.00000000       0.00000000    
      249493   0.00000000       0.00000000       0.00000000       0.00000000    
      249494   0.00000000       0.00000000       0.00000000       0.00000000    
      249495   0.00000000       0.00000000       0.00000000       0.00000000    
      249496   0.00000000       0.00000000       0.00000000       0.00000000    
      249497   0.00000000       0.00000000       0.00000000       8.54619980    
      249498   0.00000000       0.00000000       0.00000000       0.00000000    
      249499   0.00000000       0.00000000       0.00000000       0.00000000    
      249500   0.00000000       5.59670019       0.00000000       0.00000000    
      249501   0.00000000       0.00000000       0.00000000       0.00000000    
      249502   0.00000000       7.23260021       0.00000000       0.00000000    
      249503   0.00000000       0.00000000       0.00000000       0.00000000    
      249504   0.00000000       0.00000000       0.00000000       0.00000000    
      249505   0.00000000       0.00000000       0.00000000       0.00000000    
      249506   0.00000000       0.00000000       0.00000000       0.00000000    
      249507   0.00000000       0.00000000       0.00000000       0.00000000    
      249508   0.00000000       0.00000000       0.00000000       0.00000000    
      249509   0.00000000       0.00000000       0.00000000       0.00000000    
      249510   0.00000000       0.00000000       0.00000000       0.00000000    
      249511   0.00000000       0.00000000       0.00000000       0.00000000    
      249512   0.00000000       0.00000000       0.00000000       0.00000000    
      249513   0.00000000       0.00000000       0.00000000       0.00000000    
      249514   0.00000000       0.00000000       0.00000000       0.00000000    
      249515   0.00000000       0.00000000       0.00000000       0.00000000    
      249516   0.00000000       0.00000000       0.00000000       0.00000000    
      249517   0.00000000       0.00000000       0.00000000       0.00000000    
      249518   0.00000000       0.00000000       0.00000000       0.00000000    
      249519   0.00000000       0.00000000       0.00000000       0.00000000    
      249520   0.00000000       0.00000000       0.00000000       0.00000000    
      249521   0.00000000       0.00000000       0.00000000       0.00000000    
      249522   0.00000000       0.00000000       0.00000000       0.00000000    
      249523   0.00000000       0.00000000       0.00000000       0.00000000    
      249524   0.00000000       0.00000000       0.00000000       0.00000000    
      249525   0.00000000       0.00000000       0.00000000       0.00000000    
      249526   0.00000000       0.00000000       0.00000000       0.00000000    
      249527   0.00000000       5.87389994       0.00000000       0.00000000    
      249528   0.00000000       0.00000000       0.00000000       0.00000000    
      249529   0.00000000       0.00000000       0.00000000       0.00000000    
      249530   0.00000000       0.00000000       0.00000000       0.00000000    
      249531   0.00000000       0.00000000       0.00000000       0.00000000    
      249532   0.00000000       0.00000000       0.00000000       0.00000000    
      249533   0.00000000       0.00000000       0.00000000       0.00000000    
      249534   0.00000000       0.00000000       0.00000000       0.00000000    
      249535   0.00000000       0.00000000       0.00000000       0.00000000    
      249536   0.00000000       0.00000000       0.00000000       0.00000000    
      249537   0.00000000       0.00000000       0.00000000       0.00000000    
      249538   0.00000000       0.00000000       0.00000000       0.00000000    
      249539   0.00000000       0.00000000       0.00000000       0.00000000    
      249540   0.00000000       0.00000000       0.00000000       0.00000000    
      249541   0.00000000       0.00000000       0.00000000       0.00000000    
      249542   0.00000000       0.00000000       0.00000000       0.00000000    
      249543   0.00000000       0.00000000       0.00000000       0.00000000    
      249544   0.00000000       0.00000000       0.00000000       0.00000000    
      249545   0.00000000       0.00000000       0.00000000       0.00000000    
      249546   0.00000000       0.00000000       0.00000000       0.00000000    
      249547   0.00000000       12.3760004       10.9680004       0.00000000    
      249548   0.00000000       12.6599998       0.00000000       0.00000000    
      249549   0.00000000       8.08600044       7.85750008       0.00000000    
      249550   0.00000000       0.00000000       0.00000000       0.00000000    
      249551   0.00000000       0.00000000       0.00000000       0.00000000    
      249552   0.00000000       0.00000000       0.00000000       0.00000000    
      249553   0.00000000       0.00000000       0.00000000       0.00000000    
      249554   0.00000000       0.00000000       0.00000000       0.00000000    
      249555   0.00000000       0.00000000       0.00000000       0.00000000    
      249556   0.00000000       0.00000000       0.00000000       0.00000000    
      249557   0.00000000       0.00000000       0.00000000       0.00000000    
      249558   0.00000000       0.00000000       0.00000000       0.00000000    
      249559   0.00000000       0.00000000       0.00000000       0.00000000    
      249560   0.00000000       0.00000000       0.00000000       0.00000000    
      249561   0.00000000       0.00000000       0.00000000       0.00000000    
      249562   0.00000000       0.00000000       0.00000000       0.00000000    
      249563   0.00000000       0.00000000       0.00000000       0.00000000    
      249564   0.00000000       0.00000000       0.00000000       0.00000000    
      249565   0.00000000       0.00000000       0.00000000       0.00000000    
      249566   0.00000000       0.00000000       0.00000000       0.00000000    
      249567   0.00000000       0.00000000       0.00000000       0.00000000    
      249568   0.00000000       0.00000000       0.00000000       0.00000000    
      249569   0.00000000       0.00000000       0.00000000       0.00000000    
      249570   0.00000000       0.00000000       0.00000000       0.00000000    
      249571   0.00000000       0.00000000       0.00000000       0.00000000    
      249572   0.00000000       0.00000000       0.00000000       0.00000000    
      249573   0.00000000       0.00000000       0.00000000       0.00000000    
      249574   0.00000000       0.00000000       0.00000000       0.00000000    
      249575   0.00000000       0.00000000       0.00000000       0.00000000    
      249576   0.00000000       0.00000000       0.00000000       0.00000000    
      249577   0.00000000       0.00000000       0.00000000       0.00000000    
      249578   0.00000000       0.00000000       0.00000000       0.00000000    
      249579   0.00000000       0.00000000       0.00000000       0.00000000    
      249580   0.00000000       0.00000000       0.00000000       0.00000000    
      249581   0.00000000       0.00000000       0.00000000       0.00000000    
      249582   0.00000000       0.00000000       0.00000000       0.00000000    
      249583   0.00000000       0.00000000       0.00000000       0.00000000    
      249584   0.00000000       0.00000000       0.00000000       0.00000000    
      249585   0.00000000       0.00000000       0.00000000       0.00000000    
      249586   0.00000000       0.00000000       0.00000000       0.00000000    
      249587   0.00000000       0.00000000       0.00000000       0.00000000    
      249588   0.00000000       0.00000000       0.00000000       0.00000000    
      249589   0.00000000       0.00000000       0.00000000       0.00000000    
      249590   0.00000000       0.00000000       0.00000000       0.00000000    
      249591   0.00000000       0.00000000       0.00000000       0.00000000    
      249592   0.00000000       0.00000000       0.00000000       0.00000000    
      249593   0.00000000       0.00000000       0.00000000       0.00000000    
      249594   0.00000000       0.00000000       0.00000000       0.00000000    
      249595   0.00000000       0.00000000       0.00000000       0.00000000    
      249596   0.00000000       0.00000000       0.00000000       0.00000000    
      249597   0.00000000       0.00000000       0.00000000       0.00000000    
      249598   0.00000000       0.00000000       0.00000000       0.00000000    
      249599   0.00000000       0.00000000       0.00000000       0.00000000    
      249600   0.00000000       0.00000000       0.00000000       0.00000000    
      249601   0.00000000       0.00000000       0.00000000       0.00000000    
      249602   0.00000000       0.00000000       0.00000000       0.00000000    
      249603   0.00000000       0.00000000       0.00000000       0.00000000    
      249604   0.00000000       0.00000000       0.00000000       0.00000000    
      249605   0.00000000       0.00000000       0.00000000       0.00000000    
      249606   0.00000000       0.00000000       0.00000000       0.00000000    
      249607   0.00000000       0.00000000       0.00000000       0.00000000    
      249608   0.00000000       0.00000000       0.00000000       0.00000000    
      249609   0.00000000       0.00000000       0.00000000       0.00000000    
      249610   0.00000000       0.00000000       0.00000000       0.00000000    
      249611   0.00000000       0.00000000       0.00000000       0.00000000    
      249612   0.00000000       0.00000000       0.00000000       0.00000000    
      249613   0.00000000       0.00000000       0.00000000       0.00000000    
      249614   0.00000000       0.00000000       0.00000000       0.00000000    
      249615   0.00000000       0.00000000       0.00000000       0.00000000    
      249616   0.00000000       0.00000000       0.00000000       0.00000000    
      249617   0.00000000       0.00000000       0.00000000       0.00000000    
      249618   0.00000000       0.00000000       0.00000000       0.00000000    
      249619   0.00000000       0.00000000       0.00000000       0.00000000    
      249620   0.00000000       0.00000000       0.00000000       0.00000000    
      249621   0.00000000       0.00000000       0.00000000       0.00000000    
      249622   0.00000000       0.00000000       0.00000000       0.00000000    
      249623   0.00000000       0.00000000       0.00000000       0.00000000    
      249624   0.00000000       0.00000000       0.00000000       0.00000000    
      249625   0.00000000       0.00000000       0.00000000       0.00000000    
      249626   0.00000000       0.00000000       0.00000000       0.00000000    
      249627   0.00000000       0.00000000       0.00000000       0.00000000    
      249628   0.00000000       0.00000000       0.00000000       0.00000000    
      249629   0.00000000       0.00000000       0.00000000       0.00000000    
      249630   0.00000000       0.00000000       0.00000000       0.00000000    
      249631   0.00000000       0.00000000       0.00000000       0.00000000    
      249632   0.00000000       0.00000000       0.00000000       0.00000000    
      249633   0.00000000       0.00000000       0.00000000       0.00000000    
      249634   0.00000000       0.00000000       0.00000000       0.00000000    
      249635   0.00000000       0.00000000       0.00000000       0.00000000    
      249636   0.00000000       0.00000000       0.00000000       0.00000000    
      249637   0.00000000       0.00000000       0.00000000       0.00000000    
      249638   0.00000000       0.00000000       0.00000000       0.00000000    
      249639   0.00000000       0.00000000       0.00000000       0.00000000    
      249640   0.00000000       0.00000000       0.00000000       0.00000000    
      249641   0.00000000       0.00000000       0.00000000       0.00000000    
      249642   0.00000000       0.00000000       0.00000000       0.00000000    
      249643   0.00000000       0.00000000       0.00000000       0.00000000    
      249644   0.00000000       7.57700014       0.00000000       0.00000000    
      249645   0.00000000       0.00000000       0.00000000       0.00000000    
      249646   0.00000000       0.00000000       0.00000000       0.00000000    
      249647   0.00000000       0.00000000       0.00000000       0.00000000    
      249648   0.00000000       0.00000000       0.00000000       0.00000000    
      249649   0.00000000       0.00000000       0.00000000       0.00000000    
      249650   0.00000000       0.00000000       0.00000000       0.00000000    
      249651   0.00000000       0.00000000       0.00000000       0.00000000    
      249652   0.00000000       0.00000000       0.00000000       0.00000000    
      249653   0.00000000       0.00000000       0.00000000       0.00000000    
      249654   0.00000000       0.00000000       0.00000000       0.00000000    
      249655   0.00000000       0.00000000       0.00000000       0.00000000    
      249656   0.00000000       0.00000000       0.00000000       0.00000000    
      249657   0.00000000       0.00000000       0.00000000       0.00000000    
      249658   0.00000000       0.00000000       5.76919985       0.00000000    
      249659   0.00000000       0.00000000       0.00000000       0.00000000    
      249660   0.00000000       0.00000000       0.00000000       0.00000000    
      249661   0.00000000       0.00000000       0.00000000       0.00000000    
      249662   0.00000000       0.00000000       0.00000000       0.00000000    
      249663   0.00000000       0.00000000       0.00000000       0.00000000    
      249664   0.00000000       0.00000000       0.00000000       0.00000000    
      249665   0.00000000       0.00000000       0.00000000       0.00000000    
      249666   0.00000000       0.00000000       0.00000000       0.00000000    
      249667   0.00000000       0.00000000       0.00000000       0.00000000    
      249668   0.00000000       0.00000000       0.00000000       0.00000000    
      249669   0.00000000       0.00000000       0.00000000       0.00000000    
      249670   0.00000000       0.00000000       0.00000000       0.00000000    
      249671   0.00000000       0.00000000       0.00000000       0.00000000    
      249672   0.00000000       0.00000000       0.00000000       0.00000000    
      249673   0.00000000       0.00000000       0.00000000       0.00000000    
      249674   0.00000000       0.00000000       0.00000000       0.00000000    
      249675   0.00000000       0.00000000       0.00000000       0.00000000    
      249676   0.00000000       0.00000000       0.00000000       0.00000000    
      249677   0.00000000       0.00000000       0.00000000       0.00000000    
      249678   0.00000000       0.00000000       0.00000000       0.00000000    
      249679   0.00000000       0.00000000       0.00000000       0.00000000    
      249680   0.00000000       0.00000000       0.00000000       0.00000000    
      249681   0.00000000       0.00000000       0.00000000       0.00000000    
      249682   0.00000000       0.00000000       0.00000000       0.00000000    
      249683   0.00000000       0.00000000       0.00000000       0.00000000    
      249684   0.00000000       0.00000000       0.00000000       0.00000000    
      249685   0.00000000       0.00000000       0.00000000       0.00000000    
      249686   0.00000000       0.00000000       0.00000000       0.00000000    
      249687   0.00000000       0.00000000       0.00000000       0.00000000    
      249688   0.00000000       6.78039980       7.99620008       8.43179989    
      249689   0.00000000       0.00000000       0.00000000       0.00000000    
      249690   0.00000000       0.00000000       0.00000000       0.00000000    
      249691   0.00000000       0.00000000       0.00000000       0.00000000    
      249692   0.00000000       0.00000000       0.00000000       0.00000000    
      249693   0.00000000       0.00000000       0.00000000       0.00000000    
      249694   0.00000000       0.00000000       0.00000000       0.00000000    
      249695   0.00000000       0.00000000       0.00000000       0.00000000    
      249696   0.00000000       0.00000000       0.00000000       0.00000000    
      249697   0.00000000       0.00000000       0.00000000       0.00000000    
      249698   0.00000000       0.00000000       0.00000000       0.00000000    
      249699   0.00000000       0.00000000       0.00000000       0.00000000    
      249700   0.00000000       0.00000000       0.00000000       0.00000000    
      249701   0.00000000       0.00000000       0.00000000       0.00000000    
      249702   0.00000000       0.00000000       0.00000000       0.00000000    
      249703   0.00000000       0.00000000       0.00000000       0.00000000    
      249704   0.00000000       0.00000000       0.00000000       7.80030012    
      249705   0.00000000       0.00000000       0.00000000       0.00000000    
      249706   0.00000000       0.00000000       0.00000000       0.00000000    
      249707   0.00000000       0.00000000       0.00000000       0.00000000    
      249708   0.00000000       0.00000000       0.00000000       0.00000000    
      249709   0.00000000       0.00000000       0.00000000       0.00000000    
      249710   0.00000000       0.00000000       0.00000000       0.00000000    
      249711   0.00000000       0.00000000       0.00000000       0.00000000    
      249712   0.00000000       0.00000000       0.00000000       0.00000000    
      249713   0.00000000       0.00000000       0.00000000       0.00000000    
      249714   0.00000000       0.00000000       0.00000000       0.00000000    
      249715   0.00000000       0.00000000       0.00000000       0.00000000    
      249716   0.00000000       0.00000000       0.00000000       0.00000000    
      249717   0.00000000       0.00000000       0.00000000       0.00000000    
      249718   0.00000000       0.00000000       0.00000000       0.00000000    
      249719   0.00000000       0.00000000       0.00000000       0.00000000    
      249720   0.00000000       0.00000000       0.00000000       0.00000000    
      249721   0.00000000       0.00000000       0.00000000       0.00000000    
      249722   0.00000000       0.00000000       0.00000000       0.00000000    
      249723   0.00000000       0.00000000       0.00000000       0.00000000    
      249724   0.00000000       0.00000000       0.00000000       0.00000000    
      249725   0.00000000       0.00000000       0.00000000       0.00000000    
      249726   0.00000000       0.00000000       0.00000000       0.00000000    
      249727   0.00000000       0.00000000       0.00000000       0.00000000    
      249728   0.00000000       0.00000000       0.00000000       0.00000000    
      249729   0.00000000       0.00000000       0.00000000       0.00000000    
      249730   0.00000000       0.00000000       0.00000000       0.00000000    
      249731   0.00000000       0.00000000       0.00000000       0.00000000    
      249732   0.00000000       0.00000000       0.00000000       7.55380011    
      249733   0.00000000       0.00000000       0.00000000       0.00000000    
      249734   0.00000000       0.00000000       0.00000000       0.00000000    
      249735   0.00000000       0.00000000       0.00000000       0.00000000    
      249736   0.00000000       0.00000000       0.00000000       0.00000000    
      249737   0.00000000       0.00000000       0.00000000       0.00000000    
      249738   0.00000000       0.00000000       0.00000000       0.00000000    
      249739   0.00000000       0.00000000       0.00000000       0.00000000    
      249740   0.00000000       0.00000000       0.00000000       0.00000000    
      249741   0.00000000       0.00000000       0.00000000       0.00000000    
      249742   0.00000000       0.00000000       0.00000000       0.00000000    
      249743   0.00000000       0.00000000       0.00000000       0.00000000    
      249744   0.00000000       0.00000000       0.00000000       0.00000000    
      249745   0.00000000       0.00000000       0.00000000       0.00000000    
      249746   0.00000000       0.00000000       0.00000000       0.00000000    
      249747   0.00000000       0.00000000       0.00000000       0.00000000    
      249748   0.00000000       0.00000000       0.00000000       0.00000000    
      249749   0.00000000       0.00000000       0.00000000       0.00000000    
      249750   0.00000000       0.00000000       0.00000000       0.00000000    
      249751   0.00000000       0.00000000       0.00000000       0.00000000    
      249752   0.00000000       0.00000000       0.00000000       0.00000000    
      249753   0.00000000       0.00000000       0.00000000       0.00000000    
      249754   0.00000000       0.00000000       0.00000000       0.00000000    
      249755   0.00000000       0.00000000       0.00000000       0.00000000    
      249756   0.00000000       0.00000000       0.00000000       0.00000000    
      249757   0.00000000       0.00000000       7.59490013       0.00000000    
      249758   0.00000000       0.00000000       0.00000000       0.00000000    
      249759   0.00000000       0.00000000       0.00000000       0.00000000    
      249760   0.00000000       0.00000000       0.00000000       0.00000000    
      249761   0.00000000       0.00000000       0.00000000       0.00000000    
      249762   0.00000000       0.00000000       0.00000000       0.00000000    
      249763   0.00000000       0.00000000       0.00000000       0.00000000    
      249764   0.00000000       0.00000000       0.00000000       0.00000000    
      249765   0.00000000       0.00000000       0.00000000       0.00000000    
      249766   0.00000000       0.00000000       0.00000000       0.00000000    
      249767   0.00000000       0.00000000       0.00000000       0.00000000    
      249768   0.00000000       0.00000000       0.00000000       0.00000000    
      249769   0.00000000       0.00000000       0.00000000       0.00000000    
      249770   0.00000000       0.00000000       0.00000000       0.00000000    
      249771   0.00000000       0.00000000       0.00000000       0.00000000    
      249772   0.00000000       0.00000000       0.00000000       0.00000000    
      249773   0.00000000       0.00000000       0.00000000       0.00000000    
      249774   0.00000000       0.00000000       0.00000000       0.00000000    
      249775   0.00000000       0.00000000       0.00000000       0.00000000    
      249776   0.00000000       0.00000000       0.00000000       0.00000000    
      249777   0.00000000       0.00000000       0.00000000       0.00000000    
      249778   0.00000000       0.00000000       0.00000000       0.00000000    
      249779   0.00000000       0.00000000       0.00000000       0.00000000    
      249780   0.00000000       0.00000000       0.00000000       0.00000000    
      249781   0.00000000       0.00000000       0.00000000       0.00000000    
      249782   0.00000000       0.00000000       0.00000000       0.00000000    
      249783   0.00000000       0.00000000       0.00000000       0.00000000    
      249784   0.00000000       0.00000000       0.00000000       0.00000000    
      249785   0.00000000       0.00000000       0.00000000       0.00000000    
      249786   0.00000000       0.00000000       0.00000000       0.00000000    
      249787   0.00000000       0.00000000       0.00000000       0.00000000    
      249788   0.00000000       0.00000000       0.00000000       0.00000000    
      249789   0.00000000       0.00000000       0.00000000       0.00000000    
      249790   0.00000000       0.00000000       0.00000000       0.00000000    
      249791   0.00000000       0.00000000       0.00000000       0.00000000    
      249792   0.00000000       0.00000000       0.00000000       0.00000000    
      249793   0.00000000       0.00000000       0.00000000       0.00000000    
      249794   0.00000000       0.00000000       0.00000000       0.00000000    
      249795   0.00000000       0.00000000       0.00000000       0.00000000    
      249796   0.00000000       0.00000000       0.00000000       0.00000000    
      249797   0.00000000       0.00000000       0.00000000       0.00000000    
      249798   0.00000000       0.00000000       0.00000000       0.00000000    
      249799   0.00000000       0.00000000       0.00000000       0.00000000    
      249800   0.00000000       0.00000000       0.00000000       0.00000000    
      249801   0.00000000       0.00000000       0.00000000       0.00000000    
      249802   0.00000000       0.00000000       0.00000000       0.00000000    
      249803   5.30490017       0.00000000       0.00000000       0.00000000    
      249804   0.00000000       0.00000000       0.00000000       0.00000000    
      249805   0.00000000       0.00000000       0.00000000       0.00000000    
      249806   0.00000000       0.00000000       0.00000000       0.00000000    
      249807   0.00000000       0.00000000       0.00000000       0.00000000    
      249808   0.00000000       0.00000000       0.00000000       0.00000000    
      249809   0.00000000       7.70819998       6.70660019       0.00000000    
      249810   0.00000000       0.00000000       0.00000000       0.00000000    
      249811   0.00000000       0.00000000       0.00000000       0.00000000    
      249812   0.00000000       0.00000000       0.00000000       0.00000000    
      249813   0.00000000       0.00000000       0.00000000       0.00000000    
      249814   0.00000000       0.00000000       0.00000000       0.00000000    
      249815   0.00000000       0.00000000       0.00000000       0.00000000    
      249816   0.00000000       0.00000000       0.00000000       0.00000000    
      249817   0.00000000       0.00000000       0.00000000       0.00000000    
      249818   0.00000000       0.00000000       0.00000000       0.00000000    
      249819   0.00000000       0.00000000       0.00000000       0.00000000    
      249820   0.00000000       0.00000000       0.00000000       0.00000000    
      249821   0.00000000       0.00000000       0.00000000       0.00000000    
      249822   0.00000000       0.00000000       0.00000000       0.00000000    
      249823   0.00000000       0.00000000       0.00000000       0.00000000    
      249824   0.00000000       0.00000000       0.00000000       0.00000000    
      249825   0.00000000       0.00000000       0.00000000       0.00000000    
      249826   0.00000000       0.00000000       0.00000000       0.00000000    
      249827   0.00000000       0.00000000       0.00000000       0.00000000    
      249828   0.00000000       0.00000000       0.00000000       0.00000000    
      249829   0.00000000       0.00000000       0.00000000       0.00000000    
      249830   0.00000000       0.00000000       0.00000000       0.00000000    
      249831   0.00000000       0.00000000       0.00000000       0.00000000    
      249832   0.00000000       0.00000000       0.00000000       0.00000000    
      249833   0.00000000       0.00000000       0.00000000       0.00000000    
      249834   0.00000000       0.00000000       0.00000000       0.00000000    
      249835   0.00000000       0.00000000       0.00000000       0.00000000    
      249836   0.00000000       0.00000000       0.00000000       0.00000000    
      249837   0.00000000       0.00000000       0.00000000       0.00000000
[truncated: 1,442,530 more chars]
