# Supplementary material for: A Transcriptomics and Comparative Genomics Analysis Reveals Gene Families with a Role in Body Plan Complexity
Source: Front Plant Sci. 2017 May 29;8:869. doi: 10.3389/fpls.2017.00869 (PMC5446989; doi:10.3389/fpls.2017.00869)
Supplement: Supplementary file 2 [file Program_Files.zip › gradientG/grad_heart/sig.txt]

1 2 0.71072 0.15843
1 3 0.6823 0.010929
1 4 1.1953 0.16449
2 3 0.55524 -0.1031
2 4 0.98102 0.084067
3 4 1.0588 0.16706
