# Supplementary material for: A Transcriptomics and Comparative Genomics Analysis Reveals Gene Families with a Role in Body Plan Complexity
Source: Front Plant Sci. 2017 May 29;8:869. doi: 10.3389/fpls.2017.00869 (PMC5446989; doi:10.3389/fpls.2017.00869)
Supplement: Supplementary file 2 [file Program_Files.zip › gradientG/grad_heart/tissue.txt]

1	244901	9.3902	9.0193	8.9854	10.288	9.9951
2	244902	9.1509	8.3988	8.2355	9.9119	9.6069
3	244903	9.4555	8.0803	8.8513	8.7934	9.1957
4	244904	4.1463	2.7439	3.2741	3.7059	3.8003
5	244905	1.8683	1.2891	1.7934	2.0212	1.6844
6	244906	7.6731	8.1754	8.4767	9.1789	9.1457
7	244907	5.1364	5.0389	5.6834	5.0530	4.4448
8	244908	2.5908	2.5561	2.3152	1.7378	1.6924
9	244909	2.2208	1.9209	1.9766	2.2449	2.0418
10	244910	2.9215	2.1495	1.5940	1.5922	2.2844
11	244911	5.7475	4.6559	4.2671	3.9318	4.5157
12	244912	6.7098	6.1222	6.7897	6.5595	6.3736
13	244913	5.6639	4.9176	4.8510	4.8203	4.9037
14	244914	8.4603	8.8715	7.4645	7.9767	7.9383
15	244915	7.4861	6.1507	6.3606	6.8148	6.4622
16	244916	4.7943	3.6263	4.1690	3.3229	4.0170
17	244917	5.0936	4.0245	4.4556	3.9608	4.3979
18	244918	4.5011	3.7586	3.9184	3.4063	3.2896
19	244919	5.8797	5.0541	5.0551	5.2732	5.3259
20	244920	7.5357	6.7323	6.6941	7.2629	7.3417
21	244921	6.1764	3.8230	4.6158	5.0942	5.2006
22	244922	5.9536	4.0232	4.5514	3.5346	4.5749
23	244923	2.7925	2.3516	2.3662	2.3749	2.8577
24	244924	4.4580	4.0358	4.0114	3.6522	3.7870
25	244925	4.1738	3.5978	4.2977	5.0960	4.5687
26	244926	7.8527	7.1157	7.2703	7.7462	7.5879
27	244927	4.7941	3.6737	5.5847	4.5499	4.4096
28	244928	6.9510	5.7807	5.8288	6.3945	6.6016
29	244929	8.2511	8.2562	8.4854	8.8826	8.5202
30	244930	5.8341	5.0481	5.1465	4.9965	4.6946
31	244931	5.2047	4.0245	3.1937	3.3112	2.6375
32	244932	9.8569	10.528	10.784	9.6586	10.565
33	244933	8.3989	9.0906	9.3807	8.2355	8.4459
34	244934	7.6826	8.1580	8.3529	7.2275	7.9465
35	244935	7.7975	7.9974	8.5562	7.4422	7.7158
36	244936	7.6169	7.5002	8.3353	7.6211	7.1270
37	244937	7.3378	7.4760	7.9196	6.5649	6.6836
38	244938	8.5580	8.3562	9.1208	7.0660	7.7914
39	244939	8.5987	8.3335	9.1035	7.2890	7.8669
40	244940	10.010	9.6081	10.254	8.9247	9.0796
41	244941	4.9544	4.2284	4.5114	4.4144	4.5713
42	244942	3.7458	3.4423	3.8866	3.8447	3.6468
43	244943	7.7529	6.8870	7.3483	8.1619	8.1140
44	244944	6.9147	6.3528	6.2899	6.5575	6.3046
45	244945	7.8265	6.7249	7.0890	7.0831	7.2202
46	244946	3.3915	2.2854	2.5813	2.6028	2.4071
47	244947	3.4075	2.2919	2.4377	2.0786	1.9065
48	244948	3.4787	2.6783	2.8446	2.8826	3.0939
49	244949	4.7559	3.2955	3.7910	4.5629	3.9981
50	244950	7.4206	6.6830	6.7062	8.1403	7.8500
51	244951	8.4606	8.3882	8.0474	9.2523	8.9865
52	244952	5.7251	3.3004	4.1957	4.3475	4.1822
53	244953	6.1143	5.3367	5.6470	6.9461	6.5665
54	244954	4.7249	3.7340	4.7877	4.9069	5.3228
55	244955	5.9689	5.1206	4.1247	4.1235	3.8281
56	244956	6.9434	5.4579	4.4327	4.0073	5.3225
57	244957	8.3923	7.6956	7.5900	8.7166	8.6431
58	244958	2.7761	2.1633	1.8777	1.8605	1.6879
59	244959	5.7710	4.5767	5.9465	6.9782	6.8141
60	244960	8.1217	8.3067	8.7222	6.4646	6.9759
61	244961	8.9287	9.3463	9.8183	8.5431	9.2086
62	244962	8.0867	9.0267	9.4212	7.6951	8.5374
63	244963	11.586	11.966	12.475	11.926	12.299
64	244964	9.0242	9.9374	10.547	9.0005	9.9070
65	244965	5.2480	6.0287	6.0311	5.1049	5.5258
66	244966	6.0253	7.0393	7.4266	7.2170	7.0362
67	244967	6.0278	6.7256	7.5754	6.3819	6.9717
68	244968	9.6546	9.8758	10.318	9.9305	9.8423
69	244969	5.9972	6.5098	6.5102	6.2258	5.6464
70	244970	10.192	10.380	10.749	9.4883	9.6535
71	244971	9.9914	9.6086	10.227	9.3353	9.6580
72	244972	10.234	10.624	10.997	10.248	10.884
73	244973	3.2995	4.0167	5.4302	3.7368	3.8625
74	244974	8.3228	8.8912	9.2248	8.2614	8.7472
75	244975	8.6036	9.1784	10.005	8.2628	9.0080
76	244976	8.9549	9.3354	10.012	8.8029	9.4440
77	244977	7.9357	9.1550	9.6480	8.1283	8.8745
78	244978	8.8457	8.8487	9.1150	8.9617	8.5981
79	244979	10.363	10.057	10.450	8.9614	9.0728
80	244980	10.606	10.262	10.681	8.9308	9.6576
81	244981	8.5975	8.2494	8.5563	5.9809	6.7909
82	244982	9.6373	9.5956	10.009	8.5821	9.1298
83	244983	10.018	9.5258	10.301	7.5421	8.4042
84	244984	8.7335	8.5287	9.0174	6.4455	7.0779
85	244985	9.2853	9.1695	9.9301	7.4592	7.8230
86	244986	9.1444	8.7727	9.6023	6.4513	7.2908
87	244987	10.402	9.9536	10.748	8.7542	9.4739
88	244988	7.6660	7.6436	8.3174	7.3553	7.5836
89	244989	7.2970	6.6423	7.7819	5.8878	6.7624
90	244990	8.5366	8.9228	9.5003	8.5992	8.5711
91	244991	6.5139	6.6985	8.2319	6.7681	7.2299
92	244992	10.375	10.050	10.834	9.1599	9.4241
93	244993	8.5636	8.6240	9.3128	8.6836	8.6258
94	244994	2.4083	3.5753	4.0181	2.5907	2.3843
95	244995	7.9010	8.0686	8.7009	7.6274	7.9012
96	244996	7.0021	6.5963	7.0461	5.1836	6.0217
97	244997	9.0023	8.8190	9.3015	7.4473	7.9728
98	244998	9.6836	8.9842	9.8300	8.2436	8.4949
99	244999	8.7292	8.0116	8.6859	7.1010	7.6811
100	245000	8.5576	9.2612	10.319	8.4710	9.6889
101	245001	3.3332	4.0693	4.6704	2.9520	3.7123
102	245002	10.517	10.797	11.374	10.340	10.899
103	245003	10.116	10.573	11.373	10.235	11.040
104	245004	7.9950	8.4665	9.0019	7.6764	8.4530
105	245005	7.4144	7.9640	8.4554	6.8987	7.4700
106	245006	10.884	11.314	11.606	10.737	11.478
107	245007	8.7964	9.4346	9.3261	8.7123	9.4407
108	245008	9.1895	8.8514	9.2337	8.7216	8.8166
109	245009	10.072	10.019	10.550	8.8102	9.4398
110	245010	5.7593	5.9465	7.1544	5.9800	5.8646
111	245011	6.8342	7.3408	8.2817	6.7246	6.9361
112	245012	6.1317	6.2157	7.0028	6.1832	6.3192
113	245013	9.6440	9.4580	10.305	8.6967	9.2587
114	245014	8.6003	8.8715	9.5645	7.7517	8.3824
115	245015	10.701	11.122	11.821	10.814	11.363
116	245016	8.2632	8.4887	8.6333	8.2859	8.1996
117	245017	8.0956	8.3179	8.7447	8.2695	8.4779
118	245018	7.8705	8.1897	8.7834	7.4095	7.9994
119	245019	9.2813	9.4757	9.9024	8.8526	9.1124
120	245020	7.8152	7.5874	8.3036	7.1502	7.3719
121	245021	7.2459	8.4214	8.2702	8.3830	8.6555
122	245022	5.7523	6.3892	7.2186	6.4494	6.4665
123	245023	7.6988	8.3100	8.7802	7.7240	8.4035
124	245024	8.6439	8.4611	9.2651	7.7818	8.3222
125	245025	9.5118	10.109	10.509	8.4073	9.5217
126	245026	10.123	10.842	11.232	9.9964	10.944
127	245027	4.7382	4.1175	4.4702	4.0102	3.8142
128	245028	5.2694	3.0562	3.2635	4.8644	4.2737
129	245029	4.7789	1.7114	1.4196	1.4786	1.7206
130	245030	1.0035	1.0114	0.93190	1.1717	1.0761
131	245031	2.9000	2.3829	2.8777	3.1113	2.4228
132	245032	1.2163	1.5918	1.5487	1.3367	1.4375
133	245033	1.5896	1.6315	1.6676	1.7271	1.5223
134	245034	1.3888	1.3909	1.4923	1.4195	1.4395
135	245035	3.0776	3.1157	3.1613	3.3790	2.9528
136	245036	1.2034	1.5491	1.4934	1.5812	1.4872
137	245037	1.5873	1.7470	1.7312	1.8320	1.7431
138	245038	1.6969	1.7604	1.7533	1.5355	1.4467
139	245039	4.2240	5.1804	4.0557	6.3122	6.0289
140	245040	2.7027	2.0203	1.5166	1.7133	1.6707
141	245041	1.3647	1.3382	1.3583	1.5880	1.4312
142	245042	4.5861	3.9845	3.8105	2.7140	3.6232
143	245043	7.1967	7.3308	7.0909	6.7247	7.0943
144	245044	6.7121	6.8245	8.3764	5.8723	7.0093
145	245045	6.8122	6.7875	7.1050	5.9875	6.3794
146	245046	4.8247	2.4235	2.4927	2.2775	2.5602
147	245047	9.6162	10.277	10.977	9.9999	10.639
148	245048	9.2753	9.4648	9.7964	9.0856	9.7134
149	245049	6.2871	6.6015	7.1260	5.6662	5.7307
150	245050	10.464	11.212	11.154	10.518	11.064
151	245051	3.0924	4.9576	4.4109	2.5771	3.1815
152	245052	5.0179	2.4744	1.8320	3.5571	4.0535
153	245053	2.7408	2.7099	2.1849	2.1322	2.0716
154	245054	7.5532	7.2968	7.4529	6.2118	6.6268
155	245055	2.2533	2.1189	1.6653	1.5056	1.7980
156	245056	1.7587	1.9581	2.1564	2.2412	1.8253
157	245057	1.8394	1.7486	1.9551	1.8276	1.5995
158	245058	1.4509	1.8982	1.7094	1.6126	1.5954
159	245059	5.1398	4.7949	4.7682	5.7221	5.8524
160	245060	6.6502	6.7383	7.0726	6.7046	6.7379
161	245061	4.4726	4.1162	6.6320	2.2523	3.9764
162	245062	6.8087	7.1420	6.9184	7.3526	6.8944
163	245063	4.7562	4.9697	5.1024	4.0934	3.5275
164	245064	4.5706	4.6477	5.2431	6.7903	5.8596
165	245065	5.3547	4.7003	4.7366	8.9603	7.7720
166	245066	5.1682	5.5415	5.7552	5.1508	5.2923
167	245067	5.1934	5.5550	5.4420	5.4984	5.0676
168	245068	2.4748	5.7520	4.6672	2.1592	4.6590
169	245069	1.5501	1.9938	1.9258	1.6828	1.5668
170	245070	3.1510	3.3064	3.4254	3.4439	3.6020
171	245071	1.4332	1.5454	1.6184	1.7535	1.8720
172	245072	2.4714	4.0213	3.2955	1.5853	2.1509
173	245073	2.8178	3.2804	3.2142	2.6976	3.1895
174	245074	4.4302	5.5393	4.8840	4.9223	5.1524
175	245075	1.6967	1.4901	1.8171	2.9348	2.2222
176	245076	2.1666	1.4875	1.4434	1.5092	2.8102
177	245077	1.6897	1.8608	1.7782	1.4094	1.6099
178	245078	6.4493	7.8132	7.2463	7.4246	7.9779
179	245079	1.4737	1.7143	1.6847	2.3865	2.0773
180	245080	3.3478	3.0059	2.1992	2.8235	2.4722
181	245081	6.4286	6.5636	6.6457	7.4064	6.6389
182	245082	2.8280	3.0966	3.1971	3.1913	3.3796
183	245083	3.3209	4.1671	4.1575	4.2506	4.2565
184	245084	5.2530	5.1724	5.9720	6.7202	6.1442
185	245085	7.6378	6.8188	7.7456	6.3221	6.2732
186	245086	2.4140	4.6870	4.1677	3.0218	3.0327
187	245087	1.6132	1.7334	2.1163	1.9644	2.4325
188	245088	1.6213	1.7179	2.0033	1.8735	1.5213
189	245089	3.4910	4.1002	3.5690	6.5672	4.5518
190	245090	1.1429	1.3903	1.2762	1.3673	2.0680
191	245091	1.2337	1.3926	1.3233	1.3092	1.4163
192	245092	4.8274	5.5355	5.2576	6.3545	5.4194
193	245093	6.6215	5.3490	5.3734	7.2702	6.9296
194	245094	6.3603	5.7936	6.2111	8.6941	7.9119
195	245095	3.8861	3.0325	3.2445	3.7127	3.4940
196	245096	3.5997	5.8392	4.8588	2.2734	5.6003
197	245097	4.0571	5.4281	4.4348	3.5150	3.1823
198	245098	3.2621	4.5635	3.0850	3.6968	3.6244
199	245099	4.6341	3.8221	4.5142	4.8835	4.5568
200	245100	5.5610	5.3818	5.4983	5.3686	5.0637
201	245101	2.7115	2.9124	4.3441	2.2824	2.3710
202	245102	1.0968	1.2879	1.3603	1.3763	1.2683
203	245103	1.2842	1.3668	1.3438	1.4983	1.4801
204	245104	5.9937	6.0104	5.6052	6.4248	5.7768
205	245105	1.0936	1.3244	1.3525	1.2710	1.3127
206	245106	10.430	9.3886	9.1758	8.8281	9.1910
207	245107	1.3911	2.0515	1.8354	1.8796	2.0707
208	245108	1.6160	1.7616	1.5595	1.5080	1.3407
209	245109	3.2483	2.5623	3.0471	3.2246	2.8753
210	245110	7.4211	7.5475	6.9581	6.3517	6.3522
211	245111	1.3286	1.4320	1.6858	1.5570	1.4419
212	245112	5.5181	3.8932	4.2964	3.2074	3.6902
213	245113	2.5562	3.2029	3.0921	3.2959	2.7785
214	245114	5.3900	5.7640	6.2392	4.5803	5.4159
215	245115	6.5492	4.5479	4.8271	7.0414	6.3973
216	245116	6.5427	5.8557	6.2470	5.7944	5.6356
217	245117	5.8707	4.8177	4.9728	4.2812	3.8640
218	245118	7.1531	6.7239	8.1556	4.6347	6.1302
219	245119	1.2249	1.5440	1.6316	1.4439	1.9202
220	245120	6.6360	5.7634	6.3202	4.4252	4.5869
221	245121	8.1423	6.9072	7.9996	6.2118	6.7770
222	245122	3.6088	3.4226	3.2781	2.3236	2.2456
223	245123	8.3174	7.4100	8.2085	5.5947	6.8860
224	245124	7.4578	6.0334	6.5233	5.2134	5.6179
225	245125	2.0403	1.9142	2.0485	2.0917	2.2662
226	245126	2.8712	2.8821	2.8526	5.1561	4.6954
227	245127	4.0689	4.2543	4.8378	2.6300	3.5793
228	245128	2.1940	2.4007	2.6798	2.5600	2.3748
229	245129	1.3244	1.0886	1.2245	1.3841	1.2825
230	245130	5.9370	4.2655	2.2122	2.2519	3.3195
231	245131	5.3242	6.2271	6.0302	6.0591	5.8464
232	245132	3.7434	4.0484	3.6395	4.2578	3.1282
233	245133	2.4580	2.3179	2.0101	2.2097	2.0482
234	245134	2.6224	2.4699	3.0139	3.2871	3.0993
235	245135	1.1316	1.5026	1.4797	1.6496	1.3221
236	245136	1.7839	1.4837	2.1987	1.6572	1.6363
237	245137	5.2219	4.7623	5.1019	4.7629	4.3165
238	245138	8.2951	6.0025	2.4601	1.6881	5.0775
239	245139	3.1186	4.0247	2.4804	2.1644	2.6539
240	245140	2.8257	5.7342	1.9426	1.5657	2.2455
241	245141	5.6367	3.7633	3.4598	6.8088	7.0012
242	245142	5.6295	4.9101	5.6872	4.6536	4.0156
243	245143	1.7794	3.1902	2.6442	1.3045	1.9415
244	245144	7.5768	7.0923	7.3486	7.0822	7.0336
245	245145	7.5247	6.6672	7.5235	6.6855	6.0585
246	245146	6.6635	6.9871	6.7617	7.3202	6.4967
247	245147	4.5653	3.7712	3.6732	2.7634	2.8021
248	245148	1.8464	1.7328	1.7658	1.6229	1.5862
249	245149	5.2845	4.3051	4.5398	3.0686	3.5395
250	245150	6.5803	5.4959	6.3060	6.1734	6.0010
251	245151	2.1340	2.4120	2.2811	2.3155	2.2784
252	245152	5.2254	5.6897	5.7345	5.9531	5.3896
253	245153	2.4547	3.3680	2.2869	2.1925	2.7292
254	245154	2.8624	5.6768	3.1504	1.7753	2.2868
255	245155	7.4143	7.1753	7.3043	8.0929	7.3496
256	245156	5.9842	4.8157	3.3282	4.4350	3.8343
257	245157	1.6477	1.6149	1.7615	2.0014	1.7006
258	245158	1.7562	5.0102	1.4955	1.8480	2.1457
259	245159	1.4894	1.4761	1.4137	1.6360	1.5037
260	245160	1.4599	1.3975	1.6245	1.6631	1.6348
261	245161	2.8748	3.2837	3.5855	3.4385	3.0059
262	245162	1.9145	2.0198	1.7320	1.4935	1.3949
263	245163	1.7177	2.1192	2.2080	2.2910	2.0271
264	245164	8.7327	7.9116	7.7874	7.2426	6.6854
265	245165	3.4362	2.9644	4.2677	3.3603	2.5503
266	245166	2.7229	2.2635	2.6302	2.9475	2.8518
267	245167	3.2709	4.3127	3.5135	5.1617	4.1719
268	245168	6.2562	7.2605	7.2073	7.6918	7.4060
269	245169	2.1245	2.3066	2.2584	2.5486	2.0919
270	245170	1.7384	1.8805	1.8994	1.8808	1.6568
271	245171	1.3436	1.5389	1.5306	1.4760	1.4258
272	245172	1.2642	1.4143	1.4587	1.6427	1.7085
273	245173	2.2994	2.4992	2.9425	2.9254	2.8411
274	245174	8.4374	5.4110	3.7856	6.3593	5.5032
275	245175	7.6330	7.3735	7.7690	9.0448	8.1913
276	245176	2.7808	2.8608	2.5500	5.1964	4.4493
277	245177	1.5390	1.6656	1.8378	1.3131	1.6775
278	245178	4.7433	5.3809	5.5373	5.6696	5.9496
279	245179	5.2112	5.1143	4.9423	4.2198	4.1772
280	245180	8.3174	7.4716	7.2407	5.7616	5.4631
281	245181	1.1882	1.4682	1.5584	3.1231	1.9019
282	245182	6.2058	5.3632	5.2376	6.9053	5.8256
283	245183	7.1967	6.0965	4.8909	5.8934	5.6671
284	245184	1.3454	1.3142	1.5362	1.8408	1.4917
285	245185	2.1124	2.5448	2.7298	2.2698	2.2685
286	245186	1.8115	2.0239	1.8751	1.9091	2.0389
287	245187	6.5055	6.9314	6.6503	5.4020	5.3331
288	245188	6.0475	5.7383	6.0570	5.1621	5.6257
289	245189	1.0778	1.4374	1.2642	1.3887	1.4430
290	245190	4.8686	3.0596	3.8914	3.8433	3.2703
291	245191	1.6762	1.5748	1.5942	1.6805	1.5302
292	245192	3.3457	3.6896	2.7858	1.3679	1.5995
293	245193	2.3400	4.5760	4.3932	2.3834	2.7369
294	245194	7.7154	9.6832	10.236	5.8098	8.3632
295	245195	7.4559	8.5719	9.5990	5.9051	8.0652
296	245196	1.3434	1.5575	1.4657	1.5054	1.5814
297	245197	5.1857	6.0063	5.8801	6.2447	6.7316
298	245198	6.0705	6.9457	7.1861	3.7351	5.0031
299	245199	6.6546	6.3989	6.0037	7.7675	6.6304
300	245200	4.8345	6.7051	5.2875	5.5259	6.3581
301	245201	3.1514	3.4212	4.0599	3.6497	4.0802
302	245202	6.0709	4.8577	4.0461	5.3124	5.1623
303	245203	1.1219	1.3920	1.6649	1.4251	1.2764
304	245204	1.5666	1.7737	2.1557	3.1415	1.8464
305	245205	1.5644	1.8551	1.9490	2.3967	2.0753
306	245206	3.8451	3.7882	3.9512	3.0626	2.8456
307	245207	5.8056	6.1143	6.1954	5.6273	5.8079
308	245208	7.3261	5.7086	4.2722	4.0035	5.3830
309	245209	1.3328	1.5303	1.5555	1.2879	1.3493
310	245210	3.0941	2.7319	3.3018	2.6639	2.9612
311	245211	6.6318	6.8776	6.8302	7.0458	6.6553
312	245212	1.6636	1.6706	1.9723	2.0123	1.7128
313	245213	7.4661	6.7600	9.0426	4.3378	7.1723
314	245214	1.3117	1.5273	1.4662	1.4080	1.6712
315	245215	5.7211	4.4587	5.1402	3.8455	4.2582
316	245216	6.0334	6.6902	6.8299	6.1683	6.1682
317	245217	1.2246	1.2517	1.3427	1.1610	1.4330
318	245218	1.5944	1.5086	1.7478	1.6917	1.6348
319	245219	3.5212	2.3808	2.2348	1.8269	2.0181
320	245220	1.0807	1.2105	1.3374	1.3329	1.3050
321	245221	1.6032	1.5891	1.4285	1.5449	1.7540
322	245222	1.3083	1.6079	1.5606	1.5128	1.6978
323	245223	1.1508	1.4393	1.3310	2.4516	1.4019
324	245224	1.4636	1.7822	1.7957	1.7148	1.5558
325	245225	1.4095	1.6909	1.5985	1.6680	1.5430
326	245226	1.2892	1.3702	1.1657	1.5971	1.1432
327	245227	5.4081	5.3124	5.1927	3.6007	3.7701
328	245228	3.3944	6.4748	4.3483	9.9889	8.8774
329	245229	4.1076	6.7189	5.0033	2.4353	4.4881
330	245230	5.9728	6.7248	6.7392	5.2892	6.2491
331	245231	2.7008	1.9552	2.3773	2.6356	2.1790
332	245232	1.9151	2.1417	2.1596	2.0448	2.0731
333	245233	2.1974	2.8960	4.6002	2.7930	2.6639
334	245234	1.3669	1.4277	1.5932	1.3068	1.3601
335	245235	7.5545	6.9368	6.9373	5.9034	6.1699
336	245236	4.0485	3.5326	2.6562	1.9759	2.0683
337	245237	5.7272	5.5909	5.5825	5.6415	5.8690
338	245238	3.6973	3.1027	3.4330	6.3474	5.5219
339	245239	4.3547	7.5189	6.8987	3.2599	4.7129
340	245240	1.3415	1.3926	1.3114	1.2648	1.3132
341	245241	1.3213	1.6037	1.8595	1.6328	1.4061
342	245242	2.4917	2.7792	4.2998	1.4878	2.5201
343	245243	1.2607	1.6269	1.5101	1.4048	1.4479
344	245244	1.7643	3.1224	2.7060	2.9879	3.1771
345	245245	1.6324	1.5473	1.8349	1.6677	1.7084
346	245246	1.1323	1.1621	1.1352	1.4573	1.3843
347	245247	3.7878	3.7852	4.7092	5.0967	5.4245
348	245248	4.7843	3.8208	4.3979	4.1004	3.5716
349	245249	4.4871	3.4215	3.2852	6.0792	4.9216
350	245250	1.6203	1.6005	1.7215	1.5526	1.7074
351	245251	6.2604	5.0803	5.0555	5.4231	6.2109
352	245252	2.3142	2.3484	2.6638	3.1724	3.0163
353	245253	1.4770	1.6241	1.7819	1.6843	1.9541
354	245254	5.0934	5.1912	5.5608	4.4409	4.4086
355	245255	7.6519	8.0102	7.9070	7.1452	7.3167
356	245256	6.0740	5.0988	5.3506	4.1926	3.5726
357	245257	1.3179	1.5835	1.5569	1.4137	1.2754
358	245258	1.3773	1.3980	1.5558	1.4722	1.5743
359	245259	7.3013	6.8457	6.8084	3.4167	4.8328
360	245260	6.1208	5.5124	5.6352	6.7719	6.3590
361	245261	4.9582	4.7935	4.9237	3.9757	3.9443
362	245262	2.6598	3.1736	3.2503	7.1684	6.6599
363	245263	5.6760	5.3205	5.5933	4.9869	4.9085
364	245264	1.6874	1.8245	1.6938	1.6096	1.7456
365	245265	1.1033	1.1443	1.2011	1.0952	1.1246
366	245266	4.0848	2.7328	4.6624	6.0944	5.1950
367	245267	1.3774	1.8590	1.6826	2.4388	2.2212
368	245268	3.5072	2.9792	3.7578	3.2551	2.7088
369	245269	6.0142	5.7747	6.1242	6.3746	5.7011
370	245270	8.5411	9.3636	9.2655	9.0893	9.1849
371	245271	6.7423	6.6194	6.4022	7.1960	6.2262
372	245272	1.5275	1.4892	1.6464	1.7806	1.4227
373	245273	5.5995	5.8729	6.2358	5.6405	5.8752
374	245274	5.8205	5.6180	4.6750	4.6462	5.2766
375	245275	1.5442	2.1694	2.3378	10.912	10.029
376	245276	2.4603	4.4732	5.0835	1.9001	2.4840
377	245277	3.7935	4.1816	4.2550	8.1054	6.6327
378	245278	5.5151	6.8705	6.9075	4.8104	5.9037
379	245279	6.2744	5.9955	6.2873	7.4684	6.5733
380	245280	6.7536	7.1542	6.1641	6.4129	6.2622
381	245281	7.0484	7.1534	6.7114	6.4522	6.8976
382	245282	2.4763	2.1008	2.1767	2.9092	2.1629
383	245283	2.5107	2.6352	2.7778	2.7487	2.2750
384	245284	4.9082	5.0277	5.2763	5.8148	5.2589
385	245285	3.3576	1.7043	2.1538	5.6412	4.4699
386	245286	5.6269	4.7138	5.4993	6.6721	6.1099
387	245287	3.2222	3.1458	3.6548	3.0471	2.9724
388	245288	5.9095	6.1281	5.7853	6.3216	5.5219
389	245289	5.0845	6.3381	6.2370	8.0944	7.4277
390	245290	3.9398	3.9528	3.8456	5.4478	4.0653
391	245291	7.3074	8.2858	8.7425	6.0675	7.1052
392	245292	2.0219	2.1775	2.2322	1.9464	1.7205
393	245293	7.1956	7.7441	6.9721	7.2667	6.6522
394	245294	4.4712	4.1635	4.5459	3.5178	3.1579
395	245295	3.4253	3.0957	3.0047	3.7155	1.9172
396	245296	5.8065	4.2659	5.8262	7.5022	7.3097
397	245297	2.4285	2.4223	3.1699	1.8672	2.2787
398	245298	4.9328	5.5132	5.0552	3.9424	4.1675
399	245299	6.2714	7.6565	7.6625	8.0287	7.6226
400	245300	1.0434	1.2210	1.1341	1.1952	1.0478
401	245301	6.7000	7.6031	8.1882	7.2727	6.8373
402	245302	1.4077	1.6026	1.4917	3.1442	3.4517
403	245303	5.8696	5.1254	5.8979	4.8698	4.6941
404	245304	2.3506	2.2033	1.2345	1.1883	1.3110
405	245305	1.4436	2.4619	1.8721	1.3550	6.4596
406	245306	8.7573	9.5534	9.4099	5.1554	8.4518
407	245307	2.3752	2.1984	2.9431	4.4909	4.4093
408	245308	5.1719	5.5978	4.9861	5.1411	5.7369
409	245309	2.4025	2.0124	1.8385	1.4033	1.2557
410	245310	1.9629	2.4117	1.6657	4.7317	3.2964
411	245311	10.063	9.1859	9.0984	8.1208	8.4262
412	245312	3.6460	3.4065	3.8604	4.1218	2.8085
413	245313	5.1862	5.2949	5.5946	5.2660	5.6520
414	245314	1.3320	1.3132	1.6957	4.2896	2.5179
415	245315	7.1094	7.0272	7.7217	7.6720	7.1068
416	245316	4.5912	3.4249	4.7941	3.1468	2.8684
417	245317	1.4345	1.5090	1.6563	1.5810	1.4570
418	245318	1.4284	1.5296	1.4533	4.0165	2.4003
419	245319	3.8489	1.5930	2.3408	2.4627	4.0222
420	245320	3.9649	3.6593	3.9950	4.3404	4.0415
421	245321	3.6072	3.5795	3.6935	5.7153	5.0060
422	245322	1.4705	1.5380	1.3932	1.6024	1.7163
423	245323	7.6735	9.7285	10.515	10.065	9.7540
424	245324	2.9772	1.7724	1.8428	4.8241	4.0222
425	245325	1.3985	1.1591	1.3119	1.4679	1.1604
426	245326	2.3503	1.6684	2.4822	2.4088	2.1259
427	245327	2.0723	2.0492	1.9705	2.1493	2.0621
428	245328	2.1669	1.9347	2.3747	1.8832	2.0632
429	245329	1.5234	1.8994	1.8661	1.7158	2.0942
430	245330	6.8526	8.8679	8.3469	5.9920	7.1800
431	245331	6.8202	6.5816	6.7700	6.7764	6.4011
432	245332	5.3096	6.0223	7.0033	7.4791	6.3574
433	245333	6.6465	5.0599	6.6422	8.3055	7.1246
434	245334	3.1232	4.4170	5.6023	4.1060	4.1776
435	245335	1.6089	2.0267	1.9539	1.4678	1.4874
436	245336	1.9691	2.2009	2.5625	2.4516	2.1459
437	245337	3.1819	2.8370	3.0534	5.0280	3.4105
438	245338	5.7217	3.4508	2.1681	4.6572	4.6952
439	245339	4.3601	4.4233	5.2578	4.4930	4.2697
440	245340	7.7485	6.9690	7.4057	6.2418	6.4406
441	245341	2.8796	1.6651	1.5417	1.2707	3.8213
442	245342	10.382	9.8426	10.263	9.7284	9.7399
443	245343	6.8021	6.1653	5.5611	2.0473	4.4077
444	245344	3.1476	3.6069	3.8317	3.8978	3.8804
445	245345	2.1106	2.5835	2.4454	2.8853	2.4122
446	245346	2.1152	2.3196	2.1840	3.3704	4.2454
447	245347	4.0781	3.3588	3.8131	2.1539	3.0121
448	245348	8.0928	6.5805	4.3644	8.2101	7.1132
449	245349	1.4947	1.7590	2.5155	1.2972	1.5831
450	245350	7.8707	7.9092	7.2984	7.4963	7.1512
451	245351	7.9951	7.9603	8.0837	8.1183	7.7124
452	245352	2.9743	2.6525	2.8342	2.6212	2.9094
453	245353	1.2605	1.5323	1.5877	1.5645	1.4040
454	245354	4.5511	4.1375	5.0882	2.6602	3.3165
455	245355	10.371	9.7189	10.287	8.8745	9.1923
456	245356	9.6791	8.3789	9.5640	9.5454	8.8503
457	245357	5.7375	5.1858	6.6079	3.1227	4.1150
458	245358	7.7174	6.3461	5.4655	6.1033	6.1507
459	245359	5.9807	6.5691	6.6470	7.8178	7.8296
460	245360	4.6052	4.7321	5.0842	6.4848	5.8505
461	245361	4.9372	3.6573	3.9437	5.7032	5.0269
462	245362	1.5014	2.1662	2.2380	2.7193	2.8029
463	245363	1.4044	1.8352	1.5830	2.1719	1.8362
464	245364	6.3060	5.8135	5.0303	5.8106	4.9823
465	245365	7.1407	7.9204	7.1497	3.7690	6.0673
466	245366	5.7640	6.0891	5.5907	6.8078	6.1273
467	245367	6.5724	4.6845	4.8532	4.7470	4.0983
468	245368	3.3641	3.3570	3.1680	2.8828	2.8950
469	245369	1.2892	1.8135	1.4336	1.2529	1.3850
470	245370	3.2769	4.4762	2.9274	3.5945	3.4638
471	245371	3.5851	6.5194	9.0015	11.900	11.056
472	245372	10.377	9.6078	9.7341	9.3260	9.4454
473	245373	6.7440	7.3018	7.2696	8.5288	7.7998
474	245374	8.1680	7.9787	7.9884	7.1740	7.5566
475	245375	1.3930	2.0679	1.6238	5.0523	4.4260
476	245376	1.4854	1.8696	1.6362	1.6455	1.7891
477	245377	2.0792	1.9922	2.2995	2.2050	2.0217
478	245378	1.5238	1.6455	1.5240	1.4787	1.3631
479	245379	5.7002	5.2886	5.1458	4.4462	5.0352
480	245380	4.8359	4.2296	4.5371	2.4980	3.5590
481	245381	1.3962	1.5414	1.7977	1.5432	1.5891
482	245382	2.6984	2.9156	2.9949	2.8528	2.3968
483	245383	1.4982	1.4361	1.4843	1.4512	1.4015
484	245384	1.3204	1.5634	1.5628	1.8978	2.4170
485	245385	1.6079	1.5825	1.7826	1.4739	1.6347
486	245386	1.8190	2.0360	2.0865	2.0485	2.9610
487	245387	10.797	10.642	11.007	8.5839	9.5810
488	245388	5.0209	4.4178	5.3474	3.7398	3.9485
489	245389	2.4217	2.4039	2.8732	8.3132	6.7781
490	245390	5.5334	6.1262	6.3636	7.0356	5.8123
491	245391	6.8833	7.4215	7.7322	8.7532	8.6118
492	245392	1.2051	1.2886	1.2109	1.1318	1.1108
493	245393	1.4370	1.6675	1.6614	1.6334	1.5850
494	245394	7.5079	7.1112	7.3369	7.5923	6.8897
495	245395	5.9834	5.1421	4.9513	6.5825	5.7752
496	245396	5.2760	6.0594	6.6732	4.5276	4.6151
497	245397	2.3680	1.5648	1.7522	2.1447	2.2281
498	245398	7.0837	6.4365	5.8454	5.9731	5.6259
499	245399	1.3168	1.5270	1.3957	4.1582	4.2651
500	245400	6.2519	6.4164	6.5867	6.1400	6.0672
501	245401	2.2681	1.8216	1.2244	1.9658	1.9819
502	245402	1.8697	2.5583	2.2345	2.4003	2.1898
503	245403	1.4774	1.7033	1.4756	1.1424	1.2201
504	245404	5.2848	4.7465	4.7326	2.9747	3.3174
505	245405	5.1066	4.6214	4.4005	5.3700	5.5366
506	245406	3.0906	4.2488	3.8129	3.4099	7.3815
507	245407	5.2431	5.8919	5.6770	7.3646	6.8533
508	245408	4.7005	3.4059	2.8538	7.1509	5.6342
509	245409	1.3903	1.4694	1.5240	1.5771	1.5315
510	245410	1.1769	1.3749	1.5659	1.1493	1.3936
511	245411	3.7710	3.3947	2.5980	1.5946	1.4621
512	245412	1.6730	1.8031	2.0426	2.2480	1.9904
513	245413	5.7568	5.6440	5.7775	5.2874	5.1010
514	245414	3.3019	3.4007	3.7817	3.6320	3.7621
515	245415	7.3178	7.1739	7.1653	5.3661	5.5404
516	245416	3.8391	2.7829	2.3678	4.7204	3.6900
517	245417	2.1162	1.3190	1.3798	2.8165	1.7715
518	245418	4.5293	4.1430	5.3075	3.9147	4.0542
519	245419	2.0313	2.8085	1.8119	1.8058	2.0216
520	245420	3.3969	3.2121	3.6342	2.9080	2.9413
521	245421	3.5908	4.3110	4.5244	5.7236	5.0442
522	245422	1.3062	1.4152	1.4464	1.5404	1.4442
523	245423	2.8169	3.6753	2.6749	5.1740	4.5038
524	245424	1.9837	2.0871	4.5468	2.5140	2.4038
525	245425	5.5809	6.3619	6.5870	5.7207	5.5363
526	245426	5.8349	4.4036	5.3487	3.2058	3.7514
527	245427	5.0446	6.5239	6.3736	4.8398	5.5500
528	245428	3.9841	3.3410	3.9528	5.4041	4.9074
529	245429	1.2480	1.2862	1.3905	1.3397	1.3044
530	245430	6.9769	6.5972	6.6564	6.7315	6.5150
531	245431	5.7426	5.6901	4.7097	6.7610	4.9006
532	245432	2.0334	1.9514	2.5269	3.9552	3.6203
533	245433	3.9866	4.6116	4.3309	5.5871	4.1460
534	245434	3.3031	3.6228	3.2326	4.3717	3.9929
535	245435	1.7468	1.6083	1.7891	1.8768	1.9652
536	245436	1.3774	1.6343	1.5522	3.3205	5.1726
537	245437	7.8713	6.6606	6.9162	6.1386	6.1685
538	245438	4.8001	5.1221	3.3750	3.2647	2.9773
539	245439	3.2683	2.9478	2.1385	3.9883	3.5169
540	245440	2.2446	3.3963	2.5277	4.0072	2.9985
541	245441	6.3405	4.7355	3.8209	2.8193	3.4556
542	245442	3.5243	3.4702	3.8718	4.2750	4.1214
543	245443	1.5399	1.7303	1.9184	1.8033	1.6651
544	245444	1.8375	1.8498	1.8502	1.9204	1.8279
545	245445	1.8467	1.7866	2.0413	1.8449	1.8587
546	245446	5.4725	4.4637	4.9944	4.7936	4.3879
547	245447	1.2483	1.7219	1.5650	1.5328	1.2952
548	245448	1.5318	2.0426	1.9736	1.9016	1.9664
549	245449	1.3500	1.5059	1.3954	1.3113	1.2154
550	245450	1.1088	1.3315	1.1844	1.1157	1.2151
551	245451	1.3229	1.4449	1.3693	1.6208	1.1490
552	245452	1.3894	1.4530	1.4889	1.4479	1.3999
553	245453	1.9999	2.3636	2.0901	2.8234	2.7087
554	245454	1.2692	1.2167	1.1834	1.3203	1.2808
555	245455	1.6994	1.8560	1.6976	1.7020	1.5944
556	245456	1.6006	1.7515	1.6123	1.7489	1.8518
557	245457	1.9957	2.3665	2.6182	2.1974	2.0169
558	245458	5.3436	5.3569	4.6314	3.5050	3.7571
559	245459	2.3430	3.0511	2.7341	5.6743	3.8272
560	245460	1.7333	2.2048	2.2137	1.9749	1.6613
561	245461	6.8195	4.7662	3.8988	3.5156	3.6032
562	245462	5.8099	5.9616	6.0106	6.2346	6.0693
563	245463	1.8780	1.5654	1.4391	1.6325	1.5580
564	245464	4.3458	4.1192	4.0451	4.4125	4.5107
565	245465	1.3878	1.4255	1.3513	1.3233	1.1990
566	245466	1.6766	2.4007	1.3729	2.4410	2.1811
567	245467	2.9183	2.2824	2.2270	3.1259	3.2052
568	245468	1.6678	1.7244	1.6345	1.7135	1.6402
569	245469	1.0033	1.1771	1.1379	1.1288	1.1792
570	245470	1.6244	1.9246	1.9845	1.9448	1.9627
571	245471	1.7472	1.9854	1.8320	1.7615	1.8454
572	245472	1.0857	1.4421	1.4468	1.8585	1.1730
573	245473	1.4335	2.3954	1.7197	1.4680	1.8908
574	245474	4.6047	5.4147	5.7978	5.9232	5.0012
575	245475	2.2716	2.6968	2.1753	2.2728	2.8397
576	245476	1.8979	1.7682	2.0761	1.8204	1.8257
577	245477	2.5743	2.2286	2.3227	2.6323	2.6583
578	245478	4.1957	3.7998	3.9756	5.1996	4.6186
579	245479	1.3452	1.2385	1.3269	1.2558	1.1455
580	245480	3.8022	4.0237	3.9873	3.6865	4.0126
581	245481	4.3546	4.4578	4.2503	4.5435	3.4291
582	245482	4.7868	4.7411	4.9454	6.4999	5.3640
583	245483	2.9823	5.1780	4.7305	6.4205	6.0871
584	245484	4.0381	4.8717	5.7634	5.1187	5.3891
585	245485	2.3809	1.8365	1.6803	1.6607	1.8943
586	245486	7.7688	6.3347	6.6880	7.2099	7.2941
587	245487	1.9478	2.0294	1.7840	1.7313	2.1023
588	245488	3.0496	2.2618	2.5172	2.9428	2.8546
589	245489	4.6722	4.6179	4.3916	4.8728	4.4644
590	245490	4.2206	4.0078	3.3941	2.9400	3.7326
591	245491	2.9647	3.0576	2.6181	2.7075	3.0602
592	245492	6.5480	5.7196	5.1248	6.4473	5.9039
593	245493	3.4159	3.0461	2.2299	7.2893	6.0868
594	245494	6.8120	5.3027	6.8919	5.2779	5.5630
595	245495	2.1137	1.7891	2.5116	3.1479	2.8787
596	245496	5.3220	4.1703	4.4172	5.6707	4.7140
597	245497	2.6459	3.3011	3.7824	3.0318	3.7592
598	245498	3.5418	2.8689	2.9596	3.4903	3.2786
599	245499	5.6874	3.6825	2.9721	3.1511	4.4496
600	245500	1.7021	1.9886	2.1651	2.0682	1.7896
601	245501	1.3980	1.6423	1.8181	1.6094	1.4955
602	245502	6.8952	5.7837	5.7152	5.3681	5.1835
603	245503	2.0861	2.5755	2.7753	2.6447	2.5389
604	245504	1.1423	1.0282	1.2342	1.1139	1.3947
605	245505	1.0104	1.2291	1.1646	1.2380	1.0829
606	245506	1.2900	1.4921	1.2503	1.3465	1.3510
607	245507	1.5432	1.8788	1.6337	1.4796	1.6705
608	245508	5.3572	4.3847	4.7813	4.5700	3.6576
609	245509	3.2673	3.7390	3.0299	2.4652	2.4122
610	245510	1.6436	1.9892	2.1033	2.1519	2.0321
611	245511	2.5630	3.4508	4.1845	2.2142	4.4117
612	245512	8.1428	7.6291	7.9082	6.8576	6.9258
613	245513	3.3817	3.6421	3.1626	3.4348	3.3606
614	245514	4.0871	4.5151	4.8225	4.5239	4.4197
615	245515	5.4417	3.8076	4.8779	3.1003	3.6516
616	245516	5.5211	5.1730	5.0556	3.0411	3.4671
617	245517	5.1484	4.9889	4.8784	5.7831	4.9006
618	245518	3.6064	2.4073	2.4296	2.1215	2.1351
619	245519	1.4978	1.4168	1.4896	1.3319	1.2285
620	245520	1.6613	1.8219	1.7931	1.7889	1.7755
621	245521	6.3844	5.9560	5.8410	6.4471	5.6929
622	245522	6.1154	5.7552	5.8221	4.5726	4.8760
623	245523	8.6804	6.0212	5.5251	4.0310	6.7383
624	245524	1.4279	1.3387	1.5040	1.6055	1.5088
625	245525	7.8196	6.8739	6.4694	7.9671	7.6150
626	245526	1.8175	1.3637	1.4993	1.6765	1.6458
627	245527	2.6444	2.8814	3.2945	3.3466	3.1495
628	245528	1.1967	1.3742	1.4469	2.1161	1.6302
629	245529	3.6822	2.8643	3.0753	2.8118	2.5643
630	245530	1.8125	1.7415	2.0829	1.9452	2.0773
631	245531	1.0475	1.1987	1.2133	1.2324	0.96717
632	245532	6.5574	6.0874	7.0347	6.0204	5.9647
633	245533	6.9272	6.7162	6.6088	5.2465	4.7483
634	245534	2.3029	2.7352	2.7445	3.0355	2.6398
635	245535	1.5307	1.4389	1.6991	1.6515	1.9108
636	245536	3.7073	3.4753	3.1805	4.2509	3.9919
637	245537	1.4404	1.5879	1.7102	5.7638	4.9532
638	245538	1.5495	1.5234	1.5942	3.5993	2.8058
639	245539	1.8040	1.8161	2.0484	1.7055	1.6242
640	245540	1.9267	1.6745	1.6182	1.6812	1.8147
641	245541	2.3893	2.9102	2.8228	2.3000	2.3730
642	245542	1.5446	1.5328	1.4081	1.6475	1.4564
643	245543	4.1770	5.3512	3.9572	6.5286	6.1143
644	245544	1.4944	1.6557	1.5768	1.4121	1.9149
645	245545	2.1027	2.5126	2.2273	2.4795	2.7571
646	245546	1.5583	2.0608	1.7683	1.5683	1.4690
647	245547	1.8445	2.1412	1.9034	2.2067	2.0310
648	245548	1.2235	1.3761	1.3636	1.4056	1.3499
649	245549	1.4021	1.5954	1.3341	1.3919	1.4221
650	245550	1.3064	1.4854	1.4950	1.1805	1.2494
651	245551	1.2305	1.5063	1.6525	1.6248	1.3001
652	245552	1.1405	1.2893	1.0367	1.1231	1.2635
653	245553	1.6968	1.9442	1.7343	1.9677	1.8120
654	245554	1.2977	1.4948	1.5297	1.2476	1.2086
655	245555	2.0019	2.0772	1.8371	1.5559	1.8031
656	245556	1.2140	1.5697	1.8375	4.2028	3.7365
657	245557	6.8502	7.1814	6.8002	5.8615	6.6272
658	245558	2.3514	1.8129	1.9634	2.5113	2.2278
659	245559	1.0337	1.3445	1.4986	1.6690	2.1275
660	245560	3.7051	3.7522	3.4605	4.1399	3.7483
661	245561	2.1075	2.6927	2.2603	2.2996	2.5326
662	245562	2.7770	2.2798	2.4365	2.5499	2.3247
663	245563	3.0132	4.1949	3.8335	4.8135	5.0919
664	245564	3.3284	2.8588	3.0507	3.0179	3.0114
665	245565	2.2449	1.9686	2.8483	2.6157	1.8817
666	245566	1.4371	1.3435	1.3495	1.3298	1.2041
667	245567	1.5304	1.9748	2.2090	1.6349	1.7490
668	245568	1.3354	1.4858	1.6669	1.4864	1.6949
669	245569	3.8660	2.9942	3.7333	3.1663	3.1603
670	245570	2.2619	2.9683	2.8906	2.5656	2.9423
671	245571	6.8622	4.9222	6.0661	1.5207	3.4142
672	245572	5.4726	4.9168	5.1199	5.3146	5.0952
673	245573	1.4426	1.2629	1.2819	4.0656	3.6151
674	245574	0.83940	1.1910	1.2094	2.4223	2.1102
675	245575	3.7985	3.2391	4.0928	4.0816	4.1048
676	245576	4.1400	4.2777	2.7121	1.8309	2.1849
677	245577	2.3819	4.3925	5.4221	3.5827	4.4190
678	245578	2.9253	2.6922	3.2290	2.7227	2.4839
679	245579	1.8161	1.7812	1.9015	1.7751	2.1273
680	245580	2.0509	1.9650	2.0731	1.9680	1.8691
681	245581	2.9276	2.5010	3.4710	3.4452	2.7019
682	245582	3.3149	2.0464	2.6849	2.3639	2.5817
683	245583	5.4297	4.7030	4.7128	4.7407	5.1659
684	245584	1.5673	2.1898	2.0302	1.6507	1.8389
685	245585	4.3236	3.4200	3.2876	1.8334	2.3690
686	245586	1.3655	1.3021	1.3431	1.3136	1.4567
687	245587	4.9850	5.3477	5.2766	4.9119	4.7527
688	245588	5.2323	4.3979	4.3947	3.9130	3.9036
689	245589	2.2430	2.1440	1.6561	1.6811	5.4766
690	245590	1.3475	1.5185	1.4122	1.3736	1.3721
691	245591	1.6553	1.5485	1.7713	2.0629	1.8942
692	245592	2.2933	2.6616	3.9399	1.3884	2.0655
693	245593	1.4118	1.5991	1.5902	1.5187	1.6001
694	245594	4.2850	3.7566	5.1229	5.2219	4.6071
695	245595	2.3270	2.7598	2.5950	2.8176	2.5557
696	245596	2.1489	2.9713	1.6706	1.7617	1.7026
697	245597	3.8135	4.7272	4.8849	3.7042	4.4683
698	245598	5.9062	4.3796	2.9178	2.9789	3.4005
699	245599	2.2252	2.8057	3.2619	3.0847	3.0054
700	245600	5.6863	6.6416	7.1467	6.9822	5.6529
701	245601	1.8503	2.0154	2.8510	2.2691	2.3090
702	245602	7.5621	7.4520	8.5609	9.2353	9.0778
703	245603	3.0097	3.1420	2.9998	2.8584	2.8410
704	245604	5.0611	4.1945	3.4181	4.8789	3.7918
705	245605	6.8843	6.2187	6.8755	6.4822	6.7454
706	245606	1.9475	2.6556	2.3076	2.5782	2.3716
707	245607	6.3627	5.6574	5.5425	1.7190	3.3506
708	245608	5.8510	6.2689	6.0397	5.8626	6.0799
709	245609	1.3619	1.2400	1.4043	1.5454	1.3862
710	245610	1.8951	2.0487	1.9830	1.9892	2.0683
711	245611	1.5237	1.6226	1.5781	1.6548	1.4045
712	245612	5.6377	4.9313	4.9336	7.3990	7.2373
713	245613	1.6963	2.0228	2.0068	1.9752	1.9216
714	245614	1.1323	1.0725	1.0897	1.1833	1.1459
715	245615	1.4222	1.4530	1.5980	1.4423	1.2604
716	245616	1.9494	1.6586	1.9746	1.7141	1.9280
717	245617	2.7595	3.2271	2.6204	2.0784	1.7675
718	245618	4.8711	4.6980	3.6181	2.6806	2.4127
719	245619	3.5079	5.3103	5.7769	3.8668	4.5064
720	245620	3.0060	2.4384	2.4738	2.4239	2.1453
721	245621	4.6377	4.4194	4.4484	4.6313	4.6026
722	245622	1.3732	1.5967	1.6323	1.5508	1.4932
723	245623	1.9105	1.2642	1.1090	2.5578	1.7378
724	245624	2.8321	2.6628	3.3785	3.2152	3.1310
725	245625	4.4519	4.8837	5.0855	5.5724	5.7647
726	245626	4.9889	3.0198	3.1957	9.1158	8.0747
727	245627	1.9412	1.9485	1.9805	1.8629	1.8331
728	245628	1.3686	1.6211	1.6279	1.6027	1.4475
729	245629	9.1405	7.3016	3.7311	9.3283	9.7823
730	245630	2.2297	1.9534	2.8478	1.9644	2.1833
731	245631	7.4328	7.2607	7.0505	5.4123	5.7256
732	245632	4.4694	3.5223	3.1787	3.6343	2.9546
733	245633	6.2475	6.1573	6.1196	6.0308	5.9863
734	245634	1.6271	1.4852	2.5458	1.5825	1.9789
735	245635	1.5819	1.8354	1.8519	1.7650	1.6930
736	245636	1.6442	1.5979	1.9089	1.8456	1.7102
737	245637	1.3304	1.5751	1.6162	1.8638	1.3730
738	245638	1.3279	1.4828	1.5001	1.7272	1.3496
739	245639	8.8877	8.0624	8.7667	6.7958	7.0346
740	245640	1.2344	1.4774	1.3784	1.4803	1.4463
741	245641	2.2064	3.9387	3.6492	3.6035	2.9313
742	245642	4.5808	4.1455	6.7657	3.0732	4.8690
743	245643	1.6488	1.9737	1.7242	1.8013	1.4778
744	245644	5.9574	7.2135	6.5075	5.5301	5.6119
745	245645	5.0925	3.0766	2.7086	1.7573	1.9914
746	245646	1.2791	1.1249	1.0963	1.0872	1.3867
747	245647	5.1146	4.1823	4.2246	5.2367	5.1252
748	245648	1.4896	1.8115	2.1734	2.0697	2.2747
749	245649	6.5182	6.3835	5.7357	4.7415	4.7286
750	245650	1.4163	1.4703	1.4304	1.5716	2.7051
751	245651	1.9040	1.8218	2.2134	2.0272	2.0114
752	245652	1.1260	2.3800	1.9096	1.2954	1.6841
753	245653	1.6999	1.2199	1.0319	1.2459	1.2792
754	245654	1.2829	1.4297	1.5199	1.6811	1.2729
755	245655	1.2291	1.1320	1.1609	1.1834	1.4332
756	245656	1.6622	3.9542	3.3387	1.0665	1.2932
757	245657	1.6335	1.5217	1.4233	1.8955	1.6480
758	245658	1.4007	1.8652	1.3438	1.3582	1.3149
759	245659	1.7699	2.0126	2.1882	2.5486	2.2475
760	245660	2.9133	3.0094	3.1182	5.2662	4.3461
761	245661	1.2893	1.5738	1.5259	1.2796	1.4104
762	245662	4.4087	1.6214	1.3161	1.2540	1.5051
763	245663	1.3740	1.4824	1.4239	2.2992	2.5421
764	245664	1.3178	1.6507	1.5250	1.4954	1.2365
765	245665	2.8592	2.4805	3.0730	3.8722	2.9224
766	245666	3.7262	3.6611	3.4179	3.8494	3.5132
767	245667	4.6155	5.1164	4.7721	4.8067	5.0021
768	245668	2.3088	2.4774	3.3694	2.3547	2.3830
769	245669	6.1113	7.4251	6.6490	1.2838	4.2650
770	245670	5.2608	5.0114	4.9126	5.2173	4.4270
771	245671	2.2306	2.1006	2.2497	3.4271	3.6972
772	245672	1.4551	1.3349	1.6199	3.3389	4.4261
773	245673	6.0642	4.3564	3.0465	4.6135	3.5623
774	245674	1.2617	1.2408	1.4388	1.1000	1.2534
775	245675	1.1769	1.2037	1.2821	1.0621	1.4599
776	245676	1.8355	2.1193	2.2636	4.0239	2.5684
777	245677	2.3487	2.2282	2.1549	5.4634	5.4075
778	245678	3.4440	3.3276	2.9548	3.1706	2.8936
779	245679	4.6203	4.7848	4.4197	4.1765	4.4650
780	245680	4.6386	4.4187	4.4677	4.1068	4.0079
781	245681	2.9784	3.1065	3.2127	5.1233	4.2596
782	245682	3.4381	3.5447	2.4281	2.9832	3.1032
783	245683	2.7539	2.2200	2.6685	2.5996	3.3335
784	245684	4.2578	4.2862	4.2547	4.7220	4.6133
785	245685	2.7514	3.4825	2.6634	2.1225	2.1061
786	245686	7.3313	7.0320	7.5025	6.1448	6.8226
787	245687	4.3864	4.0607	4.2936	4.5229	4.0647
788	245688	8.8230	6.7636	2.6049	1.6686	6.2197
789	245689	1.6366	1.4707	1.5753	1.5558	1.2925
790	245690	1.7454	1.7205	1.9652	1.9315	1.8602
791	245691	6.8371	6.5277	6.5039	4.5564	4.8653
792	245692	1.2505	1.3157	1.2980	1.3628	1.1198
793	245693	4.8341	5.0940	5.7336	5.1423	4.9182
794	245694	4.1781	4.3436	4.6733	4.8323	4.7611
795	245695	4.0446	5.1203	5.3218	4.9369	4.2265
796	245696	1.8553	2.0385	1.9073	1.7594	1.6332
797	245697	1.8383	2.1010	2.1120	1.9469	2.4523
798	245698	4.6235	6.2374	5.4716	5.8707	5.3377
799	245699	3.0135	4.4839	3.9380	2.9792	4.0660
800	245700	2.3351	2.5917	2.1607	2.4403	2.5809
801	245701	1.2570	1.4488	1.3545	1.5280	1.2678
802	245702	4.3121	5.3103	5.0299	3.9637	4.1781
803	245703	1.2923	1.2568	1.4427	1.2658	1.3205
804	245704	8.8832	8.3970	8.2696	6.2721	6.9805
805	245705	1.6178	1.6649	1.8004	1.9318	1.7787
806	245706	2.8519	2.9417	3.2963	4.1964	3.6056
807	245707	1.4891	1.7994	1.7629	1.9356	1.5869
808	245708	2.0173	2.4347	2.5337	2.5571	2.4889
809	245709	6.3695	5.3448	5.1995	2.5962	3.9826
810	245710	1.9181	1.8651	2.0821	2.2492	2.0570
811	245711	1.9608	2.3294	2.4822	2.6404	3.1893
812	245712	4.1659	4.3740	4.7206	4.5845	5.2297
813	245713	1.1207	1.2174	1.1195	1.1795	0.95540
814	245714	7.9632	7.1524	7.6705	7.1975	7.2829
815	245715	8.3152	7.8184	8.0389	8.4789	8.0187
816	245716	3.1905	2.3049	3.0606	3.5652	3.6097
817	245717	4.4403	4.3250	4.4254	4.4134	4.5697
818	245718	4.4340	4.1507	3.6817	3.9576	3.7785
819	245719	4.3961	4.0248	2.8404	5.1654	4.6884
820	245720	1.5398	1.9067	2.0745	1.4120	1.6824
821	245721	5.0489	5.2722	4.9518	4.0014	3.6894
822	245722	6.3770	6.2892	6.5000	6.0178	5.7755
823	245723	4.8030	4.6828	5.8713	3.9999	4.5810
824	245724	3.6109	3.8173	4.1458	6.3937	5.6204
825	245725	2.2748	2.5505	2.4649	2.4506	2.0893
826	245726	3.6481	3.0514	3.2578	2.1122	3.2074
827	245727	4.9141	4.4994	4.4011	3.7853	3.6676
828	245728	1.2784	1.3458	1.5492	1.3934	1.5448
829	245729	2.3108	1.7693	1.6616	1.4161	1.6821
830	245730	6.6759	6.6514	6.9483	5.7754	6.2762
831	245731	3.2661	3.9869	4.1310	4.3368	4.5032
832	245732	6.3163	5.6483	6.5802	5.6126	5.6317
833	245733	4.1331	3.9889	3.7807	3.7632	3.7402
834	245734	1.5281	2.0431	1.5761	1.5792	2.0423
835	245735	1.1970	1.5817	1.2621	1.2596	1.3133
836	245736	1.4514	1.6462	1.6027	1.4452	1.5344
837	245737	1.1258	1.4337	1.2205	1.3219	1.3853
838	245738	2.3242	3.7503	3.8249	2.2941	2.0752
839	245739	8.5096	7.3513	6.4752	1.6217	5.7764
840	245740	2.3623	1.7096	1.8153	1.4763	1.9699
841	245741	2.1500	2.5309	2.4546	2.5340	2.5778
842	245742	2.8622	3.0288	4.7979	3.9030	3.4578
843	245743	5.9290	4.1540	3.9635	3.2793	3.4764
844	245744	1.7993	1.9791	2.0264	1.8701	1.7982
845	245745	5.2369	5.0903	6.3715	3.2188	2.6590
846	245746	5.2846	5.8200	4.8377	5.9287	5.4076
847	245747	2.9377	2.1650	2.6062	1.9659	2.4321
848	245748	2.5739	2.0513	2.1150	1.6534	1.9950
849	245749	1.9685	2.4718	2.2489	2.0857	3.4163
850	245750	8.2251	7.7577	7.4792	7.1866	7.4761
851	245751	4.5783	3.4123	4.5807	3.3822	3.6623
852	245752	1.3760	1.5397	1.5451	1.3013	1.5891
853	245753	1.1222	1.1519	0.94359	1.1960	1.4479
854	245754	2.7644	4.7708	5.6643	1.9291	4.2334
855	245755	1.0166	1.3725	1.0964	1.2444	1.4505
856	245756	5.5655	3.8984	2.4535	2.5942	3.6220
857	245757	3.5738	3.3277	3.0379	2.6191	3.6572
858	245758	3.0737	1.9912	1.5356	1.6246	1.8265
859	245759	2.6692	3.1650	2.9482	4.2358	3.9446
860	245760	1.3239	1.4239	1.2692	1.7635	1.4867
861	245761	2.8591	2.4157	3.7627	2.8373	3.1771
862	245762	4.9043	4.3348	3.7364	2.9871	3.4643
863	245763	5.4592	4.5647	5.0259	4.9861	5.5569
864	245764	3.2067	2.9833	2.1667	3.8590	3.3974
865	245765	1.2319	1.2608	1.3171	1.5683	1.3079
866	245766	1.1913	1.2529	1.0872	1.0594	1.2973
867	245767	1.6740	2.0381	2.0091	1.9965	1.9765
868	245768	2.8277	2.3706	1.8535	1.7559	2.2028
869	245769	1.6147	1.8786	1.9776	4.7055	3.9355
870	245770	5.1945	4.1456	4.9209	3.9881	3.7186
871	245771	0.98180	1.4223	1.3567	1.3413	1.5020
872	245772	4.6496	5.1322	4.3821	6.4103	6.1130
873	245773	4.8487	3.7232	4.5226	3.6269	3.2331
874	245774	5.6486	3.6281	2.9829	6.0714	4.8390
875	245775	5.5475	5.6458	4.5516	4.9524	5.3693
876	245776	1.2528	1.4375	1.5477	1.4230	1.5020
877	245777	2.7108	2.9404	2.7256	2.8494	2.6928
878	245778	2.5791	2.3455	2.8423	2.1673	2.4484
879	245779	1.5483	1.7383	1.7312	1.7067	1.6155
880	245780	4.4484	4.3404	4.0584	6.7030	5.4036
881	245781	6.6407	6.5062	5.9506	6.4150	6.9700
882	245782	1.5898	1.8578	1.8034	1.8338	1.7196
883	245783	1.2600	1.6217	1.6397	3.9744	3.2869
884	245784	5.8634	5.3163	6.1342	2.6545	4.5821
885	245785	1.4610	2.0684	1.9376	1.5301	1.5497
886	245786	5.0156	3.8384	4.7914	5.2120	4.7002
887	245787	5.9062	5.8922	6.1407	6.3540	6.1913
888	245788	2.4383	3.5183	3.2339	1.9525	1.7833
889	245789	3.6132	1.9292	2.2512	1.9006	3.5569
890	245790	6.2621	3.6019	5.6001	4.1123	3.8666
891	245791	6.7033	6.3592	6.8021	7.5505	6.8018
892	245792	1.0096	1.0520	1.0985	1.2516	1.5305
893	245793	5.8794	6.6647	7.8428	6.5742	6.0096
894	245794	1.5052	2.1996	3.0028	6.4834	5.0085
895	245795	4.8579	4.4119	4.4252	4.8202	4.4513
896	245796	5.7709	5.5054	5.2621	6.0466	5.9276
897	245797	3.9893	3.9108	3.7637	2.5190	3.4468
898	245798	1.9530	1.4347	1.7478	1.7355	1.5831
899	245799	1.2302	1.4899	1.4190	1.0904	1.3687
900	245800	5.5813	2.9397	2.5430	3.1382	3.1472
901	245801	1.3983	1.3844	1.6073	1.4676	1.3020
902	245802	1.2470	1.3591	1.3561	1.4166	1.4483
903	245803	2.5304	2.6961	6.0678	9.2931	8.4106
904	245804	2.7946	3.1529	3.4179	3.1162	2.8539
905	245805	1.3003	1.3519	1.4849	1.4014	1.5489
906	245806	3.8306	3.3697	4.8401	2.4588	3.3530
907	245807	1.2076	1.3104	1.8715	1.6753	1.7021
908	245808	6.0363	6.1198	5.9512	4.1206	4.8027
909	245809	4.2985	5.1999	4.5810	4.4956	4.2867
910	245810	3.4648	2.1040	2.1802	3.3407	3.2295
911	245811	1.5924	1.8021	1.8959	1.5871	1.4121
912	245812	1.1751	1.1655	1.0966	1.3777	1.3203
913	245813	2.9857	2.3978	3.1604	2.2086	2.0053
914	245814	5.3322	5.4012	5.7951	3.7857	3.9583
915	245815	3.8683	3.4365	4.4766	4.2251	3.4613
916	245816	5.4893	5.6491	7.6840	8.0958	7.2199
917	245817	5.3116	5.1509	5.9650	5.1507	4.7092
918	245818	4.1275	3.7886	4.6451	4.5841	4.0640
919	245819	1.4330	1.3088	1.5942	1.6330	1.3242
920	245820	1.8371	1.9031	1.9947	1.8397	1.5850
921	245821	7.1070	6.7345	5.9249	5.9454	6.1953
922	245822	9.3095	9.2852	9.1254	8.7518	9.0145
923	245823	1.6992	2.1102	2.3121	2.0778	2.2652
924	245824	1.7537	1.6150	1.7260	2.3712	1.7461
925	245825	5.4057	6.2267	5.4695	5.9141	5.5658
926	245826	1.4717	1.5363	1.5232	1.6650	1.3880
927	245827	1.2524	1.3358	1.3094	1.3499	1.3782
928	245828	8.6157	6.8625	5.4822	4.5873	5.2778
929	245829	1.5488	2.2213	1.6336	1.6850	3.0585
930	245830	3.3351	4.2434	4.4438	4.4517	5.0084
931	245831	5.3891	6.4896	5.3367	4.9967	4.6921
932	245832	6.7769	6.6342	6.7559	7.4278	6.6861
933	245833	1.3997	1.6240	1.6334	1.6838	1.7815
934	245834	1.2975	1.8206	1.7445	1.6178	1.6903
935	245835	1.0859	1.2325	1.0732	1.0976	1.1227
936	245836	2.0368	2.2277	2.4237	2.7950	2.0327
937	245837	1.1022	1.2451	1.3842	1.3353	1.1950
938	245838	1.3966	1.3217	1.3245	1.0376	1.1947
939	245839	1.4512	1.7989	1.8743	1.7599	1.7530
940	245840	1.5376	2.0080	1.9319	2.4824	2.1609
941	245841	9.5945	9.0515	9.7433	9.0353	9.0511
942	245842	1.3174	1.3478	1.3466	1.6030	1.7407
943	245843	3.5031	3.2652	3.2349	3.2578	3.1222
944	245844	5.3848	5.4330	4.6901	4.6984	4.9560
945	245845	3.2790	3.2146	2.8822	4.1072	3.5718
946	245846	1.9919	2.0130	1.9043	2.4487	1.9901
947	245847	1.2362	1.2685	1.4617	1.4540	1.4179
948	245848	5.3398	3.7014	4.1352	3.3696	4.4410
949	245849	8.8406	8.1513	8.1110	6.6101	6.2308
950	245850	2.6830	3.0499	3.1547	3.3548	2.7535
951	245851	7.0511	7.2166	6.6734	7.2997	7.0884
952	245852	7.0221	6.7626	7.2250	5.2569	5.8592
953	245853	3.4595	3.5614	2.4706	4.1442	3.2652
954	245854	5.3085	6.3583	6.9708	3.9147	4.3375
955	245855	3.9792	3.3206	3.4195	6.0740	5.2188
956	245856	1.5706	1.5617	1.3667	1.7037	1.4679
957	245857	1.9907	1.9881	2.1282	2.1405	2.0532
958	245858	1.2844	1.4696	1.2502	1.5769	1.4815
959	245859	4.4378	1.4178	1.7248	2.2639	2.0410
960	245860	2.3124	2.9238	2.6289	2.8820	2.8586
961	245861	1.5376	1.5455	1.5108	2.2872	2.4989
962	245862	5.8387	5.5168	5.8308	5.4683	5.7743
963	245863	4.9769	4.9344	4.8284	3.1402	4.6564
964	245864	1.5768	1.6463	1.9238	2.2610	1.9098
965	245865	2.2170	2.2764	1.9919	2.3912	2.7064
966	245866	1.3386	1.3763	1.1467	1.3990	1.3397
967	245867	4.9006	4.3996	5.5414	6.3991	5.5154
968	245868	5.8483	5.9203	4.5311	6.6802	6.2258
969	245869	5.4055	5.5231	5.1753	3.4458	3.5274
970	245870	3.2245	3.3312	3.5183	3.7259	4.1212
971	245871	2.8503	2.8286	2.9415	3.3735	2.7146
972	245872	4.9553	5.4715	5.2039	5.4664	5.3598
973	245873	5.4060	3.9613	4.2858	3.2287	2.9397
974	245874	0.92914	0.90968	0.94655	1.2045	1.1743
975	245875	1.1134	1.2876	1.1382	1.2533	1.6683
976	245876	3.5513	3.9814	4.3201	3.2322	3.5853
977	245877	2.5797	2.9944	4.1445	2.6265	2.9495
978	245878	2.8176	2.1300	2.8531	2.0043	2.3006
979	245879	3.1427	1.8225	2.1593	1.6377	1.7574
980	245880	2.5059	2.1645	2.1640	2.3883	2.3977
981	245881	4.1994	4.1566	3.9166	2.2237	3.3955
982	245882	2.4094	2.8159	3.0024	3.2130	2.4183
983	245883	4.9014	5.5613	6.8521	4.7098	5.5881
984	245884	7.1746	7.0210	7.4162	5.9100	5.7581
985	245885	2.7006	1.6380	1.6669	1.3730	1.4795
986	245886	8.1501	7.2114	8.4791	6.6261	6.9589
987	245887	7.3491	7.4023	7.0329	6.8921	6.8644
988	245888	4.4731	4.5026	4.5516	4.6766	4.2366
989	245889	1.7349	2.0212	1.9920	2.1777	1.7774
990	245890	1.4756	2.9578	3.3869	1.1472	4.7643
991	245891	1.1853	1.5056	1.5316	1.5215	1.9488
992	245892	7.1439	9.7182	9.8105	5.3870	8.3876
993	245893	6.7880	6.9269	6.8679	5.2974	5.5702
994	245894	4.7993	4.8456	5.1204	4.8158	4.6000
995	245895	4.8125	5.1499	5.7472	6.1297	5.3466
996	245896	7.5224	6.2267	6.3849	6.1901	6.2806
997	245897	3.3753	4.4523	3.9378	4.5684	5.0459
998	245898	5.1366	3.4098	3.1818	4.4339	4.6553
999	245899	4.5121	4.4214	4.5564	3.2191	3.3574
1000	245900	4.1895	4.1436	3.7623	4.3336	3.7343
1001	245901	3.5623	3.0986	2.4185	5.1935	3.8306
1002	245902	1.3368	1.3904	1.5680	1.5860	1.4653
1003	245903	2.1253	2.8185	3.0161	1.7854	2.1466
1004	245904	3.4466	3.7237	4.1852	3.2385	2.7421
1005	245905	5.2583	5.8382	4.9908	5.7984	6.5034
1006	245906	2.0225	2.5209	2.7765	4.6972	4.2317
1007	245907	1.3242	1.3642	1.4585	1.7227	1.3811
1008	245908	2.3393	2.7973	3.7449	2.5787	2.4595
1009	245909	5.0102	3.6092	4.9126	4.2445	4.1629
1010	245910	7.5133	8.3841	7.6727	7.3252	7.5814
1011	245911	6.9932	7.2490	7.3730	7.2168	6.5844
1012	245912	1.7205	1.7987	1.6112	1.6079	1.5378
1013	245913	2.9537	2.9832	2.3137	5.4422	3.9586
1014	245914	7.0465	6.5237	6.8181	6.3845	6.8964
1015	245915	8.8864	8.3731	8.4853	7.6157	7.5199
1016	245916	1.3494	1.2219	1.4950	1.3777	1.4089
1017	245917	8.0623	7.7619	7.8564	7.6623	7.4473
1018	245918	1.4829	1.9812	1.8393	1.7659	1.9683
1019	245919	1.2732	1.4168	1.2827	1.2534	1.1233
1020	245920	1.2931	1.6185	1.7280	1.7185	1.4939
1021	245921	1.6321	2.0376	1.7782	1.6508	1.7426
1022	245922	1.1634	1.2771	1.2224	1.1756	1.4374
1023	245923	1.2045	1.4475	1.3415	1.4382	1.3287
1024	245924	7.0489	7.4401	8.1858	5.7287	6.0686
1025	245925	2.2908	2.3658	2.8699	1.5213	1.6603
1026	245926	5.2490	4.5395	4.3407	4.6823	3.6341
1027	245927	3.8493	3.5551	3.6471	4.0468	3.4326
1028	245928	0.97824	1.2104	1.3632	2.6407	1.1257
1029	245929	4.0802	3.9483	3.4962	7.2284	5.7077
1030	245930	7.4928	5.1698	4.7717	6.2978	4.9928
1031	245931	1.9939	2.1759	1.9774	2.1934	1.8726
1032	245932	1.7940	2.0488	2.1115	1.8755	1.8060
1033	245933	1.2424	1.3632	1.2982	1.3293	1.3568
1034	245934	7.5543	7.8979	8.2104	7.7626	7.4833
1035	245935	2.2220	1.6835	1.5294	2.0635	2.1038
1036	245936	2.6355	3.0773	3.4425	3.0771	3.1130
1037	245937	6.4093	5.4251	6.3089	4.6388	4.4865
1038	245938	4.1931	3.4309	3.4999	4.2830	3.9713
1039	245939	6.0413	5.7878	6.3047	5.6051	5.3305
1040	245940	2.0457	1.8572	2.0064	2.3143	2.2482
1041	245941	5.9078	5.1756	5.4682	4.5529	4.8175
1042	245942	2.4489	2.0061	2.0289	2.2865	2.0638
1043	245943	3.2295	2.4934	2.5340	2.5507	2.6044
1044	245944	1.7123	1.9893	1.1799	1.3189	1.3093
1045	245945	2.4230	2.5289	2.4974	2.5173	2.5528
1046	245946	1.7974	1.9408	2.1020	1.8110	2.0645
1047	245947	4.5078	1.3782	1.3263	1.3193	4.1384
1048	245948	6.1433	6.5125	7.0738	7.0890	6.2952
1049	245949	10.176	10.118	10.278	9.3095	9.5987
1050	245950	4.1725	3.6331	3.8886	4.4259	3.7251
1051	245951	5.1089	5.9591	5.5345	6.1452	4.9077
1052	245952	6.1612	6.2024	7.0893	5.8680	6.0983
1053	245953	1.5815	1.6458	1.6126	1.5956	1.1225
1054	245954	2.9653	2.4091	2.7017	2.7321	2.3751
1055	245955	1.1058	1.4997	1.3325	1.4774	1.3478
1056	245956	10.249	9.5577	9.9375	11.113	10.601
1057	245957	4.2849	3.6564	2.8665	5.1456	4.8372
1058	245958	1.9973	2.0599	2.2686	2.9545	2.5813
1059	245959	1.2549	1.4462	1.3405	1.3669	1.4418
1060	245960	4.3953	4.6842	4.4046	4.0796	4.2995
1061	245961	2.8889	3.2116	3.2240	3.2035	2.6345
1062	245962	2.3645	3.2992	3.3940	2.9910	4.9162
1063	245963	1.5231	2.0480	1.6634	1.5022	1.6937
1064	245964	1.3308	1.7030	1.5791	1.7261	1.6441
1065	245965	2.0195	1.9274	2.1799	3.5486	2.9461
1066	245966	1.3071	1.4007	1.4567	1.4184	1.4195
1067	245967	1.3523	1.6995	1.2607	1.2715	1.6432
1068	245968	1.4742	1.3664	1.4568	1.6964	1.4154
1069	245969	5.2316	4.7202	4.5480	4.5569	3.8347
1070	245970	2.0182	5.0702	4.3399	2.5973	6.6080
1071	245971	5.6346	5.5735	4.0021	6.0047	6.2110
1072	245972	4.1315	3.8032	4.6164	2.5851	2.6638
1073	245973	1.1277	1.0760	0.95431	1.1024	1.1328
1074	245974	3.4134	3.7907	3.4794	3.7248	3.7548
1075	245975	5.2204	4.3540	4.9688	4.4146	4.2851
1076	245976	1.2439	1.4418	1.4650	1.5270	1.2431
1077	245977	6.1917	5.6122	6.4576	4.5656	4.8949
1078	245978	2.1418	1.6861	1.8106	1.7438	1.8765
1079	245979	2.0614	2.5567	2.3732	2.2149	2.3096
1080	245980	1.8021	1.2117	1.3183	5.0091	3.6328
1081	245981	7.3374	5.7056	5.7053	4.8014	5.6867
1082	245982	3.1185	5.8000	2.3059	1.2723	2.3196
1083	245983	4.9311	3.7280	4.2943	4.4869	3.8921
1084	245984	5.0187	4.1686	4.1785	2.8487	4.1153
1085	245985	7.8739	8.1228	8.9029	7.7221	7.6574
1086	245986	4.1425	4.1979	3.9703	3.9478	3.8711
1087	245987	1.5940	1.6317	1.6564	6.7169	6.5716
1088	245988	6.5001	6.7199	6.5047	5.3672	5.7404
1089	245989	6.3120	6.4508	6.6108	7.5191	6.7330
1090	245990	2.3620	2.8184	2.5467	2.4168	2.2842
1091	245991	4.9519	4.5681	5.0503	5.2554	4.9219
1092	245992	1.2816	1.4822	1.5108	1.3547	1.4691
1093	245993	2.5893	3.2318	3.7075	8.5548	8.2091
1094	245994	1.3144	1.1087	1.3964	1.1645	1.3047
1095	245995	1.8127	1.8090	1.7365	1.8603	1.9098
1096	245996	1.0999	1.2675	1.2622	1.1093	1.0945
1097	245997	2.8902	3.6344	3.4170	2.7053	2.9416
1098	245998	2.6577	6.0440	3.0950	6.5770	6.8786
1099	245999	4.3202	6.2620	5.8702	6.5573	6.0423
1100	246000	1.5959	1.6522	2.0201	1.8450	1.9748
1101	246001	2.2831	3.1050	3.0835	2.1754	2.6238
1102	246002	1.9661	2.0740	2.5126	6.3347	5.0611
1103	246003	9.7210	8.9957	9.7433	8.0111	8.3142
1104	246004	1.4269	1.6550	1.6820	1.5548	1.5245
1105	246005	6.0877	6.5522	7.1765	5.6813	5.5130
1106	246006	9.3721	8.5096	8.7013	9.3713	9.2141
1107	246007	3.8834	4.4014	4.8995	3.6690	3.9520
1108	246008	5.1450	4.7964	5.0955	4.9657	4.7207
1109	246009	3.0938	3.0801	3.2592	2.9340	3.4421
1110	246010	4.6519	3.8763	4.4141	3.9783	3.5608
1111	246011	1.8608	1.6630	1.3316	1.7714	1.5351
1112	246012	1.4134	1.3180	1.2430	4.7330	3.3553
1113	246013	2.3269	5.7462	4.9891	2.4079	6.2675
1114	246014	2.2834	2.4274	2.6413	2.7160	2.2594
1115	246015	3.2483	3.7091	4.4911	4.0006	3.3861
1116	246016	1.1102	1.5378	1.3558	1.3614	1.3353
1117	246017	5.2903	5.0891	5.0836	5.9134	5.4294
1118	246018	4.7823	4.2921	4.0383	5.6996	7.6252
1119	246019	4.9676	5.1968	5.5663	3.6468	3.9652
1120	246020	5.4539	5.7726	5.4910	5.0977	4.8603
1121	246021	1.3489	1.3941	1.6514	1.9518	1.7678
1122	246022	1.3390	1.5343	1.3159	1.4880	1.3857
1123	246023	1.6228	1.8044	1.4775	1.7753	1.4125
1124	246024	1.7055	1.6655	1.9513	2.2128	1.7769
1125	246025	6.8413	4.0692	5.0352	6.0014	5.7828
1126	246026	4.3000	4.9837	4.6591	5.6256	4.8255
1127	246027	7.3338	6.6509	7.2097	6.9446	6.7737
1128	246028	4.5049	3.8528	4.1973	3.1273	4.0471
1129	246029	4.6038	5.6444	4.3055	6.0980	5.5043
1130	246030	3.1538	2.8749	2.8915	6.1393	4.7115
1131	246031	7.5734	7.4287	7.8549	6.1603	6.2379
1132	246032	3.2432	3.6431	4.0617	3.7704	3.8990
1133	246033	4.3004	2.8825	5.1939	1.9735	3.2738
1134	246034	2.1941	3.5440	2.0362	1.3053	2.8441
1135	246035	8.5490	7.8716	8.0992	9.0190	8.5413
1136	246036	2.5771	3.0344	2.3458	2.5675	2.3142
1137	246037	3.3230	2.3382	2.7173	3.1939	2.9477
1138	246038	3.8575	2.6142	2.7484	2.9110	2.2762
1139	246039	5.0560	4.6445	4.7531	4.9870	4.2366
1140	246040	8.0693	7.9498	8.6873	7.5119	7.3233
1141	246041	6.4253	5.6680	5.1600	5.9945	5.0129
1142	246042	7.1882	6.4761	7.1789	8.2751	7.5082
1143	246043	2.7452	2.3583	3.3450	3.7405	3.2835
1144	246044	8.6034	8.4797	8.5396	8.3155	8.7033
1145	246045	5.8508	5.2576	5.9523	6.8509	6.9624
1146	246046	1.4508	1.4907	1.4892	1.5060	1.5624
1147	246047	1.2868	1.3353	1.4481	1.6058	1.3961
1148	246048	1.3953	1.5385	1.4305	1.5185	1.5593
1149	246049	1.1440	1.4670	1.4507	1.4263	1.5430
1150	246050	6.0796	5.9886	4.7079	5.5486	6.0184
1151	246051	9.6544	9.4112	9.5164	9.2517	8.8371
1152	246052	3.8687	3.4023	3.2794	3.0729	3.0665
1153	246053	3.4158	3.4865	3.7366	3.0321	2.9464
1154	246054	5.2334	7.1968	7.6183	2.8013	4.6788
1155	246055	4.6780	4.7948	4.0046	6.4361	5.3910
1156	246056	3.7610	3.6683	3.3968	2.9355	2.2551
1157	246057	4.7561	4.1691	5.3111	2.6734	3.0610
1158	246058	6.1602	6.1562	4.8322	3.8321	4.8046
1159	246059	7.1329	7.9810	8.2790	6.2783	7.0604
1160	246060	7.5584	7.2516	6.9726	5.5986	5.7855
1161	246061	5.6802	4.6711	4.7423	4.3904	3.4920
1162	246062	5.4861	5.5298	5.3945	4.8588	4.4238
1163	246063	1.6235	1.7137	1.8446	1.8448	1.8076
1164	246064	7.8930	7.7142	7.9370	6.5310	7.0628
1165	246065	1.6262	1.9123	1.9802	1.8934	1.8406
1166	246066	3.6677	3.5935	3.3877	3.6317	3.7505
1167	246067	1.2163	1.6254	1.4996	1.8134	1.6428
1168	246068	12.359	11.917	11.944	11.176	11.549
1169	246069	2.8630	1.8894	2.7177	2.2678	1.8828
1170	246070	7.9794	7.3126	7.9974	6.5098	6.6706
1171	246071	3.3682	2.8404	2.1562	3.5329	3.1516
1172	246072	1.9740	2.3922	1.8668	1.8672	1.8471
1173	246073	8.1387	7.5904	8.1263	8.2387	7.5554
1174	246074	6.5125	5.5651	5.9772	5.6310	5.5072
1175	246075	2.5410	2.9640	4.1748	3.5566	3.3108
1176	246076	2.7324	3.7993	4.5842	6.8499	6.1920
1177	246077	1.7591	1.9241	2.3224	1.9503	1.7492
1178	246078	1.6549	2.3955	5.9038	1.8177	2.1426
1179	246079	3.4255	2.2721	3.3075	3.6923	2.5972
1180	246080	1.4065	2.0968	1.7143	1.6967	1.7606
1181	246081	5.3840	5.0133	5.3691	4.6500	5.9048
1182	246082	1.4319	1.6407	1.7105	1.5198	2.0134
1183	246083	3.3414	2.2504	1.8532	2.4563	2.6338
1184	246084	1.9851	1.9792	1.9984	2.6396	2.3114
1185	246085	5.3900	4.2001	4.2417	5.4034	5.0632
1186	246086	1.8795	2.1901	2.2050	2.1832	2.0004
1187	246087	3.2543	4.0121	3.3616	5.2361	4.9292
1188	246088	8.2835	8.0856	7.8659	6.5023	6.9398
1189	246089	8.1049	8.5874	8.7227	8.0117	8.0712
1190	246090	3.9640	4.3707	3.6927	4.4392	3.9379
1191	246091	3.0686	1.8572	1.6194	1.5706	1.6119
1192	246092	6.0717	6.0762	6.6306	7.7002	6.8442
1193	246093	1.3214	1.0952	1.2939	1.3928	1.3791
1194	246094	7.8110	6.7102	6.5961	3.8923	5.0702
1195	246095	7.9847	7.1038	7.2178	2.0443	5.6569
1196	246096	1.5435	1.5268	2.0321	1.5707	1.9987
1197	246097	4.1988	2.9827	1.9361	5.8761	5.2886
1198	246098	1.3113	1.6880	1.4816	1.4149	1.2494
1199	246099	1.7479	2.0150	2.3395	2.1605	3.3042
1200	246100	1.1449	1.2481	1.5350	1.2968	1.4485
1201	246101	1.7451	2.0470	2.1845	1.9718	2.1474
1202	246102	1.6761	1.9114	2.2031	1.9163	2.1039
1203	246103	9.3856	8.8578	9.4712	3.0720	8.0809
1204	246104	1.7937	1.8255	1.8634	1.9983	1.9371
1205	246105	1.0440	1.1885	1.1675	1.1121	1.2337
1206	246106	1.7744	1.8385	2.0126	1.9452	2.1269
1207	246107	1.4383	1.8192	1.6203	1.7901	1.5060
1208	246108	1.4447	1.4430	1.4397	1.6200	1.8413
1209	246109	4.5583	4.1763	3.4307	5.7615	5.0774
1210	246110	3.3915	3.5121	3.8860	3.3885	3.1194
1211	246111	5.2511	5.1746	4.8246	4.6135	4.8514
1212	246112	4.9643	4.2768	5.4073	4.4379	4.5346
1213	246113	1.4271	1.3658	1.5087	1.5313	1.3482
1214	246114	4.1585	5.3339	5.7950	3.7888	5.0154
1215	246115	6.9400	7.6513	8.1290	6.3981	6.9193
1216	246116	1.3746	1.6939	1.3664	1.3699	1.4855
1217	246117	4.6122	5.5617	4.1833	4.0331	3.9127
1218	246118	1.5914	1.4964	1.6329	1.6902	1.4242
1219	246119	5.3970	5.5564	5.3053	6.6956	6.2136
1220	246120	3.5237	4.3765	4.5396	3.2053	3.3673
1221	246121	1.6445	1.8934	2.1418	1.8740	1.6636
1222	246122	3.9415	3.4210	4.1841	4.3885	3.6189
1223	246123	1.3719	1.7309	1.6440	1.3998	1.6585
1224	246124	7.7181	8.0811	8.3509	7.1481	7.7268
1225	246125	1.2365	1.6444	1.5910	1.4102	4.1213
1226	246126	7.2480	6.9896	7.2171	7.1733	6.5877
1227	246127	1.7582	2.1099	2.0098	2.2069	2.1090
1228	246128	2.2015	1.7272	2.1468	2.4109	2.1866
1229	246129	1.7663	1.9434	2.3556	1.8361	1.8031
1230	246130	1.4933	1.9338	1.9326	1.8542	1.7545
1231	246131	5.2962	3.4643	4.3669	4.8199	4.7816
1232	246132	3.5912	3.3895	3.0211	1.7285	2.3762
1233	246133	3.8920	3.7985	4.2551	1.9460	2.0128
1234	246134	5.6755	5.4802	5.1714	4.2720	4.7437
1235	246135	2.2222	1.9883	2.0557	3.3953	3.3990
1236	246136	1.6151	1.8195	1.7330	1.7071	1.4864
1237	246137	1.8834	2.2378	2.1902	2.1323	2.0726
1238	246138	1.4763	1.4417	1.6093	1.3631	1.4074
1239	246139	9.1321	10.109	9.1220	9.8345	9.2942
1240	246140	5.9289	6.9446	6.8410	6.3391	6.6778
1241	246141	5.1485	5.2457	5.2908	4.3339	4.0332
1242	246142	1.8105	2.3247	2.1743	3.8791	4.6725
1243	246143	1.8762	2.0799	1.9288	2.4214	2.1194
1244	246144	2.9632	4.9266	3.3514	4.2583	4.4991
1245	246145	1.8245	4.6989	2.0614	1.7771	2.5897
1246	246146	1.3691	1.5306	1.6001	2.3592	1.7599
1247	246147	7.8553	8.0532	8.0596	7.5176	7.6481
1248	246148	6.4031	5.4806	4.8968	5.4627	5.8668
1249	246149	1.5474	1.5528	1.4408	2.0323	1.4167
1250	246150	3.5198	4.6009	5.6981	4.3017	3.9940
1251	246151	5.1898	4.6610	5.3335	3.7017	3.9379
1252	246152	4.1705	2.6211	3.1980	1.9997	2.4595
1253	246153	8.8150	8.8496	9.3761	8.5022	8.2710
1254	246154	3.9763	3.6482	4.5774	3.0032	3.3921
1255	246155	2.7419	3.6855	3.3142	1.5148	2.4514
1256	246156	7.7263	7.3659	7.2855	8.3373	7.6939
1257	246157	6.0244	5.2473	5.9407	5.7823	5.3312
1258	246158	5.6452	7.4824	6.5809	5.9644	6.5151
1259	246159	1.8335	1.9750	1.9515	1.8908	1.7237
1260	246160	5.7321	6.1244	6.0462	6.4882	5.8615
1261	246161	6.6078	6.4973	6.4071	8.0635	7.8230
1262	246162	2.6177	2.3908	2.5131	2.4638	2.2738
1263	246163	2.0194	2.1476	1.9559	2.2912	2.0651
1264	246164	1.1053	1.4706	1.3931	1.4594	1.1987
1265	246165	2.1958	2.3678	2.6044	2.8064	2.7594
1266	246166	3.3652	3.5079	3.7314	3.8066	3.9457
1267	246167	1.5936	1.8303	1.8800	2.0389	2.0541
1268	246168	2.3716	1.7126	2.1138	1.8683	1.8258
1269	246169	6.2401	6.6400	6.6113	7.0626	6.4151
1270	246170	7.7881	7.4007	7.4617	6.9168	6.9849
1271	246171	6.7327	6.7651	6.7227	6.6973	6.5732
1272	246172	1.4974	1.4612	1.4616	1.5904	1.5111
1273	246173	6.5134	5.2409	6.3814	4.7548	5.2520
1274	246174	1.0638	1.4176	1.2734	1.2206	1.1506
1275	246175	2.6487	3.1452	3.7151	3.5973	3.6921
1276	246176	1.5255	1.6982	1.7617	1.5402	1.7622
1277	246177	1.2626	1.4838	1.3691	1.5880	1.3439
1278	246178	4.4957	4.4056	4.0775	4.3918	3.5920
1279	246179	2.0323	2.3886	2.6285	2.3793	2.3841
1280	246180	3.6165	4.4068	3.9281	3.5090	3.3477
1281	246181	1.1788	1.4343	1.4293	1.2460	1.4050
1282	246182	1.4435	1.5062	1.7790	1.9864	1.5095
1283	246183	2.8271	2.8724	3.3214	3.1311	2.8939
1284	246184	7.3487	5.9503	4.1720	3.8727	5.3194
1285	246185	2.8578	2.3926	3.6663	2.7870	2.0708
1286	246186	2.0176	1.8475	1.8290	2.0067	1.7151
1287	246187	3.7028	4.0019	4.0315	3.9887	4.9057
1288	246188	2.7884	2.9949	2.9755	3.1385	3.3556
1289	246189	5.4525	6.3538	5.8923	5.9590	6.4745
1290	246190	4.8492	5.1899	5.4117	4.8008	5.2636
1291	246191	10.011	9.2710	9.6171	8.4698	8.6850
1292	246192	7.7063	7.4803	7.8132	6.9445	6.8683
1293	246193	3.3763	3.7548	4.2612	3.6070	3.6616
1294	246194	3.3964	2.8103	4.1301	3.7278	3.9817
1295	246195	1.5941	1.4569	1.4603	1.5113	1.8936
1296	246196	7.4844	6.8238	7.3107	4.7282	5.1690
1297	246197	1.0643	1.3520	1.3559	1.2044	1.2660
1298	246198	7.5286	7.3400	7.4357	10.157	9.9452
1299	246199	4.5946	3.8822	5.8993	4.0410	4.1401
1300	246200	3.4714	1.6672	1.6051	3.2376	3.2103
1301	246201	5.5869	5.7272	6.7589	6.5667	6.2446
1302	246202	5.6677	5.9206	5.6876	5.5688	5.0858
1303	246203	1.3011	1.1450	1.4257	1.4407	1.4835
1304	246204	3.8493	3.3710	3.7987	3.1996	3.2763
1305	246205	4.5592	3.2502	3.5328	3.8969	3.7165
1306	246206	2.9137	3.0205	2.8720	2.9738	2.5374
1307	246207	5.6622	5.4040	5.4012	5.2046	5.4624
1308	246208	1.7701	1.9434	2.0329	2.0355	1.8761
1309	246209	2.4179	2.5020	2.3854	2.8010	2.5877
1310	246210	3.3189	2.9715	3.1121	3.1470	2.7909
1311	246211	4.6962	3.6875	4.0046	3.2802	4.1107
1312	246212	6.4172	4.6350	3.6667	1.6936	3.8005
1313	246213	5.3860	6.0760	6.2871	5.4666	5.3868
1314	246214	5.1036	3.7436	4.2374	7.1651	7.5195
1315	246215	3.9956	4.6471	4.6629	3.3451	5.0739
1316	246216	3.4289	3.0838	2.1485	6.4611	5.7098
1317	246217	8.5368	6.2757	3.4445	8.3365	8.0434
1318	246218	5.3510	4.9120	4.9245	7.8355	6.4509
1319	246219	5.6938	6.7197	6.9684	7.2973	6.8227
1320	246220	6.5388	6.2408	6.6950	4.3988	4.9004
1321	246221	9.2938	8.8992	8.3452	7.3834	7.5898
1322	246222	4.5072	4.0857	4.4057	5.1346	4.9064
1323	246223	5.6734	6.8931	6.4369	5.2644	5.4448
1324	246224	1.3382	3.0842	2.3925	1.6542	2.3673
1325	246225	3.5670	3.4419	3.9086	1.5477	2.1508
1326	246226	7.6243	8.8774	9.6796	7.4465	8.0357
1327	246227	1.8600	1.3969	1.5758	1.8738	1.7902
1328	246228	1.4041	1.5896	1.8918	1.8213	1.5792
1329	246229	1.3740	1.6476	1.5362	1.7061	1.7902
1330	246230	3.0055	3.1308	3.4021	3.3866	4.5246
1331	246231	5.1161	3.1937	3.7130	3.3755	3.1587
1332	246232	2.3428	2.5107	2.5881	1.7421	1.8094
1333	246233	2.5690	1.9744	1.5434	3.2536	3.3932
1334	246234	6.2766	5.3171	5.0174	3.3116	4.2224
1335	246235	3.1657	2.0833	1.9524	2.0977	2.7572
1336	246236	1.2832	1.3152	1.2828	1.3479	1.2387
1337	246237	5.4866	5.5131	6.2020	3.9424	3.9868
1338	246238	1.9888	2.5984	2.3032	2.3373	2.1997
1339	246239	2.6690	2.7162	2.5670	4.9092	4.6459
1340	246240	5.9489	6.1197	6.2992	5.2870	5.0894
1341	246241	3.0850	7.0457	1.9931	1.8649	6.4152
1342	246242	2.2456	2.7377	2.9431	2.6361	2.6265
1343	246243	1.8632	1.8593	1.8521	2.1597	1.8577
1344	246244	4.4298	3.5179	2.3844	4.6481	4.3081
1345	246245	5.5504	5.3965	5.1117	5.9917	5.7848
1346	246246	4.4678	3.4244	3.3536	2.3504	2.5181
1347	246247	1.6149	1.7260	2.3041	7.3328	5.9120
1348	246248	1.2413	1.2763	1.1819	1.3298	1.3583
1349	246249	8.0288	7.7239	7.5660	6.8107	6.8420
1350	246250	3.0327	1.7058	1.6103	1.3985	1.8789
1351	246251	1.3616	1.5604	1.8480	1.4117	1.6242
1352	246252	1.1264	1.1540	1.1869	1.0892	1.1944
1353	246253	7.6575	7.7607	5.9943	7.5159	7.3839
1354	246254	1.5502	1.7263	1.6630	2.6575	2.1674
1355	246255	6.3991	5.8646	5.4353	5.1925	5.1999
1356	246256	2.9250	3.2146	3.8628	4.4120	4.4183
1357	246257	7.6018	7.3480	7.4476	7.4377	7.3616
1358	246258	1.6882	1.2212	1.6047	1.3913	1.5287
1359	246259	4.0790	4.5976	2.7925	6.4108	5.0938
1360	246260	1.3702	1.7364	1.5198	4.1890	2.8616
1361	246261	5.6873	5.3437	5.4221	4.5327	4.1799
1362	246262	3.7938	2.8621	3.3703	3.8135	2.8084
1363	246263	5.8234	6.5851	6.2871	6.1476	5.7323
1364	246264	3.2908	2.4207	2.2621	2.8155	2.6727
1365	246265	6.7661	5.2056	5.9562	4.3565	4.5914
1366	246266	5.8184	5.7154	6.7278	5.3903	5.0889
1367	246267	10.022	10.523	10.666	9.6385	10.117
1368	246268	5.6581	4.6326	5.5861	5.6913	4.2200
1369	246269	6.6040	5.1922	5.6795	3.1467	3.2559
1370	246270	1.2872	1.4706	1.8002	1.2346	1.8975
1371	246271	1.5341	1.3173	1.5315	1.2929	1.4602
1372	246272	1.2961	1.1658	1.2754	1.3430	1.4795
1373	246273	4.3091	6.1344	8.5639	2.9565	5.7788
1374	246274	2.0890	1.8334	2.3110	1.9441	1.4748
1375	246275	1.1424	1.1267	1.4036	1.0319	1.2410
1376	246276	4.6735	4.4932	4.5137	5.8469	5.4820
1377	246277	1.4458	1.7154	1.4931	1.6776	1.5033
1378	246278	4.7697	4.5717	4.8471	2.7019	3.8494
1379	246279	1.7192	1.6285	1.6530	1.5407	1.8284
1380	246280	5.6712	5.7704	5.3309	7.8774	6.8195
1381	246281	3.1908	3.3959	3.2922	4.3683	3.9385
1382	246282	4.4824	4.2581	4.9774	2.3934	3.0727
1383	246283	2.7022	2.5617	1.8696	2.0147	2.3759
1384	246284	5.1203	4.7097	5.9743	7.8230	6.6278
1385	246285	7.2846	6.8395	6.2291	6.7266	6.9151
1386	246286	8.5107	8.0561	8.1173	8.4170	8.0771
1387	246287	7.8962	7.5284	7.6594	6.8289	6.6785
1388	246288	3.7630	4.4905	3.8616	5.0569	5.0796
1389	246289	3.9413	3.3034	3.4431	3.9147	4.7475
1390	246290	7.2517	7.3289	7.3406	8.3084	7.6674
1391	246291	4.5580	4.8240	4.1665	4.9255	4.5691
1392	246292	5.9787	5.4110	5.6265	5.9628	5.0786
1393	246293	2.3520	2.5777	3.0007	2.6691	2.4495
1394	246294	9.6166	8.6318	9.6011	6.8877	7.9207
1395	246295	4.3432	3.0002	3.4517	2.1200	2.6581
1396	246296	4.7635	3.7727	3.5970	5.2962	4.0990
1397	246297	1.6801	1.9433	1.7581	2.0371	1.8448
1398	246298	5.1181	3.5410	3.1210	5.0612	4.8550
1399	246299	2.3135	2.3183	2.5974	2.3969	2.3398
1400	246300	4.8283	5.0818	5.3382	5.2158	5.4964
1401	246301	7.1207	7.3176	6.6865	6.9977	6.8388
1402	246302	4.2760	6.9386	5.4477	7.7248	7.7540
1403	246303	4.6957	4.0171	5.4155	2.3740	3.0423
1404	246304	5.7241	6.0914	7.0592	5.8857	6.1298
1405	246305	6.0061	6.6875	6.8001	3.9054	5.3529
1406	246306	6.9017	6.5916	6.3519	7.4331	7.0512
1407	246307	9.5773	8.9332	9.4802	6.6996	7.3795
1408	246308	6.4094	6.9962	7.7730	4.2482	5.5533
1409	246309	3.7043	3.8535	4.4597	3.5513	3.6919
1410	246310	3.6270	6.7290	4.8410	4.3676	5.3192
1411	246311	6.2083	6.6624	6.6111	6.8857	6.1508
1412	246312	4.4043	3.9764	5.1969	3.9201	3.5535
1413	246313	3.6061	3.4762	4.0322	2.1685	2.9686
1414	246314	7.0690	6.8113	6.7895	5.0203	5.3689
1415	246315	4.2987	2.7115	3.1975	1.7732	2.4981
1416	246316	3.5132	2.9642	2.7851	2.4949	3.0162
1417	246317	3.7525	3.0325	3.3548	2.4804	2.2530
1418	246318	3.6409	3.5928	3.4069	4.0945	3.6889
1419	246319	8.9951	8.8510	9.0009	7.3138	7.5682
1420	246320	3.7873	4.1611	2.8829	5.4107	4.5718
1421	246321	3.3812	2.2685	2.3456	2.1578	1.9591
1422	246322	6.2540	5.7021	5.0621	5.3249	4.6350
1423	246323	5.7337	5.2014	5.4657	4.7285	4.9646
1424	246324	4.5704	4.2674	4.1715	2.5667	3.1487
1425	246325	2.8508	3.6408	2.5362	3.5661	2.8945
1426	246326	4.7925	4.3289	3.6706	4.2854	4.1131
1427	246327	3.2183	2.6564	2.4868	5.0512	4.0012
1428	246328	6.5033	5.8695	6.1571	4.8719	4.2362
1429	246329	4.4330	4.0544	4.9325	3.7269	3.5020
1430	246330	2.2991	2.4369	2.8754	1.8228	1.6178
1431	246331	2.1754	2.6869	1.9996	3.0633	2.5318
1432	246332	1.7271	1.7823	2.4818	1.8953	1.8080
1433	246333	1.2950	1.3166	1.5098	1.4905	1.3222
1434	246334	4.5011	4.5573	3.7739	3.1320	2.5921
1435	246335	4.1344	3.8502	5.6054	5.1025	4.5147
1436	246336	1.2754	1.4136	1.2702	1.2504	1.6827
1437	246337	1.5819	1.8828	1.8995	1.6784	1.7331
1438	246338	1.2305	1.5870	1.6436	1.4063	1.4833
1439	246339	7.5681	7.3470	8.0656	6.4756	6.0682
1440	246340	2.3433	2.2113	1.9471	1.7463	1.6715
1441	246341	2.1586	2.4731	2.6226	2.1913	2.4135
1442	246342	1.1806	1.3450	1.4463	1.3912	1.1899
1443	246343	6.6303	6.5999	6.4290	5.7661	5.6347
1444	246344	2.3848	3.8612	3.9689	2.3142	3.8955
1445	246345	2.3701	1.7307	1.8773	2.3893	2.0226
1446	246346	2.9957	2.6690	2.7314	2.5802	2.3227
1447	246347	3.9755	3.4050	3.5898	3.8767	3.9353
1448	246348	2.3209	2.2243	2.2244	2.7691	2.3991
1449	246349	1.5172	1.4667	1.6109	1.2709	1.3802
1450	246350	3.9822	3.6223	3.0543	2.9632	2.4082
1451	246351	3.4688	3.8024	4.0177	3.8575	3.6047
1452	246352	1.5074	1.7054	1.7915	1.6632	1.4968
1453	246353	1.2132	1.2151	1.2704	1.4360	1.1328
1454	246354	1.9860	2.1033	1.9045	2.2061	2.0118
1455	246355	3.4499	3.8466	3.7253	3.7637	3.8278
1456	246356	1.3268	1.4527	1.3910	1.5498	1.5150
1457	246357	3.1801	3.0373	3.6934	4.5466	4.3969
1458	246358	3.8977	3.9255	3.9187	4.6038	4.6304
1459	246359	1.8993	2.1689	2.3099	2.3138	2.1769
1460	246360	1.4550	1.6603	1.6699	1.7219	1.4431
1461	246361	1.4937	1.4031	1.1878	1.3225	1.3701
1462	246362	1.6965	1.7632	1.8068	1.6956	1.4969
1463	246363	1.7691	1.5751	1.7401	1.8287	1.7310
1464	246364	1.4133	1.6223	1.7431	1.7613	1.4887
1465	246365	1.2853	1.6226	1.7254	1.4705	1.5366
1466	246366	1.4945	1.6941	1.5701	1.6164	1.5675
1467	246367	1.4228	1.6386	1.6596	1.7054	1.6920
1468	246368	1.5040	1.7429	1.6044	1.8070	1.6364
1469	246369	2.3771	2.7643	2.7578	2.4360	2.6462
1470	246370	1.7228	2.0140	1.9317	2.2933	2.0969
1471	246371	5.2742	4.3000	2.1245	5.0100	3.1569
1472	246372	1.2247	1.4500	1.3217	1.4506	1.5230
1473	246373	1.3861	1.5002	1.3987	1.3933	1.1950
1474	246374	1.5168	1.5249	1.4656	1.5078	1.2868
1475	246375	1.2530	1.2715	1.1602	1.2386	1.1948
1476	246376	4.5249	2.7380	2.8459	2.8325	3.2332
1477	246377	1.4184	1.6568	1.6999	1.6195	1.5597
1478	246378	3.1638	2.6273	2.3006	3.1490	2.3646
1479	246379	9.3213	7.9739	8.4877	7.7591	7.7703
1480	246380	1.2292	1.3513	1.6034	1.7143	1.3711
1481	246381	1.1627	1.5299	1.2633	1.3855	1.2002
1482	246382	1.0842	1.2091	1.3755	1.1407	1.0833
1483	246383	3.2624	3.2229	3.7125	3.0162	2.6728
1484	246384	4.3092	5.0270	6.3230	6.4077	5.6712
1485	246385	3.1809	3.2120	2.1297	1.4793	1.7721
1486	246386	2.5481	3.0804	2.3944	1.4208	1.9080
1487	246387	1.9971	2.1947	2.4239	2.1393	1.9543
1488	246388	4.0943	4.6167	4.4146	4.0042	4.3345
1489	246389	1.2210	1.5261	1.2973	1.2870	1.9232
1490	246390	2.0987	6.2613	1.7088	1.3305	1.9147
1491	246391	5.2128	5.3989	5.3034	6.2738	5.5940
1492	246392	2.6238	3.1624	3.3962	3.5123	2.9164
1493	246393	1.9530	1.8601	2.2584	2.2368	2.1524
1494	246394	1.4909	1.5351	1.8505	1.2263	1.3288
1495	246395	1.5266	1.3195	1.6104	1.6429	1.5854
1496	246396	2.0345	2.1805	2.0522	3.2608	2.9827
1497	246397	1.1887	1.1535	1.2849	1.3378	1.1394
1498	246398	5.7239	5.2693	5.5155	5.4803	5.6018
1499	246399	4.1112	3.1757	3.2140	5.0508	4.1436
1500	246400	6.1157	7.4374	7.2071	7.5206	6.9808
1501	246401	1.1970	1.5357	1.4319	2.1656	2.1069
1502	246402	1.2732	1.2078	1.4265	1.3795	1.4697
1503	246403	1.2048	1.2712	1.3111	2.8133	5.0197
1504	246404	3.7522	2.7826	3.1407	4.6651	3.9031
1505	246405	1.4688	1.7989	1.6558	1.4176	1.4128
1506	246406	1.3020	1.4821	1.5398	1.4721	1.3931
1507	246407	1.6188	1.7231	1.6052	1.6234	1.4972
1508	246408	3.2536	3.5691	3.1442	3.9835	3.1110
1509	246409	4.1550	3.8889	3.8782	3.6691	3.3817
1510	246410	1.5365	1.5794	1.8742	2.2231	1.6610
1511	246411	4.2998	4.3160	5.3829	3.8219	3.0542
1512	246412	5.2707	6.0438	6.3329	6.3866	5.8275
1513	246413	5.8222	6.5476	5.7023	2.3340	4.1224
1514	246414	1.2577	1.2287	1.4188	1.3661	1.6641
1515	246415	7.9372	8.3082	8.4385	2.4312	5.2085
1516	246416	1.4937	1.5747	1.1984	1.3403	1.5553
1517	246417	5.1348	3.3629	3.7620	7.1501	5.8080
1518	246418	1.5488	1.6004	2.0281	1.7312	1.9541
1519	246419	3.0047	2.8118	3.2051	3.2154	3.2472
1520	246420	4.5645	5.0578	5.0863	5.1353	4.7331
1521	246421	5.2224	5.4006	5.3485	5.7268	5.6223
1522	246422	4.7714	5.3395	5.5767	4.5423	4.8339
1523	246423	8.0843	7.4970	7.7086	7.8488	7.2198
1524	246424	5.0416	5.4093	4.9792	4.1245	4.6517
1525	246425	2.2589	2.3383	2.2408	2.0960	1.9286
1526	246426	4.2364	2.4005	2.2259	2.2285	2.4182
1527	246427	4.7164	4.4618	5.2204	4.5188	4.5093
1528	246428	2.7173	2.1027	2.4502	2.5882	2.3965
1529	246429	1.3714	1.6000	1.6115	1.6141	1.7091
1530	246430	2.0564	3.4691	3.2816	2.4014	7.4694
1531	246431	1.3367	1.5398	1.7178	1.1741	1.5097
1532	246432	3.7921	2.3043	2.3017	2.0991	2.8461
1533	246433	3.7822	2.5944	2.5214	3.6807	3.1484
1534	246434	2.3791	2.3189	3.3977	3.5963	3.4412
1535	246435	3.8103	3.2634	4.2584	3.0819	3.0824
1536	246436	7.3617	6.9330	6.6759	5.1008	5.8822
1537	246437	1.5308	1.9759	1.7869	1.5670	1.8481
1538	246438	3.5373	3.2195	3.2977	3.3006	3.1387
1539	246439	2.0173	2.2338	2.4213	5.2217	3.6386
1540	246440	1.8141	2.0498	1.9812	2.0282	2.1579
1541	246441	6.3317	5.0206	6.2503	6.2685	5.7214
1542	246442	5.5143	6.3437	6.2782	5.9193	5.6203
1543	246443	4.4023	3.8936	4.7234	3.6683	3.4686
1544	246444	3.3792	2.5884	2.6994	4.0689	2.9608
1545	246445	4.5185	3.5998	3.3335	4.0018	3.1442
1546	246446	1.9787	1.9924	1.9562	2.6928	2.5494
1547	246447	7.7733	7.2865	7.3208	5.7412	6.5424
1548	246448	4.5059	3.9221	4.3219	4.7368	4.6530
1549	246449	3.3093	2.8834	3.5842	2.9778	3.3756
1550	246450	3.4949	3.3981	4.0045	3.6573	2.9447
1551	246451	7.2903	7.4045	8.0006	7.4134	7.3290
1552	246452	5.7101	5.4753	5.2868	5.6720	5.4346
1553	246453	4.7095	5.4689	5.1879	6.5875	6.2067
1554	246454	5.3401	5.4143	6.2567	4.3611	4.8547
1555	246455	6.8789	6.0707	5.1219	6.4892	5.5477
1556	246456	4.5738	2.9208	2.1267	1.7066	2.1680
1557	246457	6.0309	5.3775	5.1700	3.4472	3.6047
1558	246458	2.4113	2.3117	2.4847	1.9840	1.7090
1559	246459	1.4615	2.0763	1.7400	1.4026	1.4715
1560	246460	4.0644	3.6153	3.4732	5.1472	4.7358
1561	246461	4.4878	4.4918	4.7556	3.3342	3.5820
1562	246462	4.2756	3.7557	4.0657	5.0870	3.8572
1563	246463	5.7764	8.3794	8.4095	3.3252	6.8569
1564	246464	1.5914	1.6642	1.6408	1.5252	1.1806
1565	246465	1.4996	2.6975	2.3412	1.0465	1.4852
1566	246466	3.1683	3.2253	3.9649	6.4822	5.2999
1567	246467	2.2699	2.7284	2.5480	2.4457	2.8535
1568	246468	4.0762	3.2812	3.5690	2.3110	3.0682
1569	246469	6.0003	6.1771	6.0740	5.3592	5.5869
1570	246470	1.3331	1.4672	1.4022	1.2602	1.4128
1571	246471	5.9788	6.9578	7.9346	6.7255	6.9374
1572	246472	1.7661	2.3499	2.1756	2.1706	2.3079
1573	246473	1.2971	1.3570	1.4441	1.5819	1.5702
1574	246474	1.7787	2.2827	2.2553	2.2968	2.9631
1575	246475	5.4943	4.1862	3.6918	5.2113	3.3841
1576	246476	5.3995	4.7844	4.9614	5.2562	4.7233
1577	246477	1.6100	1.9583	1.6821	1.7999	2.2505
1578	246478	2.5395	2.2582	2.4413	2.1342	2.2631
1579	246479	7.3007	6.7393	7.0424	7.5880	7.4339
1580	246480	7.7768	7.1412	7.6225	5.6521	5.9032
1581	246481	2.6436	1.5456	2.3930	2.6356	3.8436
1582	246482	3.8256	4.8810	4.5588	4.5908	4.5738
1583	246483	4.0419	1.6468	1.4640	1.3863	1.9459
1584	246484	8.0974	7.5592	7.9979	6.6616	7.1118
1585	246485	1.3907	1.4944	1.4143	1.2935	1.5390
1586	246486	5.7406	5.1805	5.9460	7.0408	6.4913
1587	246487	1.4388	1.4358	1.5280	1.4798	1.4534
1588	246488	1.6607	1.5487	2.0646	1.6419	2.3731
1589	246489	7.4177	7.4026	7.3697	6.6650	6.8891
1590	246490	3.9394	5.8729	5.6542	3.5395	4.1609
1591	246491	1.3785	1.4139	1.1707	1.2938	1.3743
1592	246492	3.0504	2.3639	3.1864	2.5226	1.9926
1593	246493	4.7785	5.0711	4.8853	3.1169	2.7859
1594	246494	1.6655	1.6832	1.7890	1.8107	1.8220
1595	246495	2.2734	1.8581	2.6434	2.7211	2.0086
1596	246496	3.9920	4.1461	4.5265	5.1142	4.7041
1597	246497	4.6805	5.7342	4.8436	6.3960	5.5377
1598	246498	2.3585	2.5622	3.2881	2.6820	3.0360
1599	246499	7.7505	7.1033	6.7982	6.5961	6.8162
1600	246500	7.4684	6.8402	5.9613	6.9810	6.4047
1601	246501	3.9751	4.2347	3.5439	3.8509	4.0029
1602	246502	2.6373	3.2922	3.7730	3.0703	3.0002
1603	246503	10.429	9.6581	10.190	8.8217	9.0076
1604	246504	2.7573	2.9467	2.7626	2.2037	2.3956
1605	246505	5.0727	5.1769	5.0595	2.6831	3.8093
1606	246506	5.5213	6.1996	5.9943	7.4062	7.4842
1607	246507	6.1866	5.6796	5.1050	4.4920	4.9985
1608	246508	4.5478	5.1813	5.6546	5.0958	5.0760
1609	246509	3.9804	2.8310	3.2794	2.3317	2.0837
1610	246510	3.6307	2.8878	3.6617	4.1194	3.0932
1611	246511	5.7416	8.0208	7.8472	7.0254	6.7026
1612	246512	1.3996	1.4728	1.4301	1.3165	1.2899
1613	246513	5.0249	4.2101	4.5816	4.8873	5.0332
1614	246514	2.4568	1.5230	1.9562	1.7689	1.4473
1615	246515	3.0324	3.8332	3.7467	4.1539	3.7629
1616	246516	2.4943	1.9059	2.0651	4.9654	3.7246
1617	246517	3.0759	2.8383	3.1664	2.5408	2.5430
1618	246518	4.2435	4.9890	5.1274	5.1189	5.2820
1619	246519	1.8415	2.3475	2.1248	2.3619	2.0043
1620	246520	1.3246	1.4258	1.3362	2.4693	1.6530
1621	246521	6.1880	6.3600	6.7345	4.0479	4.7511
1622	246522	1.8700	2.2436	1.9869	2.2140	2.0211
1623	246523	3.5051	3.9288	5.4748	3.7117	4.0443
1624	246524	2.2116	2.5131	2.0344	2.1373	2.0638
1625	246525	3.3681	1.9268	2.1765	1.6717	2.6331
1626	246526	2.1300	2.0869	2.2048	3.0407	2.3061
1627	246527	6.9901	5.7702	5.9996	4.3587	4.4773
1628	246528	4.4318	4.6195	4.7816	3.6088	4.2358
1629	246529	5.5493	6.2708	4.0611	5.9011	5.5399
1630	246530	1.6732	1.6569	1.4619	1.6564	1.7008
1631	246531	2.1388	2.7004	3.1570	8.9245	8.1336
1632	246532	4.6057	5.2222	5.1154	5.2658	5.0252
1633	246533	5.8893	6.1578	5.1137	4.8013	5.8372
1634	246534	1.8614	1.7818	2.0954	2.1054	2.1176
1635	246535	1.6410	1.7859	1.7066	1.6201	1.6056
1636	246536	4.8638	3.7301	4.2330	3.1079	2.5552
1637	246537	2.0818	4.9108	3.3463	1.3297	1.8963
1638	246538	8.3595	7.9440	8.7084	7.5369	7.6027
1639	246539	6.5139	6.0071	5.6010	6.1018	5.6181
1640	246540	2.8433	3.3922	3.1792	2.6531	3.0982
1641	246541	6.1778	5.9077	5.6625	5.9825	5.7336
1642	246542	4.5446	4.1017	3.2225	5.1587	4.6081
1643	246543	2.4805	2.4595	2.5060	2.4680	2.5375
1644	246544	1.3544	1.2687	1.4133	1.8780	1.8168
1645	246545	1.4558	1.5136	1.2499	1.3390	1.3051
1646	246546	9.0205	8.7159	9.4297	8.1920	8.1352
1647	246547	6.8546	6.9436	7.3663	8.8030	7.9212
1648	246548	5.5990	4.4106	6.5561	2.8365	3.9582
1649	246549	4.9483	4.5611	3.6960	3.8643	3.8337
1650	246550	4.8312	4.5297	5.4817	10.028	8.0758
1651	246551	5.4024	4.9917	3.3243	2.9505	2.8025
1652	246552	2.1111	2.3782	1.9831	1.8162	1.9518
1653	246553	4.1532	5.6158	5.1975	4.9912	4.7999
1654	246554	6.4645	6.6657	7.2373	7.9024	6.8263
1655	246555	3.3485	3.5760	3.2575	3.6217	3.2492
1656	246556	1.3551	1.3726	1.3722	1.5365	1.4564
1657	246557	6.8485	7.0740	5.9940	2.0072	3.4069
1658	246558	5.4439	5.1661	5.1731	4.5273	4.7481
1659	246559	6.9924	6.0208	6.1392	4.1688	4.7344
1660	246560	1.5917	1.6309	1.9953	1.7874	1.8721
1661	246561	6.8739	6.4861	6.5947	5.5101	5.8800
1662	246562	5.6509	4.1103	1.8769	2.1020	3.8140
1663	246563	2.2333	2.0542	1.5768	1.5028	1.7456
1664	246564	8.1431	7.5359	7.6060	7.2532	6.8854
1665	246565	7.6910	7.9593	8.6174	4.1489	7.3944
1666	246566	2.3250	5.1480	1.6798	4.5731	4.1388
1667	246567	4.7684	4.9725	5.1437	5.9573	5.4448
1668	246568	3.8277	2.7093	3.0492	2.5245	4.3993
1669	246569	1.7865	1.9307	1.7940	1.6672	1.8865
1670	246570	1.2613	1.2395	1.0197	1.2096	1.2149
1671	246571	4.5807	7.0100	2.3679	2.4598	4.0812
1672	246572	4.6193	4.4320	5.4073	3.7953	4.2574
1673	246573	2.0897	2.3374	2.2672	2.2270	2.1737
1674	246574	1.5705	1.5573	1.9939	1.7364	1.6818
1675	246575	7.3825	7.2323	7.1494	5.3828	5.0387
1676	246576	5.0194	3.2116	1.9245	4.1688	4.2807
1677	246577	1.5670	2.7456	4.0149	1.8104	1.8305
1678	246578	1.1391	1.1520	1.2340	1.0375	1.3765
1679	246579	1.2281	1.2991	1.3101	1.2321	1.1547
1680	246580	1.7133	1.3802	1.3543	1.3944	1.4824
1681	246581	7.3470	6.2727	6.7003	4.3006	5.4132
1682	246582	2.8509	2.8563	3.0280	3.2042	3.1208
1683	246583	5.7169	5.9037	5.4240	5.4514	5.7963
1684	246584	1.6126	1.6768	1.8249	1.7135	1.9033
1685	246585	7.2797	4.9420	2.0249	1.9421	4.0712
1686	246586	3.4134	2.4629	3.0851	3.4613	2.3441
1687	246587	1.4999	1.7512	1.6596	1.7070	1.7310
1688	246588	1.4162	1.8430	2.1292	1.5283	1.6998
1689	246589	5.4147	8.9377	6.0038	3.7301	5.8252
1690	246590	2.0707	1.3178	1.5298	1.4070	1.3159
1691	246591	1.4888	1.6868	1.5929	1.9354	1.6423
1692	246592	1.0099	1.8055	1.5185	1.3745	1.5136
1693	246593	3.2755	2.9094	3.3771	3.5183	2.6341
1694	246594	8.1397	7.2278	8.4399	7.7240	7.6585
1695	246595	5.9361	4.9866	6.5358	5.9856	5.9621
1696	246596	1.6285	1.7433	1.7723	2.0327	3.0591
1697	246597	4.4397	4.4400	4.8398	2.5394	3.5586
1698	246598	4.4770	3.7238	3.5290	4.0051	3.7601
1699	246599	0.96215	1.2058	1.4244	1.3150	1.2964
1700	246600	2.0646	1.5882	1.8607	5.3354	4.2153
1701	246601	2.0976	2.2656	2.5867	2.3373	2.8729
1702	246602	1.1357	1.5098	1.2917	1.3827	1.2500
1703	246603	1.5856	2.0317	2.1800	2.0227	1.7692
1704	246604	1.5400	1.6511	1.9305	1.4450	1.5905
1705	246605	1.2742	1.4644	1.6192	1.5494	1.5045
1706	246606	1.4304	1.4201	1.1011	1.5149	1.3614
1707	246607	1.8527	2.2907	2.1569	2.2331	2.2537
1708	246608	1.8598	1.8018	1.7636	1.6644	1.5846
1709	246609	1.7611	1.9273	1.9446	1.9228	2.0462
1710	246610	5.5678	5.0863	4.8742	5.1148	4.5787
1711	246611	5.5606	5.6561	5.0358	5.8810	5.4067
1712	246612	3.9900	3.0526	3.3102	3.5723	3.6217
1713	246613	8.9091	8.9858	9.1614	7.9308	8.1626
1714	246614	3.4221	2.8955	2.7627	2.8867	1.9995
1715	246615	1.1764	1.0837	1.3283	1.3244	1.2620
1716	246616	2.8943	2.5964	2.9492	1.6659	2.0918
1717	246617	1.7682	1.5663	1.8597	1.8987	1.5955
1718	246618	1.1397	1.1302	1.3495	1.0854	1.1683
1719	246619	4.8700	6.5071	6.3838	5.4963	5.4139
1720	246620	1.3854	1.3861	1.4699	1.4082	1.4158
1721	246621	8.4720	8.1967	8.4412	8.0409	7.9522
1722	246622	5.1449	6.7045	6.7945	5.5027	6.0020
1723	246623	10.101	9.7339	9.8012	8.9403	9.0470
1724	246624	1.9720	4.0485	4.1560	2.4460	3.5264
1725	246625	2.4862	2.0064	1.5284	1.7042	1.8100
1726	246626	4.3221	3.1807	3.3821	3.7359	3.9347
1727	246627	8.1085	7.5155	7.8789	8.8212	7.8290
1728	246628	9.1013	9.6597	9.4132	9.0231	8.8251
1729	246629	2.3890	4.4684	2.0514	3.6782	4.2007
1730	246630	2.0118	1.9205	1.8914	2.0367	1.8375
1731	246631	2.5812	2.2197	2.1332	4.4135	5.0061
1732	246632	4.5018	4.1037	4.3469	4.8989	3.9897
1733	246633	2.0925	1.1732	1.2014	1.1030	1.7116
1734	246634	6.7432	7.7405	7.1044	7.8045	7.0914
1735	246635	1.7320	2.1308	2.2526	2.0638	1.8833
1736	246636	6.0481	6.9761	6.1586	8.5698	7.0399
1737	246637	1.5173	1.4240	1.7879	1.6720	1.4932
1738	246638	1.5017	1.4404	1.5024	1.4788	1.3227
1739	246639	1.7464	2.0005	1.7814	1.5414	1.7951
1740	246640	1.4621	1.5191	1.2730	1.5394	1.4039
1741	246641	1.0766	1.1747	1.1900	1.3028	1.0262
1742	246642	1.3492	1.3317	1.6373	1.4230	1.4604
1743	246643	1.0106	1.1991	1.0608	1.1059	1.2069
1744	246644	3.1378	4.0276	4.2603	4.3369	4.0387
1745	246645	5.1434	5.6122	5.3156	6.8241	5.8759
1746	246646	1.6083	1.9909	1.8735	2.0369	2.1727
1747	246647	1.3317	1.3280	1.4546	1.5032	1.3582
1748	246648	1.1821	1.2787	1.4190	1.3942	1.2535
1749	246649	1.5010	1.6898	1.8936	1.6167	1.7030
1750	246650	3.8490	3.8943	4.0446	4.4324	3.9695
1751	246651	5.6918	6.8578	7.1442	4.3430	5.0259
1752	246652	1.1994	1.0085	1.1844	1.3766	1.1587
1753	246653	4.7507	5.3885	4.4245	4.3641	4.4676
1754	246654	4.6953	4.4001	4.9722	4.7300	4.3456
1755	246655	1.0967	1.1092	1.3649	1.2863	1.0128
1756	246656	1.2861	1.3675	1.3154	1.3056	1.6111
1757	246657	0.95524	0.97589	1.0757	1.2358	1.1199
1758	246658	1.6807	2.0855	1.7105	1.7707	1.7318
1759	246659	1.1994	1.1924	0.98935	1.1682	1.1769
1760	246660	5.8425	5.7230	5.9519	6.4254	5.7920
1761	246661	1.3944	1.2749	1.2039	1.2469	1.3191
1762	246662	2.4710	2.5922	2.9756	2.5396	2.3093
1763	246663	1.5738	1.8456	1.9334	1.6274	1.7700
1764	246664	1.6375	1.9228	1.8986	1.9258	1.6475
1765	246665	2.4380	2.8099	3.1229	2.6672	2.6927
1766	246666	1.1674	1.4727	1.6235	1.4701	1.0942
1767	246667	1.9194	2.0598	2.1084	1.9933	1.9547
1768	246668	1.3279	1.6144	1.2703	1.1240	1.2871
1769	246669	1.8780	2.2394	2.3592	2.2343	2.0656
1770	246670	1.0450	1.2682	1.1563	1.0119	1.1965
1771	246671	1.4157	1.8138	1.7740	1.5520	1.5990
1772	246672	1.3341	1.8061	1.3497	1.5332	1.2908
1773	246673	8.4895	8.3267	9.0727	6.5070	7.4340
1774	246674	5.0436	4.8284	5.0241	4.1266	4.1502
1775	246675	1.9862	2.2271	2.0273	1.9731	1.8219
1776	246676	1.1292	0.99872	1.2087	1.1487	1.3844
1777	246677	1.1353	1.3986	1.4002	1.2185	1.2932
1778	246678	1.0669	1.1950	1.1026	1.1311	1.1522
1779	246679	0.95824	1.4078	1.2817	1.2806	1.1943
1780	246680	1.5393	1.3704	1.5594	1.5135	1.2973
1781	246681	2.4017	2.1365	2.6148	2.4460	2.1969
1782	246682	2.7874	6.3900	4.9283	7.7303	6.4982
1783	246683	7.6664	8.3237	8.1339	2.7741	5.5667
1784	246684	1.1808	1.6425	1.5667	1.5327	1.9655
1785	246685	1.6478	1.9394	1.9159	1.7504	1.5951
1786	246686	1.5256	1.7089	1.6954	1.7530	1.5436
1787	246687	1.4022	1.6354	1.4861	1.4004	1.5438
1788	246688	1.2890	1.3330	1.5828	1.3276	1.6988
1789	246689	1.0780	1.2112	0.99403	1.2833	1.3138
1790	246690	1.5458	1.5414	1.7020	1.6546	1.8466
1791	246691	3.6170	3.8410	3.7658	4.1180	4.0031
1792	246692	1.1706	1.2447	1.2583	1.3319	1.4565
1793	246693	2.0527	2.4790	2.5613	2.4535	2.5422
1794	246694	1.1182	1.4901	1.4734	1.3669	1.2690
1795	246695	3.0858	3.0685	3.2654	3.5938	3.2598
1796	246696	1.3197	1.2791	1.4526	1.4433	1.5683
1797	246697	1.8164	2.2003	2.1903	2.3754	1.9713
1798	246698	1.2061	1.2358	1.3204	1.1690	1.2426
1799	246699	6.1607	5.5383	6.2017	5.5634	5.5300
1800	246700	1.6441	1.7494	2.1401	1.9037	1.7834
1801	246701	2.9802	2.3014	2.6342	3.8192	3.1247
1802	246702	5.4295	4.7167	4.8306	5.6996	5.5189
1803	246703	1.6302	2.3890	2.2974	2.2930	2.0684
1804	246704	1.6744	1.9051	2.1589	2.1007	1.9525
1805	246705	2.3086	2.5907	3.0630	3.1358	2.6010
1806	246706	1.3745	1.3182	1.2296	1.3398	1.3309
1807	246707	2.4146	2.8349	2.7970	2.3919	1.8807
1808	246708	5.8444	6.3142	6.6641	6.1857	6.2397
1809	246709	0.93429	1.2480	1.0418	1.2039	1.1693
1810	246710	1.1438	1.3141	1.3128	1.1679	1.2050
1811	246711	2.2460	2.3340	2.4132	2.4770	2.3715
1812	246712	1.4040	1.4827	1.4268	1.6098	1.3274
1813	246713	1.4025	2.0534	1.6246	2.3711	1.6715
1814	246714	3.1605	2.6702	3.3405	3.3106	3.0703
1815	246715	1.7600	2.1194	1.8049	1.6026	1.8755
1816	246716	4.6060	4.7916	4.0418	8.2371	6.9112
1817	246717	1.3613	1.6586	1.5289	1.4567	1.3821
1818	246718	1.7017	1.7144	1.7442	1.7669	1.7203
1819	246719	1.2550	1.4819	1.4596	1.3447	1.4002
1820	246720	1.2060	1.2918	1.2031	1.1541	1.4188
1821	246721	3.1762	3.3377	3.5570	3.4215	3.5814
1822	246722	1.9836	2.1223	2.5720	2.4681	2.2075
1823	246723	1.4977	1.6604	1.6629	1.7722	1.4281
1824	246724	3.3109	3.0730	3.7760	3.6184	3.5522
1825	246725	2.3915	2.5559	2.6774	2.7688	2.7427
1826	246726	1.4226	1.3723	1.7403	1.5472	1.5448
1827	246727	2.1242	2.5028	3.2886	1.9775	2.1924
1828	246728	4.1279	4.7745	4.5968	5.3851	5.2799
1829	246729	1.3260	1.4986	1.6906	1.3614	1.4112
1830	246730	8.0803	7.6105	7.8694	6.8303	7.1002
1831	246731	5.0750	6.5396	5.3805	4.5106	4.1878
1832	246732	5.9428	5.6774	5.5272	6.2039	5.9161
1833	246733	6.5684	5.9023	6.1884	6.1321	5.5260
1834	246734	4.1649	4.3862	3.8188	2.1960	2.9471
1835	246735	7.3890	6.5706	7.0420	6.0871	6.1787
1836	246736	4.6393	4.7677	4.8175	3.8273	3.8995
1837	246737	5.1848	4.9500	5.1327	6.2744	5.0946
1838	246738	5.7258	4.8763	5.3313	3.8843	3.7108
1839	246739	1.4518	1.8232	1.6551	1.5793	1.5025
1840	246740	1.0104	1.3298	1.4172	1.4322	1.4175
1841	246741	7.7048	7.6126	7.9288	6.9119	7.2068
1842	246742	4.3107	3.9382	3.9627	4.7110	4.6192
1843	246743	5.5972	6.3295	6.3664	6.2564	5.9739
1844	246744	6.8797	7.6908	8.3241	7.9706	7.9857
1845	246745	10.079	9.7612	10.180	9.2119	9.6473
1846	246746	5.0460	4.2845	5.4829	4.9300	3.9498
1847	246747	9.2432	8.9172	9.1438	7.8183	8.1490
1848	246748	2.5017	2.1634	2.2576	3.6849	2.4114
1849	246749	3.7345	5.5597	4.4453	6.4709	5.5512
1850	246750	6.1141	5.9456	5.0616	4.9320	5.5211
1851	246751	1.0161	1.1024	1.3559	1.2596	1.2971
1852	246752	1.3623	1.5184	1.6432	1.6783	1.6933
1853	246753	1.3113	1.7760	2.1522	1.4166	2.6612
1854	246754	2.7895	3.2658	3.1836	2.8612	4.1852
1855	246755	3.5987	4.4876	4.3573	3.9675	3.6044
1856	246756	3.1513	4.1263	4.0726	3.8464	4.1976
1857	246757	1.7883	2.4825	2.7469	2.0406	1.9190
1858	246758	9.9471	9.3864	9.7766	8.8512	8.9509
1859	246759	2.4819	1.7390	2.6101	2.6975	2.8265
1860	246760	4.5604	3.6628	4.5135	3.8651	4.3182
1861	246761	1.8926	1.8868	1.9641	2.0818	1.9265
1862	246762	4.2692	4.3248	3.7633	3.6414	3.3317
1863	246763	3.6918	5.1806	4.8277	2.6424	3.3885
1864	246764	1.0955	1.1898	1.3758	1.4107	1.3573
1865	246765	9.1586	9.2237	8.9116	6.0808	8.0614
1866	246766	2.5840	2.6650	2.9113	2.8629	2.4317
1867	246767	6.8652	6.4315	5.8050	5.0463	4.5385
1868	246768	4.9398	4.4856	4.8573	2.5216	3.1626
1869	246769	2.3259	1.9448	2.4144	2.1127	2.0727
1870	246770	6.5461	5.8796	6.3120	6.2238	6.6353
1871	246771	1.1613	1.1606	1.0710	1.2111	1.0926
1872	246772	3.8427	2.7486	2.8427	4.1343	3.0778
1873	246773	1.2518	1.2755	1.3817	1.4905	1.1763
1874	246774	2.1270	2.2363	2.6082	2.3573	2.8263
1875	246775	6.4997	6.0444	5.3761	5.3619	5.8000
1876	246776	8.3034	9.3689	9.1182	3.6755	5.8452
1877	246777	1.6231	1.8953	1.7149	1.6634	2.3156
1878	246778	4.1169	4.3269	4.3812	3.9914	4.0359
1879	246779	4.8343	5.5791	5.7994	5.8496	5.5494
1880	246780	7.3246	6.8380	7.5408	5.5045	6.1219
1881	246781	1.5620	1.5073	1.4080	1.6805	1.8567
1882	246782	2.6376	2.1979	1.9567	2.2952	2.2243
1883	246783	1.9918	1.5398	1.6755	6.8261	5.1495
1884	246784	4.9063	5.0770	6.2016	5.2012	5.1743
1885	246785	5.4699	4.4861	5.0546	7.6724	6.6338
1886	246786	3.5808	3.3472	2.9986	5.0097	3.9357
1887	246787	0.98223	1.7460	1.0410	1.1014	1.3120
1888	246788	1.1673	1.1120	1.2721	1.1189	1.1722
1889	246789	7.0277	9.0649	8.8298	4.6616	7.2056
1890	246790	3.3202	3.4410	3.1479	2.9240	2.9988
1891	246791	2.8885	4.0434	4.0270	5.2732	4.7455
1892	246792	3.2621	3.8580	4.3662	1.3763	2.6448
1893	246793	2.8807	2.1903	1.6335	2.5122	2.4045
1894	246794	8.0142	8.5358	7.7314	7.7004	7.5440
1895	246795	1.3499	1.3377	1.5108	1.4978	1.5125
1896	246796	5.3220	3.9076	4.2380	4.0152	4.4572
1897	246797	2.4625	2.7090	2.9970	2.5298	2.7495
1898	246798	1.4981	1.7401	1.5548	1.6201	1.7684
1899	246799	3.3350	3.4671	3.1503	2.9477	2.7597
1900	246800	4.3022	3.4026	3.6576	4.7874	4.1902
1901	246801	8.2510	8.0556	8.0067	7.0065	7.2681
1902	246802	5.3687	7.7252	7.4725	2.7505	5.0470
1903	246803	5.1453	5.2690	5.3295	3.6661	4.2577
1904	246804	1.7382	1.9793	2.0515	2.0815	1.7901
1905	246805	1.3673	1.4781	1.4651	1.3855	1.3418
1906	246806	1.4230	1.4033	1.5355	1.4363	1.5496
1907	246807	1.9961	1.9006	1.6881	2.3255	2.1852
1908	246808	5.7018	6.1614	6.1158	4.9336	4.8244
1909	246809	5.8811	5.0849	5.4885	4.1156	4.3662
1910	246810	1.2141	1.5271	1.4218	1.2131	1.3742
1911	246811	1.7893	1.8132	1.9063	1.7372	1.7584
1912	246812	1.1082	1.1699	1.3102	1.4246	1.3100
1913	246813	1.2244	1.2077	1.4047	1.3376	1.3298
1914	246814	7.5318	9.1151	9.8121	4.9889	8.0721
1915	246815	4.1942	2.8926	3.2195	2.7101	3.1709
1916	246816	4.0205	3.4449	3.7545	2.9086	2.5834
1917	246817	4.6131	5.0904	5.0083	3.7558	3.4296
1918	246818	2.8953	2.3276	2.0936	2.0036	2.1880
1919	246819	1.3236	1.3827	1.1082	1.3773	1.4646
1920	246820	5.0954	4.2036	3.5507	4.8930	4.3158
1921	246821	1.4738	1.8542	1.8670	1.6228	1.4292
1922	246822	6.1800	6.2698	5.7254	5.4871	6.0500
1923	246823	1.4001	2.2700	1.9939	1.3523	1.6430
1924	246824	2.0556	3.3339	1.8328	2.6724	2.6631
1925	246825	1.5266	1.4889	1.5816	1.6512	1.2036
1926	246826	1.6564	2.1993	2.7108	2.2963	2.3122
1927	246827	2.2016	2.4022	2.5787	2.6519	1.9370
1928	246828	1.9784	2.3646	2.4555	2.3819	3.3147
1929	246829	4.8286	4.4931	5.2122	5.2104	4.4711
1930	246830	8.7510	8.0518	8.6029	7.0105	7.5236
1931	246831	1.1107	1.1252	1.1234	1.2705	1.4564
1932	246832	6.7626	8.1713	7.3581	8.1221	8.0878
1933	246833	1.2131	1.6068	1.5348	1.6311	1.8978
1934	246834	2.1326	3.4116	2.6945	2.5718	2.6999
1935	246835	1.6134	1.8205	1.7042	1.8766	1.5068
1936	246836	1.1334	1.4058	2.0129	1.0571	1.3411
1937	246837	3.1062	2.1937	1.9795	1.7840	2.1701
1938	246838	4.3942	3.0764	3.1573	1.7803	2.0988
1939	246839	4.5828	6.2789	6.2581	4.9526	5.1739
1940	246840	7.6209	7.4284	6.6528	5.8864	6.0472
1941	246841	2.9114	2.7946	2.7575	2.9339	2.5737
1942	246842	5.5897	6.5283	5.4629	4.7604	5.4728
1943	246843	5.0883	5.9049	5.4128	5.2759	4.9344
1944	246844	1.8797	5.0219	1.7366	2.0425	2.0191
1945	246845	8.8798	8.8803	8.9000	7.8700	8.0489
1946	246846	5.4689	5.4766	4.8988	6.0258	5.2755
1947	246847	5.2765	4.9599	4.9681	4.3315	4.3662
1948	246848	2.6371	2.6023	3.0856	2.9277	2.6469
1949	246849	6.9405	4.5040	3.1527	3.8797	4.4084
1950	246850	7.3387	7.0890	7.0222	5.6619	5.7519
1951	246851	1.2320	1.2699	1.3647	1.4796	1.2498
1952	246852	5.3127	4.8003	5.1015	3.9632	4.5724
1953	246853	3.3809	3.5633	3.9313	3.9086	3.3800
1954	246854	2.3365	1.3838	1.9195	2.3527	2.2139
1955	246855	2.8088	1.6804	1.0282	1.3009	2.1114
1956	246856	5.8809	5.2697	5.3512	5.1703	4.4081
1957	246857	1.2845	1.4591	1.3225	1.4847	1.2750
1958	246858	1.2581	1.5240	1.4581	3.2702	2.4258
1959	246859	1.4363	4.8028	4.8414	1.7668	5.2280
1960	246860	1.5961	1.7049	1.6605	1.7743	1.5493
1961	246861	1.2350	1.4599	1.5122	1.5739	1.9215
1962	246862	6.0473	5.6976	5.4419	6.3396	6.3405
1963	246863	6.2901	6.0783	6.0392	6.9595	6.6665
1964	246864	6.9468	7.7290	6.5748	4.7836	5.5105
1965	246865	6.4596	6.3173	6.3802	5.6915	5.1794
1966	246866	1.1445	1.3068	1.3738	1.3506	1.4297
1967	246867	1.4634	1.6774	1.4951	1.3905	1.5709
1968	246868	1.3907	1.5706	1.6540	1.4454	1.5455
1969	246869	1.3130	1.2841	1.5634	1.3953	1.4456
1970	246870	4.1893	4.6430	4.1247	5.2943	5.4185
1971	246871	1.2057	1.3485	1.2868	1.2910	1.2843
1972	246872	1.2321	1.4863	1.3642	1.1271	1.9145
1973	246873	1.7612	2.1917	2.1341	1.8815	1.9930
1974	246874	1.2172	1.5286	1.5294	2.6222	2.8176
1975	246875	1.3204	1.5740	1.6460	1.5035	1.3980
1976	246876	1.6442	1.7718	1.9334	2.0233	1.7537
1977	246877	1.4218	1.8173	1.7328	1.5629	1.6907
1978	246878	1.5292	1.5774	1.8850	1.6957	1.9176
1979	246879	7.1958	7.3269	6.6923	6.2728	5.8287
1980	246880	1.0861	1.1620	1.1152	1.4663	1.1400
1981	246881	2.0618	1.6242	1.7764	2.1000	2.3761
1982	246882	2.3290	2.6478	2.0315	1.7603	1.6818
1983	246883	1.0550	1.3088	1.2209	1.2739	1.2763
1984	246884	7.3050	2.7181	2.1012	5.5031	3.7408
1985	246885	1.4083	1.3442	1.7797	1.5665	1.4841
1986	246886	1.7524	2.1581	2.4576	2.4449	2.4442
1987	246887	1.9384	2.7864	2.8485	2.4000	3.8531
1988	246888	1.3163	1.1964	1.3516	1.2549	1.3612
1989	246889	5.3584	6.3872	6.3545	3.7518	5.5847
1990	246890	2.7226	5.6746	2.7790	2.3927	5.6668
1991	246891	2.9803	2.9179	3.1683	3.1514	2.9624
1992	246892	3.4749	3.6315	4.0273	3.1105	3.0586
1993	246893	6.5546	7.0090	6.5877	7.1025	7.1596
1994	246894	1.7815	1.8942	1.8989	2.0639	1.9859
1995	246895	5.8495	7.6243	7.1350	7.5818	7.5930
1996	246896	1.5228	1.7100	1.6368	1.7175	1.7575
1997	246897	6.7412	6.4361	4.8849	6.9174	7.0860
1998	246898	7.2760	6.9437	6.2069	6.2988	6.0369
1999	246899	7.0183	5.8017	6.2929	3.8257	4.6299
2000	246900	1.7605	1.5794	1.3805	3.9622	2.2275
[truncated: 20,746 more rows]
