# Supplementary material for: A Transcriptomics and Comparative Genomics Analysis Reveals Gene Families with a Role in Body Plan Complexity
Source: Front Plant Sci. 2017 May 29;8:869. doi: 10.3389/fpls.2017.00869 (PMC5446989; doi:10.3389/fpls.2017.00869)
Supplement: Supplementary file 2 [file Program_Files.zip › gradientG/grad_pre-globular/gradientG.f90]

    PROGRAM gradient
    ! copyright 2016 
    ! Eric M Kramer

    ! This program finds differentially expressed genes in 4 pre-globular tissue sets of
    ! Belmonte et al. 2011.

    IMPLICIT NONE
    INTEGER NG,NT,NC,NST,NHR
    ! NG is the number of genes to be considered.
    ! NT is the number of affy sets ("tissue types") to be compared.
    ! TISS is the set containing columns of tissue-specific sets.
    ! TMAX records the value of an entry if it is upreg, the 2nd column counts the number of tissues it exceeds.
    ! SIG contains the stdev (1) and mean difference (2) for each pairwise comparison of tissues, and the
    ! 2-sided significance thresholds in 3 and 4.
    PARAMETER (NG=22746,NT=4)
    REAL :: TISS(NG,NT),MAX,MAX2,TMAX(NG,NT,2)
    REAL :: SMAX,HMAX,LIST(NT),AVG3,X,SIG(NT,NT,4),SH(NG,2)
    REAL :: ZZ,DIFF
    INTEGER :: I,J,K,IDX,ID,K1,K2

    OPEN(2,FILE='tissue.txt')
    OPEN(12,FILE='sig.txt')
    OPEN(8,FILE='out.txt')

! The order of columns in TISS (tissue) is:
! (pre-globular stage) embryo, micropylar endosperm,
! cellularized endosperm, general seed coat

    ! The order of the 6 rows in sig
    ! is 1-2,1-3,1-4,2-3,2-4,3-4
    ! where the number is the order of the column in TISS
    ! note that the mean difference is for the left column minus the right, e.g. embryo-suspensor

    ! read the data
    DO I = 1, NG
       READ(2,*) IDX,ID,(TISS(I,J),J=1,NT)
    ENDDO

    ! initialize TMAX
    DO I = 1,NG
        DO J=1,NT
            TMAX(I,J,1)=0.0
            TMAX(I,J,2)=0.0
        ENDDO
    ENDDO

    ! initialize SIG
    DO I = 1,NT
        DO J=1,NT
            DO K=1,4
              SIG(I,J,K)=0.0
            ENDDO
        ENDDO
    ENDDO
    ! the z-value that corresponds to a 2-sided p of 1.00e-4.
    ZZ=3.89

    ! sig contains the STDEV, MEAN, and two thresholds
    DO I=1,NT-1
        DO J=I+1,NT
            READ(12,*) K1,K2,SIG(I,J,1),SIG(I,J,2)
            ! significance threshold if the I value is greater than the J value
            SIG(I,J,3)=ZZ*SIG(I,J,1)+SIG(I,J,2)
            ! significance threshold if the J value is greater than the I value
            ! note that the mean will generally be small compared to zz*stdev
            SIG(I,J,4)=ZZ*SIG(I,J,1)-SIG(I,J,2)
        ENDDO
    ENDDO

    DO I = 1,NG

        ! test for differential expression
        DO K1=1,NT-1
            DO K2=K1+1,NT
                DIFF=TISS(I,K1)-TISS(I,K2)
                IF (DIFF.GT.0.0) THEN
                    IF (DIFF.GT.SIG(K1,K2,3)) THEN
                        TMAX(I,K1,2)=TMAX(I,K1,2)+1.0
                    ENDIF
                ELSE
                    IF (ABS(DIFF).GT.SIG(K1,K2,4)) THEN
                        TMAX(I,K2,2)=TMAX(I,K2,2)+1.0
                    ENDIF
                ENDIF
            ENDDO
        ENDDO

        DO J=1,NT
            IF (TMAX(I,J,2).GT.0.5) TMAX(I,J,1)=TISS(I,J)
        ENDDO

    ENDDO

    WRITE(8,*) "ID p-g_embryo micropylar_endo periph_endo seed_coat"
    DO I = 1, NG
        WRITE(8,*) I+244900,(TMAX(I,J,1),J=1,NT)
    ENDDO

    STOP
    END
