# Supplementary material for: A Transcriptomics and Comparative Genomics Analysis Reveals Gene Families with a Role in Body Plan Complexity
Source: Front Plant Sci. 2017 May 29;8:869. doi: 10.3389/fpls.2017.00869 (PMC5446989; doi:10.3389/fpls.2017.00869)
Supplement: Supplementary file 2 [file Program_Files.zip › gradientG/grad_pre-globular/sig.txt]

1 2 0.99924 0.11465
1 3 0.7841 0.064358
1 4 0.98747 0.084305
2 3 0.7381 -0.095595
2 4 0.88557 0.049534
3 4 0.90369 0.12803
