# Supplementary material for: A Transcriptomics and Comparative Genomics Analysis Reveals Gene Families with a Role in Body Plan Complexity
Source: Front Plant Sci. 2017 May 29;8:869. doi: 10.3389/fpls.2017.00869 (PMC5446989; doi:10.3389/fpls.2017.00869)
Supplement: Supplementary file 2 [file Program_Files.zip › gradientG/grad_pre-globular/tissue.txt]

1	244901	9.6511	9.0285	8.8789	9.7897
2	244902	9.2729	9.2751	8.6945	9.4465
3	244903	9.5672	8.6129	8.5344	8.4390
4	244904	4.5989	4.8757	4.2267	3.9406
5	244905	2.1036	1.8883	1.6724	1.6202
6	244906	8.5695	9.5293	9.8895	8.1864
7	244907	5.5043	3.3972	5.0158	3.8556
8	244908	2.3798	1.9750	2.0297	2.0295
9	244909	2.8754	1.9663	2.3594	2.1131
10	244910	3.1329	2.8832	2.3739	2.7070
11	244911	7.0840	4.6135	4.6763	4.4168
12	244912	6.8772	6.5065	6.5400	6.7861
13	244913	4.8893	3.3373	3.4850	3.9854
14	244914	8.7538	7.3534	7.3486	6.9823
15	244915	7.4337	5.8527	6.5263	5.8250
16	244916	5.4782	3.6152	4.0931	3.8676
17	244917	5.8083	3.5446	4.0976	4.2552
18	244918	4.5810	2.6783	3.5080	2.7265
19	244919	5.3112	3.6608	4.9515	4.7882
20	244920	7.5433	6.6925	6.9515	7.3870
21	244921	6.3849	4.9293	5.2849	5.6421
22	244922	6.3551	3.1680	4.8440	4.3900
23	244923	4.1273	4.1973	3.7358	3.4353
24	244924	4.1035	3.3161	3.3762	3.1904
25	244925	4.4711	4.8293	3.9307	4.3381
26	244926	6.9760	5.9676	6.6182	7.1874
27	244927	5.1507	3.3553	3.6921	4.0027
28	244928	6.2870	4.9776	4.9917	5.6414
29	244929	8.5138	8.6274	8.4040	8.4115
30	244930	5.6478	4.3105	4.7201	4.7592
31	244931	5.8485	3.6110	3.7473	3.0528
32	244932	9.4205	11.040	11.061	10.093
33	244933	7.5049	9.3310	9.3850	7.9551
34	244934	7.1262	8.3193	8.8233	7.5283
35	244935	7.1689	7.8946	8.6674	7.2917
36	244936	7.1007	7.6546	8.3696	7.3781
37	244937	6.7866	7.2126	8.0068	6.7432
38	244938	8.0141	8.4204	9.0117	7.6261
39	244939	7.9299	8.0732	8.5005	7.7198
40	244940	9.2302	9.2692	9.9002	9.2177
41	244941	5.0949	3.1036	3.5132	3.5297
42	244942	4.1344	3.6015	4.0521	3.0181
43	244943	8.1952	7.0336	7.6245	8.0215
44	244944	6.9297	6.1397	6.5970	6.8144
45	244945	7.3974	6.2093	6.7151	6.7724
46	244946	3.9149	2.1757	2.4992	2.2686
47	244947	2.4159	2.3514	2.5146	1.9633
48	244948	4.4268	2.8313	3.2249	3.6238
49	244949	5.7364	3.9799	3.8338	3.8829
50	244950	7.3788	7.3494	6.9056	7.4048
51	244951	8.5304	7.6892	7.7631	8.8726
52	244952	4.6668	3.2317	3.6168	3.6931
53	244953	5.4454	5.6557	5.3534	6.0822
54	244954	5.3489	5.0202	5.5102	4.4356
55	244955	5.6166	2.6906	4.0207	4.1585
56	244956	6.7652	3.6343	4.9763	5.4442
57	244957	8.2944	7.4872	7.2895	8.5050
58	244958	3.1340	2.0613	2.4029	1.9195
59	244959	6.4372	6.1447	5.7823	6.2823
60	244960	7.2537	8.4234	8.7428	7.7808
61	244961	8.6725	9.5821	9.7111	8.6761
62	244962	7.5528	8.9787	9.2338	7.8779
63	244963	10.665	12.191	12.444	11.776
64	244964	7.8233	9.9428	10.090	8.9916
65	244965	3.3891	5.0661	5.1534	3.7919
66	244966	4.9343	7.9649	7.5146	6.2285
67	244967	4.6372	7.6284	7.1691	6.3221
68	244968	9.7578	10.844	10.528	9.9117
69	244969	6.3057	7.2946	7.1082	6.2462
70	244970	9.8241	10.027	10.422	9.7487
71	244971	10.035	9.8071	10.191	9.7375
72	244972	8.8846	10.805	10.511	9.9494
73	244973	2.0855	5.3385	4.6986	2.9526
74	244974	6.6398	9.3042	9.0976	7.4858
75	244975	6.5535	9.3708	9.2331	7.8686
76	244976	8.0807	10.224	9.9422	8.7239
77	244977	7.5227	9.4399	9.4996	8.4157
78	244978	8.4203	8.8552	9.0452	8.2915
79	244979	9.8975	9.9497	10.388	9.0579
80	244980	10.265	10.668	10.794	9.5038
81	244981	8.2765	8.5447	9.1591	7.3936
82	244982	9.2323	9.5678	9.6925	8.6177
83	244983	9.7540	9.5248	10.160	8.8182
84	244984	8.3336	8.3848	9.0743	7.5245
85	244985	8.9541	8.8520	9.5914	8.0757
86	244986	8.6850	8.1870	9.0571	7.9373
87	244987	10.025	9.8518	10.633	9.2607
88	244988	7.4740	8.4149	8.5881	6.6556
89	244989	7.0762	6.7510	7.6958	5.1953
90	244990	9.1340	9.1482	9.5594	8.0214
91	244991	6.3209	7.4493	8.1044	6.0855
92	244992	9.9172	9.7203	10.313	9.8254
93	244993	8.3066	9.2565	9.4313	7.9908
94	244994	2.0270	3.1659	3.7014	2.2734
95	244995	7.3011	8.1594	8.4804	7.1095
96	244996	6.2240	5.4090	6.8790	5.4264
97	244997	8.8435	9.0571	9.5819	7.8464
98	244998	9.0726	8.5544	9.8975	8.1660
99	244999	7.8942	7.9249	9.1525	6.6346
100	245000	7.4669	9.3404	9.8751	8.9308
101	245001	2.7163	4.4559	4.0364	3.1570
102	245002	8.4650	10.460	10.469	9.7624
103	245003	8.6623	10.804	10.967	9.7659
104	245004	7.0144	9.2647	8.9740	7.8058
105	245005	6.6611	8.5829	8.7834	7.1019
106	245006	10.016	11.733	11.885	11.403
107	245007	7.6249	9.7393	9.7976	8.7160
108	245008	8.4326	8.3277	8.7873	8.5354
109	245009	8.9070	9.7866	10.153	9.2269
110	245010	5.7909	7.0796	7.2721	5.1601
111	245011	6.3510	8.0696	8.3462	6.8741
112	245012	5.6242	7.5838	7.0273	5.4987
113	245013	8.8154	9.5203	10.304	9.0974
114	245014	7.5586	8.5894	9.0822	7.6795
115	245015	9.9549	11.576	12.061	10.881
116	245016	7.6691	8.2355	8.5003	8.6169
117	245017	7.4774	8.5156	8.6332	8.3122
118	245018	7.1089	8.2947	8.9094	7.8494
119	245019	8.4624	9.1626	9.8271	9.0980
120	245020	6.8636	8.0559	8.2650	7.4513
121	245021	6.9836	9.5457	8.9414	7.9806
122	245022	5.4304	7.5787	7.1047	6.1327
123	245023	7.3331	8.8402	8.8772	7.6561
124	245024	8.1876	9.0239	9.2294	8.3861
125	245025	9.2576	10.043	10.450	9.1406
126	245026	9.8937	10.801	11.288	10.069
127	245027	3.9794	2.9974	4.0715	2.9090
128	245028	4.3479	2.9743	3.7872	6.0450
129	245029	1.8364	1.8373	1.8029	1.7034
130	245030	1.5171	1.6736	1.5002	1.4684
131	245031	2.3550	2.3209	3.3346	3.4601
132	245032	1.6949	1.8068	1.7820	1.6601
133	245033	2.1178	2.4957	2.4873	1.9500
134	245034	2.0314	2.3740	2.1690	2.1785
135	245035	3.0798	3.4803	7.0769	3.4877
136	245036	1.6970	1.7344	1.8077	1.7465
137	245037	2.0164	2.0875	1.9388	1.7490
138	245038	1.7854	2.1385	1.8605	1.7862
139	245039	2.8261	2.0990	2.3133	5.6791
140	245040	2.3350	2.0829	2.0546	2.4775
141	245041	1.8445	2.3568	1.9616	1.7744
142	245042	3.0358	2.3187	4.3962	3.3700
143	245043	7.1496	7.2086	6.7107	7.3345
144	245044	3.6615	6.4610	7.9121	5.2849
145	245045	6.5930	5.2499	6.0511	5.6224
146	245046	3.7705	3.5628	3.0272	3.0197
147	245047	9.0500	11.279	11.099	10.174
148	245048	8.9571	9.8640	9.8574	8.7726
149	245049	6.1902	6.5709	7.2808	5.6109
150	245050	9.3444	11.192	11.090	10.204
151	245051	3.6836	4.7798	3.0898	3.1776
152	245052	1.6798	1.6582	1.7827	3.7053
153	245053	2.3789	2.0614	2.2367	2.0640
154	245054	7.8387	7.8180	6.7643	6.8111
155	245055	2.3196	1.7221	1.8215	2.1519
156	245056	2.7789	2.8619	2.7655	2.5917
157	245057	2.1417	2.1134	2.1519	2.0473
158	245058	2.1725	2.3364	1.7229	2.1157
159	245059	4.9684	5.5726	5.1716	5.1478
160	245060	6.9160	8.9871	6.9855	6.6570
161	245061	2.5829	3.3151	6.4251	3.4411
162	245062	7.7063	6.3243	6.4742	6.3305
163	245063	4.8784	3.0286	3.7820	3.8289
164	245064	4.3504	4.7020	3.7080	5.9915
165	245065	6.3916	6.1937	5.8152	8.5223
166	245066	4.9394	5.2007	4.6972	4.4481
167	245067	4.0642	3.6854	4.2517	4.4455
168	245068	3.7208	6.4845	6.7188	2.5188
169	245069	2.4546	5.7506	2.1099	1.9283
170	245070	4.4205	4.7105	4.2811	3.9247
171	245071	2.1033	2.6598	2.0528	1.8763
172	245072	2.3234	2.3600	2.2155	2.1136
173	245073	3.5846	4.2726	3.9079	3.2820
174	245074	4.5254	5.1545	4.5598	5.6163
175	245075	2.1625	2.0948	1.9942	2.6138
176	245076	2.5827	2.7010	2.5978	2.7775
177	245077	2.3577	3.2583	2.4931	2.1828
178	245078	6.7092	5.9103	7.2772	7.2820
179	245079	1.9639	2.3471	1.9932	2.1821
180	245080	2.6052	3.0720	2.7002	3.3453
181	245081	7.1664	6.7755	6.7512	7.9559
182	245082	3.5616	3.9673	3.8860	3.1383
183	245083	3.1510	5.6332	3.7412	3.1169
184	245084	6.1717	4.4025	5.7488	7.0798
185	245085	7.8194	7.4544	7.8360	5.6670
186	245086	3.8280	2.6973	3.5902	2.3891
187	245087	2.3344	2.3020	2.2693	2.1947
188	245088	2.1634	2.3613	2.3023	2.3313
189	245089	4.1107	3.0192	2.6989	6.0531
190	245090	1.6742	2.5637	1.8317	1.6995
191	245091	1.7183	2.0670	1.6385	1.7013
192	245092	4.9351	5.5979	4.6115	5.7856
193	245093	6.5185	6.4241	5.5519	6.2619
194	245094	3.9608	4.6943	4.7797	7.9534
195	245095	2.8903	3.0845	3.8789	2.5018
196	245096	4.2717	6.3842	5.4100	4.5684
197	245097	2.5160	2.7120	3.7238	3.2463
198	245098	1.9542	2.0457	1.9532	2.8492
199	245099	3.2809	3.1068	2.2838	4.2562
200	245100	5.3997	6.6174	4.9838	5.1753
201	245101	1.9291	2.0780	2.1182	1.6757
202	245102	1.5240	1.8429	1.5373	1.4936
203	245103	1.6089	1.9140	1.6966	1.7351
204	245104	6.2157	6.1951	5.6711	5.3638
205	245105	1.6429	1.5568	1.4813	1.6132
206	245106	10.003	7.3437	9.0879	9.2019
207	245107	2.4108	3.1990	2.8552	2.6965
208	245108	1.7766	2.0651	1.9123	1.7500
209	245109	4.4305	3.2613	4.0757	3.9918
210	245110	7.5811	3.9226	5.6433	7.5470
211	245111	2.0752	1.9378	1.6889	1.5629
212	245112	5.8858	2.8353	2.8882	5.0248
213	245113	2.6772	3.3761	2.9576	2.5998
214	245114	5.3600	5.0859	5.5112	4.3724
215	245115	5.3390	4.1720	5.9716	5.7109
216	245116	6.1804	4.6907	5.4745	5.2329
217	245117	5.4957	3.0803	2.6706	5.7331
218	245118	6.4437	5.5051	8.2137	5.4282
219	245119	2.3675	4.7681	2.3825	1.7646
220	245120	7.0463	5.6182	6.2269	5.3027
221	245121	8.7310	8.2831	8.2339	6.4816
222	245122	3.5328	4.1340	3.7144	2.9424
223	245123	5.1527	6.6080	8.8848	6.2378
224	245124	7.0866	5.8551	6.3999	5.2898
225	245125	2.1519	2.3629	2.5429	2.0003
226	245126	2.3492	2.5248	2.3640	3.8885
227	245127	3.4003	4.4270	3.4266	3.1532
228	245128	1.9881	2.4037	2.1228	2.2426
229	245129	1.7786	1.8092	2.4728	1.6399
230	245130	2.7602	2.5363	3.4187	4.0966
231	245131	5.1470	6.0496	6.1901	5.5550
232	245132	2.6781	2.7517	2.7849	3.3094
233	245133	2.7567	2.6447	2.5384	2.1784
234	245134	2.2775	2.5324	2.2595	2.5832
235	245135	2.0188	2.3087	1.9758	1.9069
236	245136	2.1209	2.8253	2.3728	2.0914
237	245137	5.7981	5.4291	4.6760	5.1966
238	245138	1.9401	2.3631	2.8795	2.2116
239	245139	2.4797	2.6094	3.0174	2.1863
240	245140	1.7079	1.6949	1.7108	1.5977
241	245141	8.1134	4.5372	3.8747	3.7971
242	245142	4.4856	4.6361	5.7343	4.2047
243	245143	1.8095	2.2286	1.8772	2.0120
244	245144	7.4530	6.8310	7.0124	6.2024
245	245145	7.7417	7.4270	8.0173	6.2416
246	245146	6.4518	7.5070	6.5150	6.8497
247	245147	4.4175	2.6469	2.8087	3.0392
248	245148	2.0666	2.4274	2.1118	1.8720
249	245149	6.4092	4.5638	5.1193	4.5219
250	245150	5.3846	4.3242	6.4401	5.5272
251	245151	2.4112	2.8378	2.5218	2.2698
252	245152	5.4727	4.9239	5.0654	5.6211
253	245153	4.3572	3.3144	3.3825	2.9379
254	245154	1.8497	2.3594	2.1067	2.1926
255	245155	7.7245	6.9308	7.8257	8.0517
256	245156	4.8684	3.3642	2.3629	4.6129
257	245157	2.1904	2.1516	2.2598	2.5117
258	245158	6.0161	8.3120	5.0547	3.5913
259	245159	1.7235	2.1413	1.7587	1.7697
260	245160	1.8793	1.8197	1.8396	1.7314
261	245161	3.5286	4.1150	3.7902	3.1677
262	245162	2.1233	2.1481	1.9632	2.0443
263	245163	2.3424	2.8427	2.3673	2.4350
264	245164	8.7667	6.7889	8.0023	6.8583
265	245165	2.7465	2.1439	2.5799	2.7176
266	245166	2.3151	2.5102	2.1804	2.6862
267	245167	3.6033	4.3794	3.9000	4.2935
268	245168	6.2897	7.9866	8.9503	6.5651
269	245169	1.7872	2.2924	2.1002	2.5838
270	245170	1.8814	2.0901	1.9712	2.1036
271	245171	2.1529	2.2182	2.1140	2.1129
272	245172	1.5650	1.8850	1.5859	1.5314
273	245173	2.9902	3.1703	2.9922	2.7280
274	245174	6.2009	3.1768	3.1572	7.7483
275	245175	7.7040	9.6890	7.9562	8.7990
276	245176	2.3961	4.1164	4.0238	6.0336
277	245177	1.6442	2.2334	2.0389	1.6923
278	245178	4.3793	5.5835	4.9775	4.7530
279	245179	4.7362	4.9388	4.8343	3.9294
280	245180	8.0076	7.3460	7.0774	6.0955
281	245181	2.7610	2.1677	1.7627	1.8057
282	245182	5.2033	5.4329	5.0230	6.0335
283	245183	7.7954	6.3234	6.8665	6.1510
284	245184	1.9528	2.4199	2.0277	1.8205
285	245185	2.8672	2.8475	3.7860	2.3256
286	245186	2.0110	2.3868	2.0295	2.1195
287	245187	5.9176	7.2564	6.2940	4.9844
288	245188	5.6889	4.0254	5.3253	4.9914
289	245189	1.7907	1.7641	1.8169	1.5428
290	245190	3.2580	2.8551	3.2554	3.4302
291	245191	3.1010	2.0507	2.4441	1.9059
292	245192	3.9935	2.1214	2.1798	1.6449
293	245193	2.7023	3.2128	2.7907	2.6135
294	245194	7.2322	6.1823	7.8742	4.5034
295	245195	6.1713	8.0572	9.2345	6.4001
296	245196	2.1557	2.1565	2.0886	2.3410
297	245197	4.6588	6.0138	6.1121	4.4385
298	245198	3.4018	4.8357	7.4426	5.1260
299	245199	6.8013	2.5602	4.6490	7.4577
300	245200	4.7415	6.4819	6.5118	6.4170
301	245201	2.8058	2.7642	4.1024	3.0418
302	245202	4.4789	2.0469	3.3610	5.5959
303	245203	1.5738	1.9906	1.5911	1.6982
304	245204	1.9518	2.7179	2.4784	6.5860
305	245205	2.2561	2.6580	3.0026	3.1535
306	245206	3.9105	3.5189	4.3414	2.6564
307	245207	6.6149	5.8629	6.3406	5.8645
308	245208	7.2145	5.1434	6.4614	3.9399
309	245209	1.7850	1.5489	1.8003	1.6688
310	245210	2.5613	2.2980	3.1052	3.4574
311	245211	6.1516	6.2269	6.2046	6.9825
312	245212	2.4976	2.6797	2.3861	2.4351
313	245213	4.2904	6.3937	8.6471	4.5449
314	245214	1.6209	1.7471	1.7823	1.5800
315	245215	5.6991	6.6957	9.9863	5.9358
316	245216	6.3595	6.4414	5.6500	5.3864
317	245217	1.5258	1.9035	1.5696	1.5922
318	245218	2.2792	2.3347	2.3679	2.0690
319	245219	4.1852	5.4620	5.8913	4.2905
320	245220	1.6005	1.9355	1.7058	1.6133
321	245221	1.9243	2.1401	2.0003	1.8187
322	245222	1.8166	2.3436	1.7552	1.9344
323	245223	1.7346	2.0865	1.7418	1.9635
324	245224	1.7061	2.2646	2.0367	1.6303
325	245225	1.9655	2.3377	2.2346	1.8029
326	245226	1.8938	1.9203	1.9584	1.7500
327	245227	7.5736	5.2034	7.0329	4.1291
328	245228	3.1423	3.0127	2.4023	9.0722
329	245229	4.3985	2.0493	2.1944	2.3163
330	245230	7.5425	7.6019	8.2996	6.9030
331	245231	2.0896	2.5353	1.9990	2.0989
332	245232	2.6226	2.5360	2.5618	2.2124
333	245233	1.8219	2.6449	2.0199	2.0612
334	245234	1.5794	1.9128	1.7058	1.8050
335	245235	7.1361	6.6678	6.9644	6.1372
336	245236	3.9637	2.6063	3.2895	3.3277
337	245237	5.9716	6.5596	5.5607	5.3981
338	245238	2.7075	3.5813	4.4213	5.7532
339	245239	6.7542	9.9036	9.8381	3.6887
340	245240	1.6762	1.6909	1.5696	1.5987
341	245241	2.3213	2.4624	2.1267	1.7708
342	245242	2.0852	2.8154	4.1333	1.9209
343	245243	1.8046	1.9095	1.8119	1.6299
344	245244	2.6704	2.4455	2.9574	5.4727
345	245245	2.0230	2.2731	2.1911	1.9218
346	245246	1.7767	2.0647	1.9867	1.7747
347	245247	4.0415	3.7760	3.6377	5.4180
348	245248	4.4406	3.4075	4.0912	4.3875
349	245249	4.8720	6.9360	7.5946	5.6482
350	245250	2.6231	2.2413	2.4560	2.1624
351	245251	6.5951	5.7596	5.7613	5.4008
352	245252	2.6167	3.0016	2.5654	3.1223
353	245253	2.6766	2.7688	2.4227	2.4553
354	245254	4.6571	5.3133	4.8757	4.3918
355	245255	7.5838	6.6134	6.8371	5.9932
356	245256	4.9439	2.8935	4.3367	4.2495
357	245257	2.0382	2.3070	1.9785	2.0827
358	245258	1.5708	1.8084	1.7180	1.7204
359	245259	7.7740	4.3922	3.9512	5.1759
360	245260	5.5398	4.6181	4.9511	5.5521
361	245261	4.2021	4.6770	4.5185	4.0468
362	245262	3.6053	4.0947	3.4565	5.2002
363	245263	5.4617	3.4498	5.5559	4.2470
364	245264	1.9407	2.1476	2.0400	1.8103
365	245265	1.7259	1.5984	1.7312	1.5351
366	245266	3.7180	2.3291	3.2345	4.9613
367	245267	2.1155	2.4845	2.2162	2.3531
368	245268	2.9506	2.6368	3.1033	2.7751
369	245269	5.5516	6.4366	5.7289	5.4531
370	245270	8.1551	8.0054	7.7952	8.9362
371	245271	5.9206	5.8358	5.6817	7.0808
372	245272	1.8947	2.1553	1.8226	1.8259
373	245273	5.5905	6.2254	6.3512	6.0838
374	245274	5.1126	3.8766	4.1214	5.0444
375	245275	2.1198	2.0846	2.0125	5.1586
376	245276	3.3675	2.9554	1.9028	1.9078
377	245277	5.5710	5.7702	6.1607	9.0561
378	245278	3.8520	3.9259	3.9313	5.4734
379	245279	6.1190	5.9207	6.5003	6.4336
380	245280	5.9800	6.3232	5.0503	5.7346
381	245281	5.2693	5.9950	8.1127	5.9972
382	245282	2.5668	2.3605	3.1147	2.0052
383	245283	3.1383	3.0480	3.0675	3.0463
384	245284	3.2916	3.5458	5.7132	4.8418
385	245285	2.5440	3.0273	2.7969	4.9763
386	245286	4.0194	5.0330	6.2574	5.0793
387	245287	2.3172	2.3331	3.0347	4.0123
388	245288	6.1546	5.8028	6.5414	6.3701
389	245289	4.9249	6.4535	5.3347	7.1815
390	245290	2.7021	2.7577	3.6175	2.8048
391	245291	6.6334	6.1059	7.7684	6.6338
392	245292	1.9687	2.3349	2.0527	1.9401
393	245293	8.2652	10.479	8.8131	8.4716
394	245294	3.7959	2.3656	4.1665	4.1480
395	245295	4.0787	4.4428	3.8511	3.5287
396	245296	4.8027	5.9554	7.6014	5.0044
397	245297	2.5448	3.0473	2.7997	2.5247
398	245298	4.0855	4.1879	4.4856	4.4048
399	245299	6.1952	7.6968	7.3904	7.6878
400	245300	1.7524	1.9352	1.9925	1.5393
401	245301	4.6496	6.4939	6.6674	6.8571
402	245302	1.7073	2.1974	1.7039	2.1611
403	245303	5.5015	4.9632	5.4695	5.4225
404	245304	1.7966	1.7402	1.7962	1.6781
405	245305	2.1640	2.5666	2.2475	1.8563
406	245306	8.5802	9.6241	10.523	5.6403
407	245307	2.7237	2.5836	2.7714	3.1690
408	245308	5.3168	6.1152	5.6042	5.5628
409	245309	2.6526	1.7756	1.8066	1.8332
410	245310	1.8131	3.9191	1.7497	4.5919
411	245311	10.365	9.8242	9.9394	9.0009
412	245312	3.8366	3.3162	3.1674	3.8757
413	245313	5.2849	4.7918	4.3683	4.2509
414	245314	2.0296	2.4060	2.0749	4.4073
415	245315	7.0247	6.2631	6.6807	7.0199
416	245316	3.6607	3.0970	4.2853	2.7034
417	245317	1.8476	2.4046	1.9400	1.7372
418	245318	2.3100	2.5438	3.0655	5.9874
419	245319	4.6062	6.0764	6.3060	2.5479
420	245320	3.4613	4.3655	2.8706	3.4408
421	245321	2.6909	2.1463	2.4620	5.4124
422	245322	2.2598	2.5033	2.1049	2.0024
423	245323	8.3331	11.025	10.793	9.6551
424	245324	2.2138	2.3781	2.1531	3.8792
425	245325	2.1480	1.9239	1.5010	1.8587
426	245326	1.8773	2.4063	2.1879	2.4414
427	245327	2.0078	2.2213	1.8112	2.0149
428	245328	2.4409	2.5911	2.5976	2.4360
429	245329	2.1684	2.6978	2.3519	2.3608
430	245330	6.4495	4.4538	4.5474	6.1592
431	245331	5.9038	5.7238	6.6679	6.3687
432	245332	4.8162	6.0819	5.8528	5.9226
433	245333	6.0590	5.9337	4.5117	7.5879
434	245334	3.5336	2.6626	3.5215	4.8701
435	245335	2.2493	2.5513	2.6249	2.2817
436	245336	2.5964	2.3786	2.6692	2.8565
437	245337	2.0597	2.0569	2.1881	2.8518
438	245338	4.5596	2.8011	2.3679	6.2448
439	245339	5.0034	4.1144	3.9327	4.4441
440	245340	7.9252	7.8182	7.0060	6.9641
441	245341	1.7708	1.9031	1.9528	1.8607
442	245342	10.545	10.150	10.156	9.0364
443	245343	7.3321	5.2934	5.9289	4.5368
444	245344	2.6862	2.8020	2.8767	3.2225
445	245345	2.4363	2.9138	2.5240	2.3143
446	245346	2.7425	3.5236	3.0446	3.0695
447	245347	3.2047	3.4772	5.4387	3.3788
448	245348	5.7143	4.0820	3.5602	8.2259
449	245349	1.8292	2.3485	2.5647	1.6474
450	245350	7.5345	8.8130	8.7511	7.2647
451	245351	7.3845	7.9965	7.4386	7.2908
452	245352	3.3279	3.0910	2.7809	2.6968
453	245353	1.9314	1.9989	1.7630	1.8521
454	245354	3.3074	3.3044	5.5469	3.1235
455	245355	10.518	9.9343	10.198	8.6717
456	245356	9.3038	8.1290	9.0334	8.9535
457	245357	3.8463	3.4089	6.0432	2.8480
458	245358	7.6026	3.5903	3.3449	5.4664
459	245359	7.0918	8.4968	8.5592	7.5102
460	245360	3.5631	5.3684	4.8409	5.4426
461	245361	4.1961	2.8716	2.4318	4.3510
462	245362	3.2902	3.4178	3.8053	6.2911
463	245363	1.8381	2.2837	1.9994	2.0001
464	245364	5.9796	3.3891	3.4689	5.5791
465	245365	6.1182	5.6105	5.3425	4.2925
466	245366	5.6041	5.6804	5.4984	6.0705
467	245367	6.5310	3.9342	4.4255	4.1081
468	245368	3.1385	3.3568	3.8530	3.6422
469	245369	1.9648	1.6686	1.9706	1.5874
470	245370	4.1189	3.0875	3.0327	4.7089
471	245371	6.6621	8.3788	8.8150	11.412
472	245372	10.685	10.345	10.225	9.5557
473	245373	5.3748	5.9117	6.2268	6.9588
474	245374	8.2592	8.1710	7.9031	7.3581
475	245375	3.1070	3.1910	2.8458	2.7668
476	245376	2.5081	2.6941	2.3226	2.3974
477	245377	2.4229	3.0364	2.4763	2.5428
478	245378	1.6618	2.1879	1.9133	1.9132
479	245379	4.8606	3.8466	4.8620	4.6195
480	245380	4.3692	3.2860	3.9618	2.3649
481	245381	2.1380	1.9268	1.9103	1.8177
482	245382	3.3467	3.6624	3.3343	3.3483
483	245383	1.8976	2.2143	1.9567	2.0028
484	245384	2.0508	1.9914	2.0991	1.9295
485	245385	2.0569	1.8433	2.1147	2.0252
486	245386	3.0149	2.9330	2.7939	2.6111
487	245387	10.992	10.532	10.726	9.5508
488	245388	3.9283	6.2627	7.2727	4.4940
489	245389	3.3010	4.5288	4.1898	8.2873
490	245390	5.2981	5.8800	5.5551	5.7407
491	245391	5.7643	7.8555	8.4471	8.0308
492	245392	1.7265	1.8960	1.7855	1.6855
493	245393	1.9270	1.8114	1.8429	1.8580
494	245394	7.2687	7.3328	7.5008	7.4095
495	245395	6.5311	8.5130	6.8320	6.6911
496	245396	5.0573	5.6264	6.5452	5.1138
497	245397	6.4970	3.1690	2.9575	3.2607
498	245398	6.5265	4.3741	5.3373	5.7756
499	245399	2.1958	2.0819	1.9553	1.8229
500	245400	5.7358	5.6069	6.6648	5.7523
501	245401	1.8113	1.6264	1.7100	2.1051
502	245402	2.1436	2.8130	2.3431	2.5057
503	245403	1.8609	2.0249	2.1003	1.4990
504	245404	4.5911	2.5358	3.7890	2.3938
505	245405	4.1677	2.8824	3.1726	6.0245
506	245406	3.9135	5.5267	4.1560	3.7949
507	245407	5.6920	6.0782	5.9774	6.7590
508	245408	4.5214	2.9857	2.5219	5.7232
509	245409	1.8938	1.9529	1.8274	1.7969
510	245410	1.9333	2.1598	1.9349	1.9011
511	245411	3.3431	2.1340	1.6552	2.0341
512	245412	2.4255	2.4570	2.3046	2.3023
513	245413	5.6176	5.9549	5.9856	5.3119
514	245414	2.6617	2.9964	3.5021	3.1057
515	245415	6.9081	6.3150	6.5608	6.5448
516	245416	3.2899	4.5761	3.1051	4.6036
517	245417	2.0206	1.9773	1.8678	1.9009
518	245418	4.5493	4.4781	6.2974	3.0810
519	245419	2.7291	2.8529	2.6233	2.3497
520	245420	4.2709	3.5769	3.7895	3.0283
521	245421	4.7349	4.3820	4.3769	5.4321
522	245422	2.2355	2.0424	1.9722	1.9169
523	245423	4.0630	4.5710	3.8838	6.0254
524	245424	3.0055	3.4047	6.7689	2.9133
525	245425	5.7578	5.7366	5.3665	5.5095
526	245426	4.8285	3.6924	4.6473	3.8555
527	245427	4.6947	5.5220	5.3525	3.5516
528	245428	3.2258	2.8308	2.7997	4.5160
529	245429	1.9651	1.8630	2.1086	1.8125
530	245430	7.4331	7.0336	6.9777	6.1004
531	245431	4.0988	2.8058	2.2586	5.4043
532	245432	2.1525	2.7742	2.2960	4.0647
533	245433	3.5682	3.6236	4.2951	4.7998
534	245434	2.8309	2.6105	2.7780	2.9934
535	245435	2.2069	2.2801	2.3510	2.3226
536	245436	1.7859	1.8642	1.6967	1.6453
537	245437	8.0815	6.7275	7.2223	5.8448
538	245438	3.4457	3.6968	3.9251	4.7185
539	245439	2.8714	3.4812	2.1391	6.2115
540	245440	2.8234	4.5798	2.8886	3.7005
541	245441	5.0134	2.0746	2.6258	2.3039
542	245442	2.8923	3.1022	2.8587	3.2858
543	245443	1.7233	2.1155	2.0014	2.0737
544	245444	1.9055	2.5434	1.9421	2.1006
545	245445	2.1755	2.2647	2.3528	2.0813
546	245446	4.6233	4.5584	4.9639	4.4823
547	245447	1.8881	2.6087	1.8801	1.7005
548	245448	2.0799	2.5487	2.1796	1.9438
549	245449	1.8678	1.8181	1.7123	1.7626
550	245450	1.8029	1.5915	1.8339	1.4743
551	245451	1.7280	1.6894	1.5776	1.9037
552	245452	1.9128	1.9926	1.7615	1.7643
553	245453	2.9838	3.4141	3.0483	2.7371
554	245454	1.6654	1.7043	1.6938	1.6771
555	245455	1.9399	1.7991	2.0179	1.7641
556	245456	1.6404	2.2109	2.0929	1.7642
557	245457	2.6749	3.4923	2.7700	2.5412
558	245458	5.5585	4.9712	5.3127	4.5558
559	245459	3.1504	3.9522	4.5259	7.5924
560	245460	1.7937	1.8446	2.0034	2.2337
561	245461	5.9380	3.4328	3.1781	4.4300
562	245462	5.2786	4.6500	4.8285	5.7427
563	245463	2.0052	2.0389	1.9352	2.0175
564	245464	4.2228	4.5931	4.3586	4.6015
565	245465	1.7167	2.0287	1.7239	1.6906
566	245466	2.9889	4.1084	3.0562	3.8746
567	245467	2.2211	2.4367	2.6504	2.8583
568	245468	1.9953	2.0256	1.7950	1.9622
569	245469	1.4512	1.5594	1.2755	1.3481
570	245470	2.2553	2.1594	2.1627	2.1491
571	245471	2.2297	2.1493	2.2364	2.0098
572	245472	1.7679	1.9714	1.8126	1.6736
573	245473	1.9804	2.3478	3.5117	1.8462
574	245474	5.0441	5.4782	5.6385	6.7875
575	245475	2.2329	2.2317	2.4257	2.2107
576	245476	2.3480	2.8977	2.3229	2.2568
577	245477	2.6623	5.0957	2.6217	3.7276
578	245478	4.5124	4.7973	4.9782	5.2919
579	245479	1.5692	1.5888	1.5677	1.7699
580	245480	3.2720	4.0781	3.4552	3.8406
581	245481	4.3755	4.3214	3.9234	4.6592
582	245482	4.8471	5.9205	5.0215	5.3416
583	245483	2.1669	2.5691	3.2763	3.5648
584	245484	4.0152	5.1642	5.4212	5.1930
585	245485	2.3830	2.2868	2.3172	2.0015
586	245486	6.9745	7.2152	6.7237	7.2718
587	245487	2.2060	2.5077	2.3314	2.3314
588	245488	2.9697	3.1814	3.3204	3.2485
589	245489	4.2485	4.2634	4.5352	4.7869
590	245490	3.6608	3.9309	3.2286	3.2957
591	245491	3.5525	3.8302	3.1735	3.2902
592	245492	6.0825	3.7764	4.5518	6.4685
593	245493	2.5148	1.9467	1.9614	5.1239
594	245494	6.0601	5.4696	7.1530	4.4668
595	245495	2.5655	2.9903	3.4868	3.3612
596	245496	4.9650	4.3809	3.9358	4.1905
597	245497	4.6217	6.2028	6.2940	3.1719
598	245498	3.7190	3.0937	3.2272	4.0222
599	245499	5.3281	8.0837	6.9885	4.1469
600	245500	2.7570	2.8879	2.9850	2.6502
601	245501	1.9038	2.1573	2.1977	1.8359
602	245502	7.3268	5.3704	7.0359	5.8984
603	245503	2.9158	2.9308	2.9144	2.7136
604	245504	1.4269	1.6043	1.4455	1.4139
605	245505	1.6150	1.5575	1.4433	1.6497
606	245506	1.6897	1.9011	2.0420	1.9712
607	245507	2.4667	2.6653	2.2077	1.9887
608	245508	5.2284	4.6912	5.2031	3.9746
609	245509	2.9590	2.4175	2.4421	2.4714
610	245510	1.9671	2.1624	2.0492	2.0500
611	245511	4.1400	5.0892	6.4532	3.2826
612	245512	8.9889	7.9795	8.0062	6.2808
613	245513	3.1407	2.6135	2.7413	3.8627
614	245514	4.1935	3.3814	4.2915	4.2792
615	245515	5.9578	3.8262	5.2059	3.7868
616	245516	5.3001	3.1998	4.3979	4.2003
617	245517	3.7936	3.5829	4.1916	3.4812
618	245518	3.8110	2.4819	2.5297	2.0014
619	245519	1.9234	2.1838	1.9578	1.9028
620	245520	2.3628	3.0531	2.3689	2.0961
621	245521	6.2659	5.9489	5.5052	5.6105
622	245522	6.3995	5.5135	6.0438	5.1125
623	245523	6.3190	7.4137	7.9339	3.8815
624	245524	1.8156	1.8526	1.9421	1.7518
625	245525	6.9577	5.3985	6.3614	7.7486
626	245526	2.2121	1.8768	1.9190	1.9640
627	245527	2.8170	3.2047	3.1519	3.2092
628	245528	1.6863	1.8299	1.7596	1.9125
629	245529	3.6102	3.5756	4.1994	2.8062
630	245530	2.1562	2.3392	2.4364	2.2471
631	245531	1.8962	2.0105	1.9089	1.7401
632	245532	5.2706	5.0082	6.6830	6.0854
633	245533	6.4571	6.1735	6.0568	5.6778
634	245534	3.1240	4.0151	3.4481	3.1207
635	245535	2.3732	2.8774	2.8271	2.2238
636	245536	2.3530	2.7059	2.7671	2.4692
637	245537	1.7477	1.8663	1.8507	1.7146
638	245538	2.0703	2.7485	2.2233	2.2981
639	245539	2.3899	2.1045	2.4146	2.1537
640	245540	2.1429	2.0325	2.0905	1.7876
641	245541	2.3343	2.4311	2.0163	2.0147
642	245542	1.7732	1.8022	1.7310	1.5999
643	245543	4.7898	6.8413	4.9983	5.5748
644	245544	2.4420	2.1336	2.0981	2.0161
645	245545	3.0625	3.4185	3.2552	2.7202
646	245546	2.2275	2.1002	2.1589	2.0135
647	245547	1.9601	2.3375	2.2256	1.9761
648	245548	1.7401	1.7813	1.8295	1.8036
649	245549	1.9460	1.7515	1.7442	1.7682
650	245550	1.8417	1.9007	1.8438	1.7148
651	245551	1.7116	2.0400	1.7964	1.5755
652	245552	1.8783	1.8601	1.6839	1.6569
653	245553	1.8918	2.1499	1.8325	1.7402
654	245554	1.8495	2.1071	1.6014	1.4601
655	245555	1.9044	2.1971	2.0936	1.6238
656	245556	2.0191	2.0748	1.9059	4.3103
657	245557	7.2776	7.0196	6.4266	6.7113
658	245558	2.2600	2.4941	2.4439	2.5826
659	245559	2.0936	2.0447	1.9970	1.9692
660	245560	2.9962	2.9796	3.0339	4.0558
661	245561	2.8767	2.8638	2.9310	2.7561
662	245562	3.0410	1.9722	2.4137	2.2452
663	245563	3.0502	3.6340	3.4482	4.2521
664	245564	2.7304	2.6946	2.2265	2.1453
665	245565	2.7401	2.4136	2.4953	2.4119
666	245566	1.8747	1.7531	1.7657	1.5849
667	245567	2.0171	2.1188	2.0739	2.1266
668	245568	1.8807	1.8407	1.9503	1.7526
669	245569	3.8575	2.1468	2.8517	3.1105
670	245570	2.6376	3.8355	3.0432	2.3465
671	245571	4.8943	3.6379	3.0594	2.2759
672	245572	4.0643	3.0483	4.7344	5.3382
673	245573	1.7484	2.0289	1.7926	2.4995
674	245574	1.7517	2.0992	1.8235	2.2348
675	245575	3.4863	3.2188	4.2099	5.3638
676	245576	1.9784	2.5384	1.9568	2.0787
677	245577	2.6388	3.1945	4.4055	2.6265
678	245578	2.9922	2.5796	2.4488	2.2605
679	245579	2.6594	2.5123	2.7173	2.3713
680	245580	2.5208	2.4489	2.3930	2.1230
681	245581	2.6342	2.5884	2.8565	3.2776
682	245582	3.6204	2.4236	2.6477	2.5723
683	245583	3.9058	4.6605	4.3881	4.2446
684	245584	1.9794	2.4071	1.8639	1.8189
685	245585	5.0991	3.6068	3.2370	2.9360
686	245586	1.9453	2.0045	2.0467	2.0062
687	245587	5.2152	4.7028	5.0689	4.3370
688	245588	5.1563	4.7659	4.3553	4.8884
689	245589	2.4177	4.3004	2.8716	2.6987
690	245590	1.8191	1.9902	1.7019	1.6897
691	245591	1.9803	2.4409	2.0425	1.9453
692	245592	2.3243	2.5369	3.2873	2.0345
693	245593	2.1124	2.0033	1.8520	1.9892
694	245594	3.9433	3.7602	4.5008	4.7948
695	245595	2.1499	2.2877	2.2497	2.0397
696	245596	2.0618	2.6179	2.4846	1.8563
697	245597	3.4400	3.1336	4.0166	3.5612
698	245598	4.9003	3.2205	3.5999	3.6856
699	245599	2.4592	3.4770	3.1340	2.9793
700	245600	5.7125	5.2470	6.5311	7.2613
701	245601	1.8524	1.9861	2.2336	2.1666
702	245602	6.8805	9.2452	7.0464	8.7768
703	245603	2.9975	3.1820	2.9294	2.8769
704	245604	4.1460	2.9436	2.4441	4.1571
705	245605	6.9519	6.9393	7.2034	5.9981
706	245606	2.8476	3.2390	2.8654	2.7117
707	245607	6.8040	3.9278	3.9201	4.3488
708	245608	6.2345	6.8563	5.8629	6.5349
709	245609	1.7550	2.0296	1.7926	1.6465
710	245610	2.3639	2.6109	2.5021	2.5949
711	245611	1.8285	2.0487	1.8365	1.7100
712	245612	5.7703	5.7177	5.8948	8.7482
713	245613	2.4355	3.0516	2.6797	2.4235
714	245614	1.6706	1.6372	1.6567	1.4294
715	245615	1.8436	2.0472	1.8765	1.7273
716	245616	2.1271	1.8767	1.7988	1.7725
717	245617	3.1057	2.1825	2.5916	2.0956
718	245618	4.2258	2.8634	3.4894	3.2280
719	245619	2.6760	2.6549	2.6402	2.9221
720	245620	2.8020	3.2644	2.2584	2.6501
721	245621	3.9535	4.4290	5.2983	4.5804
722	245622	1.9798	2.1310	2.0106	2.1731
723	245623	1.5477	1.3737	1.6971	1.9320
724	245624	2.7374	2.8904	2.9641	2.9189
725	245625	4.3549	6.8672	5.5857	5.4379
726	245626	4.3649	5.3460	5.7408	8.1465
727	245627	1.7685	2.0001	1.9249	1.8955
728	245628	1.9886	1.8355	1.9330	1.6049
729	245629	4.9253	4.5676	4.8967	7.4304
730	245630	2.9709	2.6897	2.5279	2.2979
731	245631	7.3809	7.0163	7.0094	6.0193
732	245632	3.0294	2.7145	3.3352	3.2401
733	245633	6.2087	4.0677	3.5909	4.7957
734	245634	1.9545	2.2326	2.1897	1.9495
735	245635	1.8716	1.9762	2.0004	1.8738
736	245636	2.1646	2.5925	2.0139	1.8760
737	245637	2.1377	2.3236	2.2759	2.2103
738	245638	1.8717	1.9778	1.8877	1.7235
739	245639	9.2226	8.4473	8.9034	6.8370
740	245640	1.7593	1.7735	1.6588	1.6414
741	245641	2.5407	3.2141	2.7986	3.1752
742	245642	2.7039	2.4980	4.8144	2.7683
743	245643	1.8851	1.9813	2.2202	2.0276
744	245644	4.0472	2.5249	2.8648	4.3670
745	245645	4.4375	5.7152	2.3141	2.2184
746	245646	1.5680	1.8989	1.8391	1.6585
747	245647	5.2416	4.3284	5.5339	4.1728
748	245648	2.6364	3.0597	2.9460	2.6584
749	245649	6.0060	5.5599	5.2835	5.2670
750	245650	2.6993	2.7297	2.6362	2.3509
751	245651	2.5715	3.0906	2.6862	2.6919
752	245652	1.6003	1.6955	2.2839	1.4787
753	245653	3.1955	1.5993	1.7342	1.4087
754	245654	1.5560	1.7317	1.6678	1.8950
755	245655	1.8019	1.8567	1.7759	1.7014
756	245656	5.7107	10.274	7.1923	2.3355
757	245657	1.7500	1.6781	1.9373	2.6234
758	245658	1.8030	1.8696	1.5763	1.6950
759	245659	2.0593	2.4628	2.2386	2.8259
760	245660	2.6381	3.7232	2.9745	5.1995
761	245661	2.0190	1.8077	2.0969	1.7025
762	245662	2.7396	2.0787	1.7582	1.8604
763	245663	1.7766	1.7035	1.8685	1.7436
764	245664	2.4071	7.0578	2.7238	2.0821
765	245665	3.3282	1.9137	3.1816	3.2124
766	245666	3.7004	4.6530	2.9573	3.7013
767	245667	4.6175	5.3951	4.4870	4.0050
768	245668	2.5433	2.6025	2.3013	2.6995
769	245669	6.9778	3.0517	1.8399	1.8447
770	245670	4.7333	4.3008	4.0640	4.3578
771	245671	2.6142	3.3950	2.2893	2.3661
772	245672	1.9989	2.7879	2.4139	2.4279
773	245673	6.1147	3.7249	5.0782	4.6625
774	245674	1.6628	1.9600	1.8093	1.9245
775	245675	1.6475	1.4938	1.4523	1.5912
776	245676	2.4646	2.5817	2.6170	4.9048
777	245677	3.4761	6.8858	5.3567	6.3741
778	245678	2.8505	4.6717	2.4218	2.7304
779	245679	3.9240	3.7977	2.8429	4.2150
780	245680	5.9052	4.7171	5.2954	4.1973
781	245681	2.4479	4.1099	3.2060	4.1872
782	245682	3.1347	3.2085	3.2458	3.7377
783	245683	2.4447	2.8160	2.6115	2.3783
784	245684	4.2945	4.9225	4.4030	5.2765
785	245685	2.8919	4.6960	2.0837	2.1324
786	245686	7.2594	6.9096	7.2146	5.8574
787	245687	3.4952	3.6178	3.7290	3.7360
788	245688	8.1847	3.9854	3.3490	4.3066
789	245689	1.6714	1.8236	1.8278	1.6994
790	245690	3.1403	2.0186	1.9757	1.7352
791	245691	5.2830	4.8662	3.9828	4.1889
792	245692	1.5145	1.8066	1.6379	1.4677
793	245693	4.2127	4.0870	5.0218	4.5689
794	245694	4.4309	4.6304	4.4901	4.3476
795	245695	4.7233	6.2518	4.1810	4.7402
796	245696	2.3792	2.2565	2.2082	2.2346
797	245697	2.1755	2.3227	2.2153	2.3226
798	245698	2.7568	2.1094	1.9672	4.3566
799	245699	3.2184	5.2419	3.4616	3.0954
800	245700	2.1398	2.7377	2.9101	2.3143
801	245701	1.8457	1.9492	3.0635	2.0645
802	245702	6.9123	8.5249	5.9865	3.5476
803	245703	1.5900	1.9146	1.6201	1.6263
804	245704	8.5772	7.4735	7.4422	7.1242
805	245705	1.9684	2.1547	2.1722	1.9774
806	245706	3.7512	3.9143	3.8092	3.6544
807	245707	2.3035	2.1350	2.0706	2.1552
808	245708	2.0457	2.6643	2.4369	2.0789
809	245709	6.2741	4.8115	5.4866	4.1868
810	245710	2.2539	2.7111	2.6408	2.0659
811	245711	2.2807	2.8924	2.2439	2.2089
812	245712	3.4481	3.1726	3.6267	3.4292
813	245713	1.6343	1.6442	1.7629	1.7087
814	245714	7.5626	7.4693	7.2299	6.2516
815	245715	8.1208	8.4081	8.1737	7.6291
816	245716	2.7517	2.0592	2.5185	3.2003
817	245717	4.6067	5.1625	4.7030	4.4007
818	245718	4.2911	3.2068	4.6532	4.3788
819	245719	3.7158	3.2380	5.3202	4.0573
820	245720	2.9723	2.8578	3.2236	2.0705
821	245721	4.6290	4.1362	3.4391	4.0725
822	245722	5.7112	6.5027	5.3764	5.0018
823	245723	4.4856	3.9354	4.8510	4.1631
824	245724	2.5351	2.0835	2.3629	5.0170
825	245725	3.0127	3.3627	3.1660	2.4400
826	245726	3.6555	2.4834	2.4823	1.9172
827	245727	4.4298	3.5312	4.7177	4.3185
828	245728	1.8683	1.7253	1.8193	1.8651
829	245729	3.4677	2.1252	2.0935	2.0634
830	245730	4.6628	4.9025	6.2165	5.4619
831	245731	4.2413	4.2833	4.7090	4.2480
832	245732	6.0571	6.0240	5.7461	5.5822
833	245733	3.5185	3.3858	3.3274	3.8958
834	245734	1.8219	3.8189	2.5990	2.1499
835	245735	1.8082	2.2334	1.8229	1.9489
836	245736	1.8332	1.8584	1.8272	1.6128
837	245737	2.1419	2.1574	5.7733	1.8224
838	245738	5.7805	9.9386	7.7622	3.4667
839	245739	7.9511	2.7429	5.1423	5.8179
840	245740	1.9973	2.2627	2.2297	1.8949
841	245741	2.4034	3.0474	2.4302	2.4484
842	245742	2.0378	2.4004	2.1275	3.0832
843	245743	5.2423	3.2954	3.4970	3.8569
844	245744	2.0093	2.1231	2.6909	2.2189
845	245745	3.3372	2.8772	6.3812	4.8258
846	245746	3.9194	3.5828	5.3385	5.7228
847	245747	2.3808	2.4571	2.8968	2.3593
848	245748	3.0710	3.5167	5.9167	2.0099
849	245749	2.3281	2.3781	2.0734	2.0889
850	245750	8.4483	7.6102	7.9014	7.8394
851	245751	3.6969	4.5617	4.4442	3.7408
852	245752	1.8574	1.5734	1.7268	1.5957
853	245753	1.4054	1.3805	1.4191	1.4364
854	245754	7.7337	10.734	10.334	4.7678
855	245755	1.8193	2.0099	1.6057	1.5786
856	245756	2.7817	5.1287	2.8497	1.8851
857	245757	4.6996	2.8799	4.1244	4.3645
858	245758	1.9976	2.1512	1.7044	1.9545
859	245759	2.1747	3.5113	3.0861	3.7815
860	245760	1.9098	2.2538	1.5769	1.6413
861	245761	2.8453	2.7927	3.4418	3.4208
862	245762	5.0444	3.6464	3.9317	3.4995
863	245763	4.6583	5.7436	4.6393	5.1164
864	245764	3.1449	3.3822	2.9088	3.1982
865	245765	1.6487	1.9796	1.5828	1.6563
866	245766	1.6405	1.7368	1.6864	1.6321
867	245767	2.1828	2.3064	2.0983	2.2140
868	245768	3.3910	3.1078	2.5156	2.1920
869	245769	2.3353	2.3800	2.6519	3.7286
870	245770	6.5107	4.8669	5.1655	3.7783
871	245771	1.7590	1.9634	1.7132	1.6954
872	245772	3.6003	5.9297	5.1802	6.0033
873	245773	4.1707	3.7626	3.6387	3.5824
874	245774	2.1045	2.2323	4.7278	5.8118
875	245775	4.9094	4.3240	4.5026	5.1796
876	245776	2.0505	2.1983	2.1157	1.8051
877	245777	2.5531	2.3936	2.6039	2.7913
878	245778	2.9751	2.7492	2.9219	2.4098
879	245779	2.0225	2.0553	1.8667	1.8887
880	245780	4.3947	2.3311	2.4876	6.0910
881	245781	6.2869	4.1210	4.8084	6.6622
882	245782	2.3594	2.4431	2.1707	1.8373
883	245783	2.0715	2.5945	2.2787	3.7051
884	245784	6.6563	2.4701	2.2597	2.3677
885	245785	2.3536	4.9655	4.0143	1.6051
886	245786	4.7891	5.0910	4.7581	5.2132
887	245787	5.9707	6.6516	6.1454	6.3465
888	245788	2.0248	2.2942	2.1109	2.3728
889	245789	2.5548	1.8613	4.2678	3.9420
890	245790	5.5092	4.3313	6.4463	4.9237
891	245791	6.3157	7.0685	6.2027	6.5095
892	245792	1.6874	1.8838	2.0698	1.7463
893	245793	3.3651	3.3206	6.4691	4.5236
894	245794	3.2063	2.3619	3.5875	7.0685
895	245795	3.8784	3.2240	4.6435	4.6256
896	245796	5.5202	5.2429	5.2696	5.9785
897	245797	2.7034	2.7637	3.1717	2.4700
898	245798	1.9242	2.1920	2.7834	2.3163
899	245799	2.0489	2.0886	1.8602	1.7290
900	245800	1.7725	2.2858	1.9215	3.1832
901	245801	1.8254	1.7567	1.7256	1.8369
902	245802	1.6478	2.0100	2.0111	1.6989
903	245803	2.5572	2.4681	5.1119	7.8554
904	245804	3.2360	3.8581	3.4040	3.2377
905	245805	1.5721	1.8931	1.6625	1.6500
906	245806	2.5539	4.0043	5.9429	2.9121
907	245807	2.1490	2.5220	2.1566	1.7634
908	245808	5.9622	5.2828	5.2637	4.1231
909	245809	4.0731	2.4273	3.1871	3.7946
910	245810	3.8682	3.2610	2.8341	4.2961
911	245811	2.0077	2.4855	2.0184	1.9729
912	245812	1.5329	1.7981	1.4979	1.5389
913	245813	4.6289	1.6819	2.4301	2.2645
914	245814	5.1118	4.4294	5.4883	3.6738
915	245815	2.6698	2.5676	4.0290	3.0809
916	245816	3.4935	4.3430	4.6690	7.4667
917	245817	5.1912	6.1005	5.2066	4.8481
918	245818	4.6079	3.8237	3.4303	4.4264
919	245819	1.8926	2.0483	2.0075	1.9062
920	245820	2.1358	2.6567	2.4786	2.2243
921	245821	7.2702	9.2167	7.5574	6.5566
922	245822	9.2142	9.6155	8.9287	8.8610
923	245823	2.5179	2.2591	2.5879	2.1472
924	245824	2.2071	2.2881	2.2925	2.3736
925	245825	3.4818	3.5966	4.0433	5.3608
926	245826	1.9884	2.2441	1.9373	1.8978
927	245827	1.8139	1.7801	1.7016	1.7187
928	245828	8.6611	5.1772	4.8674	4.7767
929	245829	1.9086	2.0361	1.7228	1.6932
930	245830	3.8576	4.4644	3.7714	4.4648
931	245831	3.9621	4.8830	5.6984	4.7659
932	245832	6.5216	7.5520	8.1068	7.5942
933	245833	1.8577	2.0038	1.8417	1.8653
934	245834	1.8859	2.4555	2.0425	1.9657
935	245835	1.7958	1.7841	1.7655	1.7025
936	245836	2.2161	3.6249	2.8655	2.3655
937	245837	1.9472	1.9134	2.0036	1.8824
938	245838	1.6041	1.8804	1.6114	1.5648
939	245839	2.0431	2.3640	2.1794	1.9480
940	245840	1.8801	2.3804	1.9782	2.0945
941	245841	9.9171	9.2815	9.5494	8.4524
942	245842	1.7363	1.8018	1.7355	2.4218
943	245843	3.1109	2.9467	3.0604	3.0170
944	245844	4.5881	4.1133	4.5606	4.1118
945	245845	2.7523	2.5115	2.3196	4.6105
946	245846	1.9132	2.7387	2.4808	2.6655
947	245847	2.0728	2.1017	2.0630	1.8709
948	245848	5.1215	3.6898	4.9785	3.4695
949	245849	8.3957	6.6335	7.6440	7.0044
950	245850	3.3174	3.4429	2.7814	2.7945
951	245851	6.8740	7.4390	6.9586	7.5116
952	245852	5.4393	4.9280	7.0881	5.1997
953	245853	3.0144	5.2809	3.4535	4.2234
954	245854	6.1684	6.9305	7.1545	3.6644
955	245855	4.7003	4.5705	4.5714	6.1954
956	245856	1.8536	2.0809	1.8566	1.6792
957	245857	2.2716	2.2797	2.6118	2.3180
958	245858	1.9936	2.3508	1.8114	1.7896
959	245859	4.2707	2.0161	1.8624	4.0371
960	245860	2.4531	2.9832	3.1245	2.8026
961	245861	1.8579	1.9825	2.1326	5.2413
962	245862	5.3740	6.1933	6.2205	6.2285
963	245863	5.6655	5.0732	5.2208	4.7221
964	245864	2.1194	2.3260	1.9429	3.1385
965	245865	2.5512	2.5464	2.0023	2.5161
966	245866	1.7569	1.7700	1.7230	1.5616
967	245867	5.2781	4.6439	5.2253	5.7951
968	245868	5.1148	4.8837	5.6156	5.6692
969	245869	5.6443	3.4156	3.6741	3.7895
970	245870	2.9980	4.0507	3.0104	3.1688
971	245871	3.3279	3.8193	3.2590	4.1191
972	245872	5.4434	5.1988	4.7671	4.9057
973	245873	2.8391	2.7917	2.9572	4.1799
974	245874	1.4143	1.4355	1.3517	1.4906
975	245875	1.4470	1.8336	1.5701	1.6183
976	245876	3.5482	3.3529	6.0426	3.9027
977	245877	2.7689	3.2736	4.2466	2.9793
978	245878	2.0064	2.0655	2.5028	2.1945
979	245879	4.5651	2.1356	2.8052	2.4300
980	245880	2.9973	3.1847	3.4535	2.7185
981	245881	4.5562	4.0913	4.7685	4.4665
982	245882	2.7521	3.5674	2.6528	2.6382
983	245883	7.0589	9.1667	10.385	5.1834
984	245884	5.7483	5.1089	6.3185	5.3829
985	245885	2.7075	1.9817	1.9322	1.6743
986	245886	8.2852	5.8487	6.7346	6.3775
987	245887	7.6124	7.4455	7.0152	6.9037
988	245888	4.5737	4.0485	3.9996	4.9644
989	245889	2.3938	2.3582	2.2526	2.0867
990	245890	2.2992	2.9809	4.1520	1.7478
991	245891	1.9031	2.0724	1.7382	1.8002
992	245892	9.2040	11.196	11.425	7.5234
993	245893	6.9531	5.4889	6.6767	4.8796
994	245894	3.7431	4.6051	4.0944	4.0526
995	245895	3.8030	3.2495	5.0780	4.9090
996	245896	8.3830	5.4512	6.0240	5.5845
997	245897	3.6447	4.3546	3.6490	4.2127
998	245898	2.9330	2.6780	5.0013	4.8525
999	245899	3.6277	2.9456	3.1509	3.3839
1000	245900	4.1623	3.3528	3.2352	3.6953
1001	245901	4.1614	3.7307	2.7997	4.8693
1002	245902	1.8821	1.9694	1.9977	1.8397
1003	245903	2.0629	2.4690	2.6464	2.1654
1004	245904	4.6729	5.4668	3.6389	3.1898
1005	245905	4.7666	4.0125	4.7440	6.0232
1006	245906	2.7995	3.5958	4.1298	4.5166
1007	245907	2.0066	1.9542	1.8796	1.9895
1008	245908	2.6309	3.4491	4.5164	2.8326
1009	245909	5.0139	4.6617	5.4063	2.9002
1010	245910	7.0305	7.5486	7.4640	7.2728
1011	245911	6.7896	8.3099	6.8548	6.6137
1012	245912	2.0683	2.2697	2.7594	1.9926
1013	245913	2.1938	3.7061	2.9628	3.4654
1014	245914	6.3671	6.4467	6.5602	6.0925
1015	245915	8.7692	7.0148	8.2047	8.2749
1016	245916	1.5948	1.9764	1.7104	1.7445
1017	245917	8.3942	7.5433	7.4723	7.7237
1018	245918	2.9244	2.8731	2.9506	2.6715
1019	245919	1.5589	1.7906	1.6840	1.5073
1020	245920	2.1045	1.9307	2.0417	1.9131
1021	245921	2.3364	2.6112	2.5650	2.2636
1022	245922	1.6780	1.5261	1.5600	1.6553
1023	245923	1.9926	1.9123	1.8374	2.0700
1024	245924	6.3804	6.9661	7.6443	6.2395
1025	245925	2.3295	1.8801	1.9098	1.8614
1026	245926	4.1130	3.5795	3.5406	3.6666
1027	245927	3.6783	3.5777	3.2110	3.6508
1028	245928	1.6435	2.0908	2.2154	5.1301
1029	245929	3.4002	2.8376	4.3176	6.3974
1030	245930	8.9364	5.2336	3.6542	7.0345
1031	245931	2.0316	2.7123	2.4103	2.1826
1032	245932	2.5152	2.6840	2.7631	2.4532
1033	245933	1.6563	1.6908	1.6309	1.6612
1034	245934	7.7798	7.7508	7.3257	7.4218
1035	245935	2.0796	2.9276	2.3571	1.8960
1036	245936	2.9858	3.2429	3.2729	2.7717
1037	245937	6.5205	4.4512	5.9623	3.4347
1038	245938	4.2443	4.2587	3.3972	4.7391
1039	245939	6.0643	5.9639	7.2604	5.6916
1040	245940	2.2421	1.9165	2.5144	2.1376
1041	245941	6.5633	6.2812	6.1926	5.2216
1042	245942	3.2488	3.1242	3.0823	2.9234
1043	245943	2.4876	3.4686	3.7731	2.7853
1044	245944	1.8625	1.9063	1.8014	1.6276
1045	245945	2.5867	2.7066	2.6741	2.3655
1046	245946	1.9301	2.4160	2.2004	1.9160
1047	245947	2.4056	2.2579	1.9218	1.7917
1048	245948	5.0973	4.4107	7.1759	5.4015
1049	245949	10.814	10.332	9.8771	9.1086
1050	245950	4.5236	5.7425	5.6841	5.2465
1051	245951	4.4381	5.4428	4.7526	5.5338
1052	245952	5.2916	5.9796	8.1308	5.6585
1053	245953	1.6906	1.9629	1.8603	1.7291
1054	245954	3.0449	2.8661	2.0742	2.6441
1055	245955	1.7504	1.8981	2.0918	1.7501
1056	245956	11.204	12.266	11.539	11.556
1057	245957	2.7414	2.4312	2.5326	4.6161
1058	245958	1.7919	2.2729	2.3228	2.1963
1059	245959	2.5773	2.7702	2.6469	2.4572
1060	245960	2.9246	3.7578	3.6344	4.2639
1061	245961	3.2176	3.4710	3.4877	3.3320
1062	245962	4.1985	5.2675	6.7133	3.8978
1063	245963	1.9947	5.0466	1.9879	1.8105
1064	245964	1.8301	2.0721	1.8870	1.6473
1065	245965	2.1085	2.0524	2.1207	2.9088
1066	245966	1.9568	2.1586	1.8714	2.2842
1067	245967	1.7812	1.8595	1.8137	1.9458
1068	245968	1.7430	1.7932	1.7142	1.6733
1069	245969	4.5571	3.0516	5.1285	3.2373
1070	245970	7.1142	9.8800	9.6549	4.8443
1071	245971	4.5080	2.3664	2.7801	6.1051
1072	245972	3.6463	6.1482	3.5086	3.4938
1073	245973	1.2605	1.6472	1.3462	1.4833
1074	245974	3.7468	3.9921	3.6464	3.4573
1075	245975	4.3602	3.7656	4.2529	4.0571
1076	245976	2.3028	2.8977	2.2067	2.0387
1077	245977	5.9273	4.7060	6.6445	5.8873
1078	245978	4.5859	2.5820	2.5193	2.1558
1079	245979	3.1336	5.2586	4.0595	3.0956
1080	245980	2.2509	2.5385	2.3708	6.3957
1081	245981	7.6018	6.7927	5.9447	4.8650
1082	245982	2.6041	2.4099	2.5386	2.5137
1083	245983	4.4174	2.8293	4.1736	4.3336
1084	245984	4.6420	2.9111	3.6466	3.8944
1085	245985	7.8665	8.1162	8.7114	7.7851
1086	245986	3.8986	4.9215	5.6155	4.2909
1087	245987	1.7366	2.1623	1.8025	3.9822
1088	245988	6.5620	5.2124	6.2499	6.0941
1089	245989	6.9186	7.1899	6.6548	6.7521
1090	245990	2.3133	2.5747	2.3121	2.1505
1091	245991	4.3047	4.7732	4.7649	5.6534
1092	245992	1.7880	2.1701	1.8023	1.7624
1093	245993	3.0314	3.7169	3.2498	7.2131
1094	245994	1.6536	2.0860	1.9388	1.8206
1095	245995	1.9351	2.3099	1.7697	1.8658
1096	245996	1.7561	1.9122	1.7479	1.6309
1097	245997	2.4682	2.6034	2.5242	2.1333
1098	245998	3.9838	4.0367	3.9251	6.1356
1099	245999	4.1135	6.3259	6.1713	6.0554
1100	246000	2.1307	3.5494	2.7335	2.3042
1101	246001	2.3691	2.7482	2.8772	2.3801
1102	246002	2.0567	2.5375	3.0069	6.0376
1103	246003	9.2298	8.3464	9.6785	7.9525
1104	246004	1.9083	1.8469	1.9387	1.8554
1105	246005	4.8009	5.1613	6.0633	5.2783
1106	246006	8.4196	7.8680	7.9412	8.8074
1107	246007	2.5932	3.1472	4.4583	2.8673
1108	246008	5.5492	3.5982	3.9432	4.8071
1109	246009	2.7713	2.8434	2.6727	3.6131
1110	246010	4.6299	4.4962	4.2023	3.1582
1111	246011	2.4881	2.7832	2.3684	3.0647
1112	246012	1.8334	2.0047	1.7228	2.3474
1113	246013	4.4780	6.1900	6.3159	3.4738
1114	246014	3.5381	3.2859	3.6253	2.8562
1115	246015	3.9903	3.7924	4.4665	3.6384
1116	246016	1.6819	1.6821	1.7449	1.5886
1117	246017	4.5769	4.1404	3.9932	4.6504
1118	246018	5.3725	6.7117	5.8163	5.9482
1119	246019	3.6572	3.5120	5.8393	3.3322
1120	246020	5.5610	4.6698	5.4290	4.5312
1121	246021	1.9987	1.9021	1.8981	2.0076
1122	246022	1.8136	2.0577	1.6949	1.8454
1123	246023	1.9336	2.1775	2.3245	1.8770
1124	246024	2.5510	4.3379	3.2333	2.4169
1125	246025	7.6232	5.5129	7.3420	6.5930
1126	246026	3.2952	4.2381	3.0620	4.1328
1127	246027	7.1746	6.2437	6.8196	7.3168
1128	246028	4.0746	3.5719	3.8829	3.1121
1129	246029	4.1609	4.5897	2.9469	5.5587
1130	246030	4.3714	3.5522	2.3311	4.8593
1131	246031	7.4259	6.9779	6.8239	5.7846
1132	246032	4.4910	5.2217	4.5485	4.3721
1133	246033	2.4473	2.7634	4.8810	2.4679
1134	246034	1.9138	1.8327	2.0585	1.7786
1135	246035	8.6521	8.7824	8.6411	8.4600
1136	246036	3.1251	2.7721	2.8124	2.7790
1137	246037	2.3905	3.4916	2.3509	2.5309
1138	246038	3.2620	2.5149	3.1189	2.7588
1139	246039	4.6291	5.6016	4.1286	4.4988
1140	246040	8.0834	7.9219	8.4052	7.3877
1141	246041	6.4137	7.2918	6.5824	5.4479
1142	246042	6.6637	6.7470	7.9179	8.0369
1143	246043	3.3974	4.0223	3.7187	3.8891
1144	246044	9.0649	7.0994	7.9148	9.1065
1145	246045	5.6811	6.2528	6.9832	6.8802
1146	246046	1.8556	1.8768	1.8553	2.0993
1147	246047	2.0714	2.4956	2.3563	2.1055
1148	246048	1.7940	1.9465	1.7656	1.8241
1149	246049	1.7908	2.1214	1.9870	1.6823
1150	246050	6.2517	6.0211	6.2002	5.8346
1151	246051	8.7897	7.2755	8.3219	8.6009
1152	246052	3.7792	2.7735	2.9768	2.9481
1153	246053	3.0710	2.8700	3.7822	3.4772
1154	246054	4.1029	6.4858	4.7693	3.1371
1155	246055	3.8208	3.9432	6.4223	5.5675
1156	246056	3.6278	2.5538	2.4683	3.4675
1157	246057	4.1499	2.9204	4.7139	2.4995
1158	246058	4.5530	4.0720	4.9788	5.2790
1159	246059	7.1635	6.4306	6.8072	6.2539
1160	246060	8.0160	7.2498	7.7480	6.1310
1161	246061	5.3497	4.1887	4.1223	4.4870
1162	246062	4.3474	3.6045	4.2529	4.3243
1163	246063	2.3248	2.5882	2.3751	2.3910
1164	246064	7.6982	6.9683	7.8416	6.4494
1165	246065	2.0486	2.2579	2.1547	2.0655
1166	246066	3.2935	3.4097	3.2402	3.5425
1167	246067	3.2339	6.0500	2.9985	2.2682
1168	246068	12.408	11.694	12.002	11.220
1169	246069	2.0762	2.1420	2.3161	2.5622
1170	246070	8.6571	6.3062	7.7168	6.0827
1171	246071	2.1549	2.1289	2.8920	3.5899
1172	246072	2.2138	1.9995	1.8064	2.1208
1173	246073	8.5747	8.0368	8.2256	7.3809
1174	246074	6.7263	4.8619	6.3295	5.4925
1175	246075	2.1375	2.5428	3.0022	3.2395
1176	246076	3.6878	4.2074	5.6923	6.5101
1177	246077	1.7726	2.1754	2.9449	1.6724
1178	246078	3.2655	3.7289	7.1807	2.3844
1179	246079	3.1501	2.2326	2.1012	3.3601
1180	246080	2.4567	2.2988	2.8167	2.2164
1181	246081	6.0578	5.8290	5.1159	4.8219
1182	246082	1.7330	2.1181	1.9185	1.7301
1183	246083	3.2027	2.0133	2.3552	3.4400
1184	246084	2.6423	2.9052	2.3740	2.3306
1185	246085	4.0920	4.6907	4.0352	4.4045
1186	246086	2.0583	2.7379	2.4211	2.1909
1187	246087	2.8705	3.3333	2.3367	4.5689
1188	246088	9.3474	8.5186	8.4340	7.5147
1189	246089	8.4328	7.9765	8.1197	8.0686
1190	246090	3.7373	3.8235	4.0523	3.3607
1191	246091	2.4923	3.9635	2.0237	1.8244
1192	246092	5.5912	7.3225	7.0659	6.5184
1193	246093	1.7305	1.9123	1.7361	1.7198
1194	246094	8.6060	6.6717	7.4116	5.3578
1195	246095	7.6153	6.4340	6.5697	4.8081
1196	246096	1.9021	2.0696	1.8327	1.7014
1197	246097	5.5980	2.9048	2.3100	6.6783
1198	246098	2.0082	2.0564	2.2091	1.9117
1199	246099	2.2461	3.2148	2.2607	2.0353
1200	246100	1.7517	2.4243	1.8158	1.8891
1201	246101	2.3668	2.9672	2.6720	2.1900
1202	246102	2.5129	2.5171	2.9208	2.4071
1203	246103	5.5493	3.0295	2.9333	3.0450
1204	246104	2.1177	2.0805	1.8786	1.6498
1205	246105	1.6349	1.5951	1.5443	1.5195
1206	246106	2.5602	3.0139	2.7571	2.7139
1207	246107	1.7447	1.6387	2.0433	1.9401
1208	246108	2.4514	2.7389	2.6120	3.6237
1209	246109	4.9667	4.5408	4.3182	5.0284
1210	246110	3.1150	3.1191	4.6168	3.4567
1211	246111	5.1701	5.1925	5.0759	4.5923
1212	246112	5.2009	5.5558	4.3785	3.6310
1213	246113	1.7846	2.0930	1.7030	1.7239
1214	246114	4.0382	5.9068	5.2857	3.5359
1215	246115	6.2277	6.2789	6.7375	6.0159
1216	246116	1.7202	1.8535	1.6855	1.6983
1217	246117	3.7644	3.6822	3.7294	4.0492
1218	246118	1.8354	2.2639	2.1201	1.8193
1219	246119	5.7114	6.7470	6.2136	6.2929
1220	246120	4.4728	3.7914	4.8124	2.8480
1221	246121	2.2489	2.3405	2.5149	2.1501
1222	246122	3.0482	2.9765	3.8501	3.6412
1223	246123	2.1318	2.2265	2.0768	1.9877
1224	246124	7.2299	7.0731	7.8563	6.7338
1225	246125	1.7522	1.6156	1.6019	1.6977
1226	246126	6.4912	6.7422	7.2903	7.1038
1227	246127	2.2662	2.9353	2.6124	2.4692
1228	246128	2.3789	2.6638	2.3956	2.4604
1229	246129	2.0299	2.5856	2.2883	1.8704
1230	246130	2.0381	2.4096	2.3627	1.9142
1231	246131	4.3846	4.4760	4.1097	4.3165
1232	246132	3.0734	2.9078	2.5443	2.2767
1233	246133	2.5007	5.0898	4.5284	2.0094
1234	246134	5.6389	5.4941	5.5871	5.2617
1235	246135	2.0478	2.0346	2.0429	3.0657
1236	246136	2.0828	2.5261	2.3611	2.0077
1237	246137	2.5045	2.8175	2.6550	2.5776
1238	246138	1.6834	1.8702	2.0003	1.7245
1239	246139	9.2545	9.5100	8.9176	9.4739
1240	246140	6.3145	6.1533	5.7701	5.7034
1241	246141	4.8701	3.4112	4.1916	3.4480
1242	246142	2.1976	2.6049	2.6111	2.1525
1243	246143	2.3413	4.6885	3.0526	2.0439
1244	246144	2.8491	2.9490	2.6414	2.9128
1245	246145	2.0170	2.0724	2.1848	1.9464
1246	246146	1.9039	1.9031	2.1003	4.0317
1247	246147	7.8286	7.2895	7.2684	6.8684
1248	246148	7.0245	4.2769	4.1032	6.4473
1249	246149	2.1279	2.0251	2.2957	2.3666
1250	246150	3.8305	2.9712	4.3238	4.1637
1251	246151	4.9933	5.4635	5.3078	5.3572
1252	246152	3.0261	2.1503	3.4586	2.6652
1253	246153	8.8632	7.7884	8.2418	7.9185
1254	246154	2.5961	3.3588	4.7585	2.4571
1255	246155	1.9682	2.0066	2.5336	2.2745
1256	246156	7.4231	7.0968	6.6358	7.5994
1257	246157	5.6690	5.9919	5.4166	5.7398
1258	246158	4.2661	5.0434	5.8759	5.4139
1259	246159	1.9857	2.3985	1.9806	2.0580
1260	246160	6.0200	5.5052	6.0503	6.7014
1261	246161	5.4492	6.1531	6.7597	8.0264
1262	246162	1.9344	1.8751	1.8036	2.6365
1263	246163	2.7912	3.5375	2.8606	2.6952
1264	246164	2.0902	2.0069	1.9099	2.1093
1265	246165	2.8626	3.4620	2.8615	2.5000
1266	246166	4.2965	4.7635	4.4024	3.9757
1267	246167	2.3441	2.8978	2.5633	2.2842
1268	246168	3.0571	2.7876	2.9564	2.0170
1269	246169	6.2865	5.6925	6.4528	6.3281
1270	246170	7.2749	4.3738	6.3463	6.8275
1271	246171	6.2392	7.2397	7.1356	6.9556
1272	246172	2.1104	2.4169	2.1937	2.0717
1273	246173	6.2753	4.4632	6.1176	5.2229
1274	246174	2.0456	2.2658	1.9039	1.9273
1275	246175	2.9351	3.3010	3.1792	3.0065
1276	246176	1.8693	2.3263	2.0613	1.9634
1277	246177	1.8912	2.5850	2.0369	1.7949
1278	246178	5.5261	4.5141	4.2186	4.1088
1279	246179	2.2941	2.5859	2.2008	2.4719
1280	246180	3.0530	2.7311	2.9852	3.2413
1281	246181	1.8738	2.4029	1.7518	1.6897
1282	246182	1.9552	2.1113	2.0533	2.2087
1283	246183	3.0633	3.7460	3.6987	3.4915
1284	246184	7.3315	4.0704	4.1314	3.9065
1285	246185	3.7601	3.4162	3.0441	2.6207
1286	246186	2.0637	1.9848	1.9815	1.8929
1287	246187	3.4969	3.7770	4.1389	3.8125
1288	246188	2.7681	3.8940	2.7979	3.2708
1289	246189	5.0359	5.9856	5.7319	5.8825
1290	246190	5.1730	6.3178	5.4250	4.9387
1291	246191	10.262	9.4592	9.5663	8.5021
1292	246192	7.6008	7.3467	7.3951	6.2604
1293	246193	2.9387	3.4329	3.5693	3.4251
1294	246194	2.2964	2.6405	4.0620	3.7458
1295	246195	2.2519	2.0626	2.1336	1.9444
1296	246196	8.6873	7.6988	7.8600	5.9090
1297	246197	1.7237	1.7912	1.9139	1.6507
1298	246198	7.9069	9.0742	9.5106	9.6974
1299	246199	3.6093	3.2448	5.0086	4.0592
1300	246200	3.0416	1.8711	1.8553	3.4640
1301	246201	5.6246	5.0501	6.8670	6.3623
1302	246202	5.5272	4.8830	6.1946	5.4976
1303	246203	1.6952	1.6721	1.8809	1.9657
1304	246204	4.3062	3.7898	3.9726	3.9410
1305	246205	3.2232	2.7362	2.9456	3.1582
1306	246206	3.5095	4.0577	3.6997	3.5926
1307	246207	5.3875	4.2346	4.7519	4.5266
1308	246208	2.4714	3.2601	2.5787	2.2324
1309	246209	2.3391	2.9168	2.4460	2.3297
1310	246210	3.6506	3.7502	3.6661	2.7992
1311	246211	3.3899	4.5808	4.7103	4.9015
1312	246212	3.9268	1.9373	1.7740	1.7927
1313	246213	6.0229	5.4189	5.8567	5.6736
1314	246214	3.3111	4.1995	3.2154	6.1988
1315	246215	3.9152	3.5017	4.2141	4.3295
1316	246216	2.1229	2.6338	2.2872	2.8815
1317	246217	8.0679	5.1626	4.4620	8.6919
1318	246218	5.0388	4.7351	4.9923	6.2812
1319	246219	5.3523	7.7339	7.2658	6.4186
1320	246220	6.9432	4.5360	5.9156	4.2823
1321	246221	9.0441	8.7151	8.3624	8.2751
1322	246222	6.1311	5.1332	4.8398	5.2188
1323	246223	6.0435	5.2910	4.2867	5.4081
1324	246224	4.0356	5.2394	7.5873	2.4783
1325	246225	2.2804	2.2841	2.0389	1.9241
1326	246226	6.0232	6.5681	8.4729	7.1239
1327	246227	3.8461	3.6302	3.9270	3.8637
1328	246228	2.0928	2.5865	1.9797	1.9718
1329	246229	1.9255	2.3020	2.1558	2.0856
1330	246230	2.8852	3.1130	3.0649	2.7893
1331	246231	3.1569	3.1241	3.4618	4.7868
1332	246232	2.5687	2.5843	2.8504	2.6132
1333	246233	2.6010	2.0896	1.8483	3.7368
1334	246234	5.6827	4.1168	4.5122	4.7729
1335	246235	3.3812	3.2495	2.0566	2.1521
1336	246236	2.4164	1.9314	1.9339	1.6271
1337	246237	4.6366	3.4933	5.7602	3.2180
1338	246238	2.2010	3.6156	3.8390	2.1044
1339	246239	2.0309	2.0636	2.2916	2.6173
1340	246240	6.5221	5.5257	6.2301	5.2319
1341	246241	2.4863	1.8974	2.2495	1.9360
1342	246242	3.3062	3.4046	3.4288	3.0415
1343	246243	2.1978	1.9637	1.9705	2.0966
1344	246244	3.9078	2.6159	2.6531	5.8067
1345	246245	5.6480	5.9399	5.7561	5.0222
1346	246246	3.7248	2.4274	2.9055	2.8670
1347	246247	2.0754	1.9007	1.6210	3.5147
1348	246248	1.4137	1.7392	1.6363	1.7456
1349	246249	8.1283	5.6280	7.4444	7.0179
1350	246250	2.2625	2.5095	2.3945	2.3509
1351	246251	1.8732	2.0969	2.5898	1.7774
1352	246252	1.5624	1.9486	1.3806	1.4837
1353	246253	7.5831	6.9682	7.0869	8.3545
1354	246254	1.8247	2.1176	2.1901	1.8104
1355	246255	5.5156	4.9586	5.1393	5.9105
1356	246256	3.3891	4.8404	3.8655	5.4274
1357	246257	7.1299	6.9952	6.4727	6.5531
1358	246258	1.7967	1.9727	1.7851	1.6809
1359	246259	4.2527	3.2389	2.9770	5.1999
1360	246260	2.0951	2.4071	1.8702	2.5253
1361	246261	4.8775	4.2936	4.6877	3.7963
1362	246262	3.8124	3.1066	4.2939	3.9009
1363	246263	6.1557	7.2650	5.6936	6.4231
1364	246264	2.4826	2.4928	2.9197	2.6314
1365	246265	6.4831	5.0721	6.3627	5.5087
1366	246266	6.3053	5.7975	5.7313	5.2098
1367	246267	9.1067	9.3490	10.369	10.053
1368	246268	2.8787	2.2373	5.7994	5.2067
1369	246269	7.9546	3.9975	5.1368	4.5279
1370	246270	1.9332	1.9029	1.8149	1.8254
1371	246271	1.9947	1.9599	2.0233	1.8513
1372	246272	1.8678	1.5909	1.6867	1.5595
1373	246273	2.2405	2.1694	1.9151	1.8962
1374	246274	2.1924	2.8624	2.4509	1.9742
1375	246275	1.8921	1.8379	2.0087	3.3797
1376	246276	2.8749	4.0115	4.1098	4.8273
1377	246277	2.1320	2.5291	2.2644	1.8748
1378	246278	4.9605	4.5144	4.3701	2.6942
1379	246279	1.8458	2.3616	2.3764	1.8667
1380	246280	5.4003	4.3851	4.6704	7.2439
1381	246281	3.1892	3.0161	3.1669	3.1365
1382	246282	5.2201	3.5416	4.7119	2.2666
1383	246283	2.4671	2.6015	1.9104	2.5158
1384	246284	5.1375	5.6990	6.1970	7.3283
1385	246285	6.4725	8.1927	5.9536	6.7388
1386	246286	8.3699	8.7738	8.4318	8.4178
1387	246287	7.9071	7.7901	7.3288	7.0629
1388	246288	3.0317	3.0173	3.3096	4.5260
1389	246289	5.2111	3.2725	3.0155	4.1809
1390	246290	6.8081	6.7576	6.8442	7.8823
1391	246291	4.8108	5.4374	4.5398	5.1420
1392	246292	5.8009	5.2671	5.3794	5.4776
1393	246293	3.0879	3.6509	3.0527	3.1585
1394	246294	7.7816	7.9648	9.2835	7.6167
1395	246295	4.1432	2.1356	3.1490	2.2025
1396	246296	3.4611	4.0966	4.2848	5.3176
1397	246297	2.1912	2.2980	2.1811	1.9593
1398	246298	4.8558	3.2742	4.3447	4.5641
1399	246299	3.3116	3.0688	2.8949	2.3848
1400	246300	3.9542	4.7312	4.8368	5.1230
1401	246301	6.7962	7.2194	6.1718	6.9748
1402	246302	2.8117	3.0022	2.3418	2.9536
1403	246303	5.0788	3.4627	6.1029	2.1744
1404	246304	5.4101	6.5561	6.8066	5.5071
1405	246305	4.3736	2.7171	3.2718	4.1365
1406	246306	7.7632	7.0130	7.3075	7.5243
1407	246307	9.6444	8.5507	9.1652	7.4321
1408	246308	4.2119	4.0606	6.9038	3.3077
1409	246309	4.0370	3.8804	3.5976	3.6233
1410	246310	2.2086	2.3438	2.1766	2.4864
1411	246311	5.5295	5.2708	6.0665	6.1527
1412	246312	4.5105	4.5809	3.9312	4.4878
1413	246313	2.7336	3.0700	4.3165	2.7118
1414	246314	5.8588	4.9337	4.3604	4.9219
1415	246315	4.7462	2.5792	2.6353	3.2909
1416	246316	3.0774	2.5281	3.5841	2.8527
1417	246317	3.6928	3.0200	3.5855	2.3490
1418	246318	2.6802	3.1816	3.2063	3.3023
1419	246319	9.0449	9.1374	9.2113	7.5995
1420	246320	4.0243	3.8323	4.0684	4.3327
1421	246321	2.7434	2.5141	2.0906	2.3435
1422	246322	5.3786	3.4949	4.1214	4.8972
1423	246323	5.7464	4.9070	5.4757	5.0564
1424	246324	4.1406	3.9863	3.6079	2.9737
1425	246325	2.2429	2.4481	1.9968	2.5671
1426	246326	4.2011	3.1451	4.0361	3.9430
1427	246327	2.4384	2.6244	1.6648	4.1879
1428	246328	7.1846	4.8976	6.0532	5.2867
1429	246329	4.4753	3.2393	4.5682	4.3760
1430	246330	2.0964	2.4200	2.3523	2.1675
1431	246331	2.1361	2.1162	2.2004	2.6562
1432	246332	2.1123	2.7020	2.3644	2.3889
1433	246333	1.5789	1.7930	1.7530	1.6822
1434	246334	4.2335	4.4048	3.8488	2.9334
1435	246335	3.5600	3.9419	4.7686	4.6351
1436	246336	1.5310	1.7527	1.7669	1.6789
1437	246337	2.1356	2.3490	1.9998	1.9088
1438	246338	2.0457	1.9330	1.9923	1.8654
1439	246339	6.5520	5.7697	7.5632	6.1127
1440	246340	2.1318	2.3966	2.0905	1.7684
1441	246341	2.3474	2.9692	2.3690	2.3202
1442	246342	1.5833	1.6310	1.6000	1.6318
1443	246343	6.8171	7.3818	6.8591	6.2356
1444	246344	2.4064	2.6439	2.6207	2.2144
1445	246345	3.2998	2.3551	2.2455	2.9363
1446	246346	6.3987	4.2194	3.3956	3.0051
1447	246347	3.0304	2.4383	3.1423	3.3839
1448	246348	2.1034	2.1444	2.2242	1.7584
1449	246349	1.8637	2.1927	1.5874	1.6673
1450	246350	3.2761	2.0524	3.0435	3.1204
1451	246351	3.5024	3.0451	3.3571	3.3365
1452	246352	2.0444	2.2125	2.0254	1.9969
1453	246353	1.5822	1.8283	1.6449	1.7025
1454	246354	2.4817	2.7334	2.4472	2.3318
1455	246355	4.8826	4.7852	4.5673	4.4036
1456	246356	1.8291	2.3099	1.9362	1.7388
1457	246357	2.7990	3.5327	3.1649	2.9597
1458	246358	4.1193	4.8042	4.4054	3.9233
1459	246359	2.2491	2.7056	2.3584	2.2798
1460	246360	1.7182	2.3554	1.7843	1.8599
1461	246361	1.7506	2.2461	1.9409	1.7999
1462	246362	2.0071	2.4584	2.2033	1.8703
1463	246363	2.1421	2.1725	2.0001	1.9179
1464	246364	1.5867	1.9504	1.8313	1.6815
1465	246365	1.7449	1.8599	1.7979	1.6678
1466	246366	1.6539	1.9039	1.7508	1.7143
1467	246367	1.9335	2.0046	2.0868	2.0093
1468	246368	1.9735	1.9090	1.7190	1.8322
1469	246369	2.6926	3.0794	5.6781	2.6875
1470	246370	2.3878	2.6402	2.6651	2.2117
1471	246371	4.5094	4.2068	2.5684	5.1365
1472	246372	1.7665	1.7099	1.6492	1.6446
1473	246373	2.1009	2.1573	2.0642	2.0253
1474	246374	2.0009	3.0876	1.8114	1.7348
1475	246375	1.7590	2.4522	1.9685	1.4888
1476	246376	4.6442	2.5662	2.4396	2.5858
1477	246377	1.9904	1.6182	2.0296	1.9108
1478	246378	2.5779	2.0394	1.9821	3.0434
1479	246379	9.4630	8.9762	8.8346	7.9768
1480	246380	1.7217	1.8472	1.7573	1.6759
1481	246381	2.2047	2.0435	1.9448	1.8177
1482	246382	1.7646	2.3183	1.7193	1.6124
1483	246383	3.0936	3.5701	3.1014	3.1156
1484	246384	4.1958	6.2621	5.9700	5.3117
1485	246385	2.2698	3.2142	2.7868	2.4093
1486	246386	2.3290	2.0037	1.7423	1.9368
1487	246387	2.4720	2.0786	2.3190	2.1746
1488	246388	5.5978	5.5896	5.3245	5.3506
1489	246389	2.3458	2.2977	2.0990	1.9468
1490	246390	2.4350	4.7670	2.1168	1.4570
1491	246391	4.9770	5.4169	5.5903	5.3147
1492	246392	3.4782	4.2378	3.8408	3.5938
1493	246393	2.4971	2.5524	2.3246	2.3027
1494	246394	1.7662	1.5237	1.4992	1.5195
1495	246395	1.7086	2.1978	1.9300	1.7620
1496	246396	1.8820	2.1008	3.2590	2.8596
1497	246397	1.6593	2.0854	1.6976	1.5382
1498	246398	6.0287	5.6556	6.1221	5.4843
1499	246399	3.0190	3.0422	2.9251	4.3473
1500	246400	6.0145	5.1764	7.1077	6.2910
1501	246401	1.9014	2.1020	1.8090	3.0194
1502	246402	1.4965	1.9606	1.6656	1.7566
1503	246403	1.7328	1.8691	1.8994	1.4049
1504	246404	3.8582	5.3965	3.5745	4.1934
1505	246405	1.9672	2.0696	2.1185	1.8012
1506	246406	1.8391	1.9046	2.0933	1.7452
1507	246407	2.1728	2.9224	2.3547	2.1984
1508	246408	3.4033	2.6919	3.0003	3.4093
1509	246409	4.8153	5.8258	3.9435	4.6745
1510	246410	1.9546	1.8980	1.9253	1.8781
1511	246411	3.2778	3.2280	5.1158	3.1311
1512	246412	5.0863	5.4033	6.0563	5.8943
1513	246413	6.8720	4.6260	4.5168	3.2653
1514	246414	1.7465	1.8650	1.6961	1.6649
1515	246415	8.3625	5.6207	6.9437	4.8786
1516	246416	1.7771	1.7896	1.7233	1.7055
1517	246417	3.9225	3.1487	4.5866	5.8046
1518	246418	1.9338	1.8024	1.7473	1.9589
1519	246419	3.2452	3.9409	3.3355	3.0993
1520	246420	4.3336	4.2576	3.7491	4.3030
1521	246421	4.5213	4.5473	4.2868	5.4175
1522	246422	4.0841	5.0554	4.2049	4.3593
1523	246423	7.9518	7.7716	8.0686	7.6449
1524	246424	4.8336	3.9996	4.3133	3.0214
1525	246425	1.9499	2.3320	2.0974	1.9647
1526	246426	4.2240	2.1735	1.9597	2.0914
1527	246427	3.5208	3.3612	4.4747	3.4654
1528	246428	3.0542	3.0078	2.6291	2.9647
1529	246429	2.0491	1.9980	1.7642	1.7373
1530	246430	4.1242	4.6499	3.7244	3.4446
1531	246431	1.7208	1.6823	1.4925	1.5114
1532	246432	3.6604	3.1580	2.9657	2.6861
1533	246433	5.2262	3.8694	3.5075	5.3816
1534	246434	1.7488	1.8972	2.7867	2.8649
1535	246435	4.7320	3.8928	3.6474	3.2631
1536	246436	7.8539	6.5031	6.6530	6.1829
1537	246437	2.1583	2.2884	2.2921	2.0478
1538	246438	3.4105	2.8965	3.3814	3.8767
1539	246439	2.2396	2.3715	2.6385	2.2228
1540	246440	1.9821	2.8003	2.8413	1.9670
1541	246441	6.2113	5.6629	6.6653	6.2859
1542	246442	4.6950	4.5439	5.2537	5.2097
1543	246443	4.1840	2.4292	3.7973	3.6323
1544	246444	3.8212	2.6166	3.0524	3.1234
1545	246445	4.4937	1.6158	2.8415	2.7697
1546	246446	1.9190	2.5104	2.0739	3.0863
1547	246447	7.7106	7.5876	7.0048	7.3230
1548	246448	4.0680	3.7342	4.0535	4.4517
1549	246449	3.1349	3.4462	3.9261	3.2683
1550	246450	2.6633	2.8224	3.4415	3.5308
1551	246451	7.4751	7.5501	7.4481	6.7410
1552	246452	4.6424	4.0158	4.2636	5.0778
1553	246453	4.2315	5.8106	5.3824	6.0532
1554	246454	3.0203	3.3060	5.4416	4.4119
1555	246455	6.3263	4.4387	4.7509	6.8739
1556	246456	5.7270	2.5310	2.3156	1.9862
1557	246457	6.8895	5.5267	6.4203	4.3500
1558	246458	2.0831	1.6711	2.1512	1.8625
1559	246459	2.0406	2.2095	2.1127	1.8417
1560	246460	5.2490	4.2406	3.8803	4.4793
1561	246461	5.0950	3.6826	4.2648	3.3204
1562	246462	3.3739	2.6996	2.9762	4.8203
1563	246463	2.6869	3.8110	6.9344	2.1804
1564	246464	2.5278	2.2986	2.8426	2.2867
1565	246465	1.7532	1.6521	1.9553	1.5832
1566	246466	2.7637	3.5058	4.4173	4.9662
1567	246467	2.9223	3.5618	2.9565	2.9121
1568	246468	3.5194	3.6789	4.4160	3.4050
1569	246469	6.2390	5.8841	6.1299	5.6665
1570	246470	2.2745	1.8737	2.1278	2.1758
1571	246471	7.5238	7.6186	7.3986	7.2707
1572	246472	2.7050	3.0009	3.0433	2.7204
1573	246473	2.0807	3.1265	2.1540	2.0604
1574	246474	2.3531	3.4912	2.7927	3.5265
1575	246475	7.1267	3.2725	4.8248	6.4504
1576	246476	3.9043	2.4751	2.5365	7.4768
1577	246477	1.5967	1.8304	2.1294	1.7024
1578	246478	2.4841	2.0519	2.7673	2.5779
1579	246479	7.5882	7.0333	7.2037	7.3833
1580	246480	7.7080	6.8120	7.4165	5.0552
1581	246481	2.1451	2.0632	1.9049	2.3485
1582	246482	3.5272	4.2090	4.2951	4.7571
1583	246483	2.0780	1.8652	1.9703	1.8293
1584	246484	8.1810	5.6248	7.4299	6.9656
1585	246485	1.8334	1.9266	1.8429	1.7831
1586	246486	6.0161	6.5417	6.3384	6.2135
1587	246487	1.8586	2.1999	1.8495	1.9112
1588	246488	2.3756	2.1699	3.6851	2.1456
1589	246489	7.4291	7.0935	6.9919	6.2796
1590	246490	4.7399	5.6410	5.6992	3.7812
1591	246491	1.7497	1.9125	1.8566	1.6815
1592	246492	2.7027	2.5575	3.0877	2.5355
1593	246493	3.4627	6.0720	5.1501	4.1602
1594	246494	2.2427	2.7244	2.3329	1.8691
1595	246495	2.5404	3.0333	2.7420	2.9577
1596	246496	3.2533	4.7650	3.9276	4.0449
1597	246497	4.1450	4.3841	4.1857	4.7880
1598	246498	2.8792	2.9398	2.6744	2.4161
1599	246499	7.5003	6.6475	6.6273	6.6654
1600	246500	7.1275	3.8670	2.7230	7.5418
1601	246501	4.2106	5.1397	3.8180	4.1440
1602	246502	2.4374	3.8169	4.0143	3.1142
1603	246503	10.504	9.9025	10.040	9.0062
1604	246504	3.0877	2.8354	3.0208	2.8682
1605	246505	4.9013	3.5654	2.7706	3.9655
1606	246506	5.5666	6.9055	6.1019	6.4710
1607	246507	4.9738	5.6552	6.4367	4.9691
1608	246508	2.5887	2.9271	2.4956	4.3352
1609	246509	3.0535	2.2916	4.0275	2.7532
1610	246510	1.9679	2.1391	3.9122	3.8256
1611	246511	6.0205	8.9043	3.8339	6.2074
1612	246512	1.5986	1.6206	1.7770	1.7740
1613	246513	4.2094	4.2893	4.5751	3.9363
1614	246514	2.4376	1.7615	1.9435	2.0984
1615	246515	3.1621	2.8462	3.0248	3.3150
1616	246516	1.8251	2.8284	2.2451	3.9552
1617	246517	2.5351	2.2324	2.3772	2.4844
1618	246518	4.3112	4.2256	4.2934	5.6793
1619	246519	2.2961	3.2284	2.1927	2.3486
1620	246520	2.0294	1.9238	1.7246	1.8212
1621	246521	7.2087	6.2727	6.8334	4.6747
1622	246522	1.9070	2.6542	2.0703	2.2768
1623	246523	3.1481	3.7939	3.5368	4.0200
1624	246524	2.2078	2.4916	1.9315	2.1851
1625	246525	2.0601	2.1048	2.1170	1.9619
1626	246526	2.2823	2.4735	2.6372	2.6725
1627	246527	6.6072	4.5748	5.5923	4.0968
1628	246528	4.1070	3.1244	3.7087	3.4221
1629	246529	5.6656	3.6619	2.2906	5.7373
1630	246530	2.0923	2.3681	2.2733	1.8800
1631	246531	2.6607	3.7882	3.6060	8.2956
1632	246532	5.0380	6.0802	5.1883	5.0928
1633	246533	5.4752	5.6050	5.1009	5.2915
1634	246534	2.1382	3.2051	2.3806	2.6193
1635	246535	1.9737	2.4567	1.8840	1.8147
1636	246536	5.1488	2.1580	3.0294	2.8253
1637	246537	1.6036	1.7957	3.2626	1.5015
1638	246538	8.8711	8.3791	8.8656	7.1005
1639	246539	6.4877	7.4445	6.6328	6.4185
1640	246540	3.6315	3.2001	3.9365	4.4859
1641	246541	5.7051	5.7612	5.6740	6.4289
1642	246542	5.0824	1.8881	1.5513	5.3219
1643	246543	2.4979	2.6088	2.4689	2.5408
1644	246544	1.4774	1.6875	1.5421	1.4834
1645	246545	1.9521	2.0323	1.8268	1.8332
1646	246546	9.0993	8.6243	8.6631	7.8323
1647	246547	6.7012	7.4360	7.6301	7.4177
1648	246548	4.3097	4.7517	6.0183	3.5553
1649	246549	5.4461	8.8262	4.3941	1.9977
1650	246550	6.5029	4.4763	6.1370	9.5628
1651	246551	4.3348	4.9830	3.7405	3.3721
1652	246552	2.1012	2.0730	2.3722	2.1104
1653	246553	4.2185	4.3613	6.0843	4.4143
1654	246554	5.5213	4.4249	6.2363	7.2330
1655	246555	2.7419	3.1998	2.1697	2.6111
1656	246556	1.8126	2.1300	1.8080	1.8901
1657	246557	6.9085	5.7555	5.6091	5.1195
1658	246558	5.1016	3.8786	3.3541	4.4730
1659	246559	7.3624	4.7337	5.7057	4.7297
1660	246560	1.8739	2.2118	2.2696	1.9257
1661	246561	7.0063	6.0780	5.7234	5.3563
1662	246562	1.8637	2.3162	2.1708	5.0121
1663	246563	1.8001	1.9259	1.8969	2.7154
1664	246564	8.0813	7.5872	7.7841	7.2416
1665	246565	4.5304	4.0031	4.8717	5.1842
1666	246566	1.8367	1.9437	1.8313	1.7904
1667	246567	4.5955	5.4298	3.6304	4.9761
1668	246568	4.6821	3.9653	5.4996	3.1526
1669	246569	2.1116	2.3034	2.0673	2.0030
1670	246570	1.5483	1.7053	1.5890	1.4674
1671	246571	6.6745	10.941	6.3932	4.1964
1672	246572	5.1043	4.2815	5.1262	4.9045
1673	246573	2.2534	3.0053	2.2763	2.3635
1674	246574	2.0694	2.5573	2.0772	1.8814
1675	246575	8.2370	6.3684	7.7446	5.2562
1676	246576	4.7480	1.7141	1.6183	2.5615
1677	246577	2.0035	2.3086	2.0942	1.8025
1678	246578	1.4133	1.5415	1.3790	1.3544
1679	246579	1.6396	1.7355	1.6601	1.4437
1680	246580	1.7125	1.6888	1.6711	2.0523
1681	246581	6.6610	4.4766	6.3318	4.7267
1682	246582	3.5089	3.8231	3.5993	3.2167
1683	246583	4.9227	5.5080	4.7075	5.4945
1684	246584	2.2309	2.2713	2.3540	2.1906
1685	246585	7.3849	2.9558	2.1947	2.1026
1686	246586	4.4223	3.1698	3.4065	2.4133
1687	246587	2.1465	2.1885	2.3867	2.1504
1688	246588	2.3825	2.8101	2.6582	2.1764
1689	246589	7.9966	10.155	6.4982	3.2969
1690	246590	1.9905	2.4164	1.6351	1.7583
1691	246591	2.0955	2.0314	1.8946	1.9292
1692	246592	1.7191	1.8871	1.8269	1.7732
1693	246593	3.2202	2.2488	3.3011	2.9642
1694	246594	6.5876	7.9237	8.7875	7.4584
1695	246595	2.7993	3.3769	5.0140	5.0507
1696	246596	2.4519	6.3007	3.2051	1.8309
1697	246597	3.4040	3.5752	3.7231	3.2099
1698	246598	2.4698	2.1626	2.6044	3.4924
1699	246599	1.5638	1.7104	1.8788	1.7145
1700	246600	1.7973	2.2793	1.9028	3.5642
1701	246601	2.3540	2.7272	2.4610	2.4300
1702	246602	1.9967	2.1586	1.8043	1.8159
1703	246603	2.0440	2.4345	2.2100	2.0891
1704	246604	2.4003	2.5585	2.8057	2.2155
1705	246605	2.0627	2.4454	2.1734	2.1318
1706	246606	1.6942	2.2775	1.7725	1.7105
1707	246607	3.0992	3.0862	2.5009	2.1104
1708	246608	2.2445	2.0489	2.3093	2.1999
1709	246609	2.0283	2.2342	2.3099	1.9529
1710	246610	5.5803	4.6495	5.4031	5.1595
1711	246611	5.4638	4.3278	3.9127	5.7635
1712	246612	3.8464	2.8659	2.5632	2.8914
1713	246613	7.0768	7.7587	8.1882	7.5848
1714	246614	3.2352	4.0594	3.7508	3.6034
1715	246615	1.6363	2.0017	1.7485	1.6332
1716	246616	3.9908	2.7574	2.3037	2.1130
1717	246617	2.0238	2.2893	2.1975	2.0825
1718	246618	1.3661	1.5683	1.5051	1.5248
1719	246619	5.4054	5.2209	5.1670	5.7808
1720	246620	1.4465	2.0360	1.5217	1.6293
1721	246621	7.9731	7.8109	8.1638	7.8036
1722	246622	3.8890	4.1418	6.5872	4.9243
1723	246623	10.730	9.2437	9.9920	8.7474
1724	246624	4.6154	5.1076	8.0937	3.7389
1725	246625	2.7316	2.2923	2.5321	1.6885
1726	246626	4.1586	3.7083	3.0762	3.4521
1727	246627	7.9745	8.6396	8.8698	8.4227
1728	246628	9.4805	9.7029	9.3436	8.9987
1729	246629	1.7314	2.1906	1.9175	2.7209
1730	246630	2.1025	2.2791	2.2213	2.3469
1731	246631	2.7127	3.0243	2.4963	3.8899
1732	246632	3.5341	3.0665	4.1720	3.6795
1733	246633	1.7984	2.1162	1.7733	1.7389
1734	246634	6.8580	8.1978	6.8113	7.6130
1735	246635	2.5169	3.0782	2.4953	2.5554
1736	246636	5.0843	5.8509	5.9692	7.8712
1737	246637	2.1174	2.4320	1.9893	2.0251
1738	246638	1.9833	2.2201	1.7944	2.0067
1739	246639	2.1254	2.5195	1.9408	1.8771
1740	246640	2.1468	2.2676	2.1833	2.1564
1741	246641	1.6835	1.6419	1.6537	1.6528
1742	246642	1.7673	1.9933	1.6198	1.9022
1743	246643	1.4760	1.8067	1.4563	1.3033
1744	246644	3.8726	4.5901	4.7428	4.6332
1745	246645	4.9031	6.8427	5.5590	5.1527
1746	246646	1.9487	2.4885	2.0247	1.9072
1747	246647	1.6161	1.7232	1.6172	1.6090
1748	246648	2.0024	1.7573	1.7814	1.9030
1749	246649	1.9069	2.2597	2.1599	1.9735
1750	246650	3.9478	4.4841	3.2324	3.7621
1751	246651	3.4998	2.9983	5.7887	3.4251
1752	246652	1.4974	1.7463	1.5595	1.5816
1753	246653	4.3497	3.9057	5.2727	4.4692
1754	246654	4.7498	4.9784	5.1336	4.5225
1755	246655	1.5241	1.6220	1.5750	1.4692
1756	246656	1.8089	1.7465	1.7210	1.7627
1757	246657	1.5610	1.6691	1.5624	1.4953
1758	246658	2.2011	2.3517	2.3660	2.0561
1759	246659	1.4248	1.5714	1.4617	1.4524
1760	246660	4.0329	3.6794	3.3479	5.2406
1761	246661	1.9031	2.0948	1.8859	1.6350
1762	246662	2.7778	3.5003	2.9456	2.7444
1763	246663	1.9794	2.5407	2.2240	1.9395
1764	246664	2.1582	2.2670	2.5514	2.2380
1765	246665	3.3293	3.1048	3.3485	3.1326
1766	246666	1.8066	2.0680	1.9196	1.8737
1767	246667	2.1093	2.2524	2.4722	1.9419
1768	246668	1.5629	1.6162	1.5247	1.5185
1769	246669	2.5201	2.8276	2.6836	2.5319
1770	246670	1.7456	1.6678	1.7463	1.6905
1771	246671	1.7935	2.3587	1.7008	1.7961
1772	246672	1.9730	2.3651	1.8642	1.8456
1773	246673	6.7172	7.0401	9.1177	6.5844
1774	246674	4.9430	4.7983	4.9314	4.7239
1775	246675	2.4313	2.7025	2.4526	2.4159
1776	246676	1.7591	1.8829	1.4182	1.4588
1777	246677	1.6226	1.6555	1.8553	1.5908
1778	246678	1.6491	1.7650	1.7462	1.4665
1779	246679	1.6565	2.0344	1.7533	1.6168
1780	246680	2.3695	2.3452	2.0905	2.2411
1781	246681	2.1437	2.2910	2.4101	2.7579
1782	246682	1.5144	1.9219	1.7842	7.0005
1783	246683	7.7470	6.5097	7.0475	4.9308
1784	246684	1.9017	2.4251	2.2578	1.5891
1785	246685	2.5785	3.1748	4.4788	2.3383
1786	246686	2.0594	2.6263	2.0816	2.0450
1787	246687	1.8931	2.1431	1.9885	5.9209
1788	246688	1.8365	1.7474	1.5634	1.8743
1789	246689	1.5260	1.4047	1.4958	1.3555
1790	246690	2.0291	2.6955	2.0077	2.0311
1791	246691	4.2184	4.9683	4.1987	3.9721
1792	246692	1.6313	1.6243	1.5154	1.4992
1793	246693	2.8825	3.6459	3.3501	2.7165
1794	246694	1.8795	1.9521	1.9297	1.5946
1795	246695	3.6503	4.3364	3.7998	3.5401
1796	246696	1.8137	2.0589	1.7837	1.8641
1797	246697	2.3160	2.6225	2.9511	2.1929
1798	246698	1.6189	2.0072	1.5530	1.5214
1799	246699	6.7281	6.6823	6.3648	5.4453
1800	246700	1.8575	2.2974	2.1735	2.2003
1801	246701	2.4942	2.7618	2.9693	3.8746
1802	246702	3.0497	3.4320	3.3994	4.6471
1803	246703	2.9747	3.5170	3.4722	3.0307
1804	246704	1.8639	2.5278	1.8676	2.0386
1805	246705	2.6926	3.7910	2.9149	2.5282
1806	246706	1.7545	1.9378	1.9067	1.7223
1807	246707	2.9151	3.0363	3.1911	2.6136
1808	246708	5.7934	6.4728	6.6332	6.1076
1809	246709	1.3810	1.4206	1.5153	1.3373
1810	246710	1.4234	1.6960	1.5152	1.5659
1811	246711	2.5361	2.6398	2.6993	2.4670
1812	246712	1.8721	1.9291	1.8665	1.7865
1813	246713	2.6340	2.4889	2.4978	2.8261
1814	246714	2.7567	2.8771	2.4680	3.3687
1815	246715	1.8663	2.1607	2.1360	2.0647
1816	246716	2.2470	1.9423	2.1372	7.3763
1817	246717	2.1594	2.2653	2.1886	2.0954
1818	246718	2.2327	2.2302	2.3917	2.0223
1819	246719	1.5362	1.5605	1.6500	1.4608
1820	246720	1.7772	1.8059	1.7831	1.5885
1821	246721	4.0771	3.7458	3.8353	3.4790
1822	246722	2.8573	3.8941	3.1485	2.8287
1823	246723	1.9543	2.1256	1.9408	1.7865
1824	246724	2.8763	3.7955	5.3828	4.9420
1825	246725	2.5987	3.3564	2.3351	2.2795
1826	246726	1.8168	2.2779	1.8736	1.8370
1827	246727	2.2857	2.8782	2.5000	2.2966
1828	246728	4.0896	5.0367	3.5471	5.3589
1829	246729	2.0392	2.1601	2.1598	1.8146
1830	246730	8.7732	8.6712	8.4297	7.5650
1831	246731	4.7594	3.3646	3.1324	3.4687
1832	246732	5.6415	6.0289	5.1204	6.2997
1833	246733	6.8257	3.7346	5.2398	5.0223
1834	246734	4.0665	3.1441	4.2692	2.3579
1835	246735	7.5795	5.5094	6.7361	6.9352
1836	246736	4.3228	4.3837	5.2977	4.5220
1837	246737	5.2772	4.9155	4.7037	5.7779
1838	246738	6.8297	5.0743	4.6626	5.5515
1839	246739	1.7099	1.9446	1.7274	1.6444
1840	246740	1.8884	2.1352	1.9316	1.6883
1841	246741	7.7093	6.7361	7.3839	7.0706
1842	246742	3.4716	4.6860	4.0455	3.8462
1843	246743	6.3967	4.4344	4.8005	5.0462
1844	246744	7.1301	7.1187	6.6451	7.4984
1845	246745	9.9646	9.9172	10.072	8.6954
1846	246746	5.0062	4.7660	4.6673	4.1288
1847	246747	9.3062	8.7019	8.9649	8.0794
1848	246748	2.2306	1.9368	2.3994	2.6411
1849	246749	4.2922	4.5131	4.3669	5.8620
1850	246750	5.9037	7.0264	5.9781	6.0204
1851	246751	1.8020	1.9215	1.5929	1.6721
1852	246752	1.8494	2.0323	1.6941	1.9401
1853	246753	2.0135	2.8338	6.1227	1.7694
1854	246754	2.5456	3.9976	4.1865	2.2589
1855	246755	4.0148	3.1179	3.8767	4.8741
1856	246756	3.8467	4.4322	4.0725	4.0080
1857	246757	2.1046	2.5548	3.2619	2.9334
1858	246758	9.9961	9.3714	9.7977	8.7756
1859	246759	3.2720	2.2118	1.9493	4.1427
1860	246760	3.9262	4.9538	3.5979	3.5867
1861	246761	2.1822	3.1158	2.3143	2.2943
1862	246762	4.2540	3.7585	4.4145	3.6465
1863	246763	2.7831	3.8729	4.4761	3.0660
1864	246764	1.5588	1.8075	1.7386	1.5701
1865	246765	9.1828	5.0497	8.7344	7.4274
1866	246766	3.0920	3.2908	3.1003	2.7041
1867	246767	6.8277	5.5926	6.0542	5.1353
1868	246768	3.7604	2.3280	3.9682	3.1763
1869	246769	2.5048	2.4557	2.8163	1.8973
1870	246770	6.5344	5.7558	5.9651	6.4788
1871	246771	1.4849	1.6252	1.6277	1.5331
1872	246772	3.6288	3.6791	3.2600	4.6560
1873	246773	1.4835	1.8909	1.6675	1.6700
1874	246774	2.5304	2.4310	2.3855	2.4266
1875	246775	5.8517	5.2872	5.4843	6.1806
1876	246776	8.0747	6.7803	7.3825	5.2940
1877	246777	2.6463	2.8894	2.5601	2.0912
1878	246778	4.1739	4.3859	5.1118	4.1635
1879	246779	4.0195	6.7797	5.9063	5.4873
1880	246780	7.1107	7.0647	6.8709	6.0291
1881	246781	1.8736	2.2120	1.8269	1.8568
1882	246782	2.5354	3.5391	2.7947	2.4102
1883	246783	2.1886	2.7343	2.5545	6.2304
1884	246784	4.2817	6.6324	5.2804	4.7090
1885	246785	4.8138	5.4518	5.2196	6.9272
1886	246786	3.2392	6.2697	6.4282	4.3922
1887	246787	1.8514	1.9983	2.2553	1.8466
1888	246788	1.5102	1.9426	1.5007	1.5619
1889	246789	7.2324	10.227	10.421	5.6222
1890	246790	4.3243	7.0382	3.4550	2.6447
1891	246791	2.8370	4.6866	4.6744	4.0430
1892	246792	1.9902	2.6033	5.0655	2.1784
1893	246793	3.0975	2.0368	2.1963	2.9435
1894	246794	8.0783	7.3902	7.8148	7.7617
1895	246795	2.0734	2.3262	2.2491	2.7080
1896	246796	3.7991	4.5871	3.0668	4.4404
1897	246797	3.1588	3.4483	3.1862	3.0082
1898	246798	2.0148	2.3154	1.9954	1.9319
1899	246799	2.5853	2.3746	3.3434	2.7000
1900	246800	3.6846	2.9596	3.6016	4.3896
1901	246801	8.2644	7.6343	8.3417	7.3275
1902	246802	5.3690	6.6914	6.6040	3.2741
1903	246803	4.6963	5.0821	4.5092	4.6288
1904	246804	2.0346	3.2133	2.1307	2.0902
1905	246805	2.0045	2.2876	2.2107	1.8624
1906	246806	1.8500	1.8901	1.7937	1.7517
1907	246807	2.3952	2.1989	2.3010	2.5782
1908	246808	5.6583	4.2222	5.5674	4.8578
1909	246809	6.5894	5.8282	5.4467	4.3286
1910	246810	1.7897	1.9862	1.5355	1.8386
1911	246811	1.7498	1.9542	1.8877	1.8794
1912	246812	1.5469	1.9430	1.4210	1.7036
1913	246813	1.4520	1.7803	1.7956	1.8654
1914	246814	3.4800	5.0565	6.2923	4.4620
1915	246815	4.6299	3.8945	5.7613	4.6168
1916	246816	3.8008	2.5226	3.3510	2.5568
1917	246817	4.3814	2.6511	2.4388	4.3349
1918	246818	2.1167	1.8106	2.1491	2.1020
1919	246819	1.6162	2.0133	1.7119	1.5330
1920	246820	4.2395	4.1139	4.4051	4.9624
1921	246821	2.1754	1.9823	1.9180	2.0914
1922	246822	5.6933	5.7232	5.0444	5.8421
1923	246823	1.6579	2.0421	2.0118	1.5480
1924	246824	1.9136	1.8281	1.9503	2.4488
1925	246825	1.9473	1.8784	2.5137	1.7930
1926	246826	2.0615	2.5136	2.5422	2.5601
1927	246827	2.1915	2.5252	2.5698	2.3437
1928	246828	2.7748	3.6551	2.9059	3.0766
1929	246829	3.5554	4.0072	4.2932	5.1895
1930	246830	8.6071	8.0551	8.2775	6.9619
1931	246831	1.4721	1.7835	1.6040	1.5827
1932	246832	5.3951	6.9114	6.9756	7.1757
1933	246833	2.5294	2.6368	2.4115	2.3910
1934	246834	3.6881	6.0140	7.7899	3.4107
1935	246835	2.1021	1.9920	2.2393	2.1199
1936	246836	4.2044	4.7959	8.9237	3.5033
1937	246837	2.5471	3.3189	2.4547	2.5942
1938	246838	3.7902	2.6126	3.0703	2.7898
1939	246839	5.6289	6.8793	5.9734	5.1085
1940	246840	7.3019	5.8922	6.7317	6.3545
1941	246841	2.8402	3.3108	3.1047	3.2014
1942	246842	7.4403	3.8453	1.7696	4.0361
1943	246843	5.1377	3.6591	5.3028	5.4530
1944	246844	1.9762	2.1587	2.1580	2.2341
1945	246845	9.0653	8.6770	8.8653	7.9690
1946	246846	5.3398	6.0248	5.1932	5.7578
1947	246847	3.8112	4.0205	4.6909	4.7944
1948	246848	2.9484	4.1221	3.3221	2.8074
1949	246849	5.1386	3.1948	3.0812	4.6710
1950	246850	8.6109	6.6088	7.6619	6.7370
1951	246851	1.6755	2.1776	1.7895	1.8623
1952	246852	5.3287	3.7535	4.5976	4.7721
1953	246853	3.8481	4.4568	3.9263	3.6715
1954	246854	2.4513	2.3110	2.3313	3.0946
1955	246855	1.5369	1.5870	1.4350	1.5998
1956	246856	5.6165	3.9704	5.4841	5.0118
1957	246857	1.9076	1.7618	1.9599	2.0537
1958	246858	1.9829	2.6762	2.0522	3.9670
1959	246859	2.2060	2.5190	3.0055	2.3262
1960	246860	1.9481	1.9891	2.1295	1.8253
1961	246861	1.8082	1.9004	1.7004	2.4920
1962	246862	5.6836	3.6140	4.9953	6.3219
1963	246863	6.7422	7.1590	6.5457	7.3317
1964	246864	5.9473	5.1030	8.6762	4.5985
1965	246865	7.0401	6.8488	6.6701	5.8592
1966	246866	1.6387	2.1847	1.7154	1.5925
1967	246867	2.1434	1.8696	2.2290	2.0898
1968	246868	2.0881	2.3003	2.4098	1.9137
1969	246869	2.0263	1.8794	1.9128	1.8668
1970	246870	5.0004	5.2552	5.1819	5.2284
1971	246871	1.4889	1.7366	1.4826	1.6194
1972	246872	1.5910	1.9194	1.9044	1.6069
1973	246873	1.8989	2.0363	1.9030	2.2109
1974	246874	1.9949	1.7043	1.7846	1.8097
1975	246875	2.6610	2.4319	2.3435	2.3408
1976	246876	1.9099	2.5522	1.8917	1.7400
1977	246877	1.8161	2.0257	2.0567	1.7992
1978	246878	1.9532	2.0864	2.1085	2.0683
1979	246879	7.3249	5.4539	6.7146	5.5142
1980	246880	1.4892	1.5899	1.7554	3.8022
1981	246881	2.2603	2.4359	2.3832	2.3099
1982	246882	3.0728	2.5415	2.4076	1.9622
1983	246883	1.7789	1.8972	1.7112	1.6800
1984	246884	3.2599	4.3064	4.5678	8.8630
1985	246885	1.8657	2.1544	1.8512	2.2412
1986	246886	1.6432	2.1334	2.2570	1.8674
1987	246887	2.9359	4.5445	4.6656	2.6542
1988	246888	1.7814	1.7172	1.7636	1.6341
1989	246889	3.3823	5.0356	4.3427	2.7479
1990	246890	4.5043	9.9827	3.8887	2.4381
1991	246891	2.9069	3.4495	3.0820	2.7239
1992	246892	3.7662	3.5097	4.0859	2.9467
1993	246893	6.9840	8.1489	7.6221	6.8586
1994	246894	2.2421	2.4870	2.2650	2.2277
1995	246895	5.7103	7.5635	7.0769	6.2939
1996	246896	1.9600	1.9536	2.0433	1.8623
1997	246897	5.7297	6.7396	6.1708	6.8504
1998	246898	8.0678	5.9177	5.0047	6.9962
1999	246899	5.5820	3.1779	4.1797	4.2247
2000	246900	2.2767	2.3665	2.2037	5.3901
[truncated: 20,746 more rows]
