# Supplementary material for: A Transcriptomics and Comparative Genomics Analysis Reveals Gene Families with a Role in Body Plan Complexity
Source: Front Plant Sci. 2017 May 29;8:869. doi: 10.3389/fpls.2017.00869 (PMC5446989; doi:10.3389/fpls.2017.00869)
Supplement: Supplementary file 2 [file Program_Files.zip › gradientG/grad_root/sig.txt]

1 2 0.8313 0.24536
1 3 0.86098 0.17455
1 4 0.78152 0.23628
1 5 0.86687 0.27695
2 3 0.60072 -0.078693
2 4 0.73576 -0.0056254
2 5 0.58509 0.115
3 4 0.56777 0.065251
3 5 0.55843 0.1081
4 5 0.39194 0.073862
