# Supplementary material for: A Transcriptomics and Comparative Genomics Analysis Reveals Gene Families with a Role in Body Plan Complexity
Source: Front Plant Sci. 2017 May 29;8:869. doi: 10.3389/fpls.2017.00869 (PMC5446989; doi:10.3389/fpls.2017.00869)
Supplement: Supplementary file 2 [file Program_Files.zip › gradientG/grad_root/tissue.txt]

1	244901	5.9359	7.3904	6.4799	7.4866	7.6553
2	244902	6.0969	7.5662	6.4712	7.3574	7.7327
3	244903	8.0966	10.099	8.3488	10.297	10.423
4	244904	5.9605	6.8699	5.986	6.742	6.5154
5	244905	4.3546	4.2867	4.1748	4.4177	4.0646
6	244906	6.86	9.7468	8.1747	8.9514	9.9837
7	244907	3.8566	4.2706	3.9409	4.2122	4.0557
8	244908	3.8576	3.8695	4.0682	4.0722	3.85
9	244909	4.0467	4.2232	4.1286	4.4402	4.1846
10	244910	4.1142	4.5454	4.118	4.3453	4.4247
11	244911	3.3628	3.4061	3.3369	3.5938	3.397
12	244912	7.2328	9.6377	8.415	9.7826	9.4939
13	244913	4.5676	4.8031	4.6523	4.777	4.56
14	244914	4.0069	4.2689	4.0093	3.9841	3.9843
15	244915	4.8657	5.0518	4.7373	4.7912	4.7745
16	244916	3.9174	4.0799	4.135	3.9911	4.0098
17	244917	3.9428	4.2076	3.9677	4.0394	4.0387
18	244918	3.4818	3.4425	3.5091	3.5584	3.4874
19	244919	5.7996	6.7545	6.1079	6.7575	6.936
20	244920	8.1359	10.202	8.7832	9.9168	9.4432
21	244921	5.9283	8.8024	6.9255	8.5349	7.9609
22	244922	4.9638	5.5224	5.0184	5.35	4.9844
23	244923	4.3981	5.1322	4.5531	4.9315	4.8502
24	244924	4.9763	5.8593	4.9385	5.8697	5.8409
25	244925	4.863	5.6425	5.2306	5.6922	5.4386
26	244926	4.4923	6.2117	5.5398	5.8264	5.9939
27	244927	4.5775	5.0166	4.6462	5.027	4.8918
28	244928	6.4665	8.1205	7.0623	8.2804	7.6038
29	244929	9.0259	10.519	8.9972	10.872	10.749
30	244930	3.8514	3.8958	3.6433	4.0259	3.9052
31	244931	4.5778	6.1792	4.8248	6.1341	6.5508
32	244932	4.5193	5.3249	4.4566	5.0658	5.4113
33	244933	4.161	5.0563	3.775	5.4608	5.3054
34	244934	5.27	5.7843	5.2301	6.2382	5.846
35	244935	8.1803	9.6353	6.0976	10.151	9.6003
36	244936	5.7695	7.2148	4.5659	7.7842	7.1096
37	244937	3.6724	3.8739	3.6557	4.3561	3.8362
38	244938	5.6224	6.8529	5.5862	7.6156	7.135
39	244939	5.4127	5.8859	4.783	6.0982	5.3855
40	244940	7.1662	8.7329	7.0231	9.2687	8.5526
41	244941	4.3362	4.6868	4.4283	4.6678	4.5807
42	244942	4.8399	4.8563	4.7175	4.8897	4.9438
43	244943	5.7262	8.4136	7.4004	8.4371	8.8169
44	244944	6.6825	9.6644	7.9298	10.444	10.054
45	244945	4.5491	6.899	5.929	6.6446	6.7508
46	244946	5.3167	7.0034	5.0842	7.8128	7.5099
47	244947	3.8403	4.1631	3.8133	4.0018	4.0347
48	244948	3.748	4.057	3.9955	4.1037	3.8222
49	244949	4.2277	4.4371	4.3259	4.5413	4.4214
50	244950	6.1443	7.582	6.017	7.7504	7.6579
51	244951	6.9894	8.763	7.6301	8.6899	8.886
52	244952	3.7405	3.8595	3.7481	3.9346	3.7936
53	244953	6.2561	10.379	9.7525	10.256	11.091
54	244954	4.0778	5.1038	4.2605	5.189	4.9903
55	244955	3.8111	4.0265	3.9765	4.3536	4.2862
56	244956	4.0552	4.7275	4.1801	4.6385	4.5161
57	244957	4.8314	5.3262	4.8272	5.3016	5.2807
58	244958	4.5493	5.0476	4.6968	4.9882	5.0611
59	244959	6.4197	9.1884	7.5425	8.6746	8.6727
60	244960	5.516	8.0719	4.7791	9.625	9.0477
61	244961	7.8135	10.019	7.824	11.154	10.674
62	244962	6.8227	8.5751	6.0439	9.6468	8.8795
63	244963	7.2165	8.6993	7.2603	8.9405	8.1887
64	244964	5.6223	7.0551	5.8119	7.3602	6.6523
65	244965	3.6196	5.9202	3.9059	7.6282	6.9982
66	244966	3.5568	3.9089	3.6254	4.8296	4.7713
67	244967	4.4312	6.2031	4.1662	8.0443	7.4365
68	244968	6.358	9.6125	6.718	9.0062	8.6771
69	244969	5.5075	8.1081	5.5354	8.4254	8.1161
70	244970	7.659	7.8669	5.7845	8.7398	8.3493
71	244971	10.501	10.957	8.5384	11.639	11.443
72	244972	5.5417	5.8641	4.8233	6.0481	6.0848
73	244973	3.561	4.6286	3.5963	5.209	4.9241
74	244974	4.6211	5.5846	4.1602	5.9239	5.7169
75	244975	5.4232	5.5547	5.2493	5.7235	5.3719
76	244976	9.1418	9.9204	8.4712	10.457	9.6607
77	244977	4.7541	4.6982	4.5325	4.8332	4.4333
78	244978	10.656	11.825	10.234	12.593	12.222
79	244979	8.1742	9.7672	7.4929	9.9531	9.4159
80	244980	7.6626	8.8225	6.4301	8.5939	8.022
81	244981	4.5234	5.9526	4.1436	6.6679	5.8171
82	244982	7.8193	9.1547	6.9948	9.6846	8.9502
83	244983	7.7029	10.205	7.2578	10.29	9.3627
84	244984	8.8053	10.266	7.5413	11.206	10.666
85	244985	7.383	8.6436	6.1725	9.2859	8.1683
86	244986	8.9066	10.196	7.9631	11.437	10.94
87	244987	9.5223	11.11	8.8431	11.48	11.027
88	244988	5.9854	6.8768	6.2904	7.5376	7.2592
89	244989	4.8575	5.1523	4.559	5.0554	4.7547
90	244990	3.6831	4.2597	3.7168	4.5592	4.0812
91	244991	4.3603	4.6366	3.8168	4.8162	4.539
92	244992	9.5867	11.251	9.303	12.007	11.431
93	244993	8.7262	10.67	7.0386	11.585	11.142
94	244994	3.6089	3.7802	3.6412	5.9432	5.3888
95	244995	3.468	3.802	3.3392	3.7876	3.7685
96	244996	4.8924	6.1393	3.7816	7.0851	6.4129
97	244997	6.668	7.7728	6.1611	8.1544	7.8409
98	244998	5.9662	7.2866	4.8416	8.0252	7.3817
99	244999	3.9675	4.0862	4.105	4.1382	3.9113
100	245000	5.9216	6.8163	5.4837	8.2932	7.9627
101	245001	9.7716	11.289	9.5899	12.274	11.927
102	245002	4.6577	4.8718	4.6094	5.225	4.7694
103	245003	6.0221	6.9474	5.8909	7.2977	6.6331
104	245004	6.6122	8.7857	6.4423	9.8639	9.218
105	245005	5.2064	5.0583	4.1559	5.7707	4.8996
106	245006	10.345	10.529	9.529	11.212	10.296
107	245007	4.5872	4.5032	4.5184	4.8453	4.3843
108	245008	6.3169	7.5694	5.3332	7.3317	6.8649
109	245009	7.6106	10.095	6.8719	11.184	10.844
110	245010	5.1027	5.5403	4.4056	5.7136	5.4849
111	245011	4.6677	5.3958	4.4182	6.1529	5.6642
112	245012	9.5462	10.15	7.8077	10.82	10.324
113	245013	10.744	12.055	10.561	12.736	12.346
114	245014	9.154	11.118	9.5671	11.415	10.755
115	245015	8.4395	9.1598	7.5695	9.8077	8.5041
116	245016	6.8786	8.9783	7.9994	10.214	8.8713
117	245017	6.8793	8.9659	6.9333	10.113	9.2499
118	245018	5.9737	6.8276	6.0156	7.3429	6.6197
119	245019	7.3224	8.4822	6.3671	9.0101	8.1198
120	245020	8.6892	9.6353	8.0848	10.648	9.7922
121	245021	7.1721	8.9632	7.2269	9.8293	9.4387
122	245022	6.3833	7.5001	6.0331	7.6345	7.2704
123	245023	7.0295	8.4337	5.9934	9.6922	9.1901
124	245024	7.5878	9.0333	6.9635	9.7936	9.3047
125	245025	4.8742	5.4268	3.7076	5.8154	5.4777
126	245026	7.4207	8.6213	6.4851	8.6392	7.9692
127	245027	4.4672	4.5877	4.4434	4.2208	4.3551
128	245028	6.149	8.061	7.0793	8.4778	7.6816
129	245029	3.4562	3.5466	3.4555	3.5757	3.3841
130	245030	3.4851	3.2796	3.3991	3.3165	3.2856
131	245031	6.0161	7.192	8.6522	7.5152	7.2788
132	245032	3.8348	3.8768	3.7738	3.829	3.7053
133	245033	5.2182	5.1691	5.5705	8.297	8.3594
134	245034	4.5881	5.8847	8.7635	10.135	8.977
135	245035	5.7139	5.3709	6.1952	6.8886	6.3166
136	245036	3.351	4.5468	3.387	3.377	3.49
137	245037	4.4458	7.4027	6.3908	4.2877	6.0544
138	245038	9.2778	7.5492	4.4795	4.5901	4.5647
139	245039	7.7814	8.3451	8.0722	9.3491	8.9274
140	245040	4.588	4.5293	4.7855	4.8785	4.5949
141	245041	9.8892	10.277	9.8872	11.897	11.322
142	245042	6.1597	5.7189	5.9168	5.7	5.4784
143	245043	7.76	7.5529	7.5867	7.5399	7.3896
144	245044	4.3877	4.1302	4.8978	4.484	4.4104
145	245045	9.4597	9.3219	9.4758	9.8142	9.9899
146	245046	12.016	11.286	11.267	9.1721	10.458
147	245047	5.2696	5.7183	5.5167	6.7095	6.2852
148	245048	7.8221	9.8929	6.9814	10.839	10.3
149	245049	4.183	5.8935	4.0881	7.0324	5.976
150	245050	6.2975	7.6343	5.2933	8.518	7.791
151	245051	8.9893	7.9787	8.9592	9.6564	8.8967
152	245052	4.261	4.005	5.0172	5.1071	4.1775
153	245053	4.6828	4.8666	4.7269	4.657	4.4052
154	245054	7.5498	7.1099	7.1742	7.6411	7.0858
155	245055	4.0511	3.8367	5.0634	7.5058	5.101
156	245056	5.1548	5.472	5.3817	5.5036	4.6813
157	245057	4.5518	4.7151	4.7463	4.503	4.3369
158	245058	5.0503	4.5824	3.923	4.0425	4.0704
159	245059	8.8516	9.3087	9.3709	8.4448	8.4578
160	245060	12.813	11.732	10.756	9.7978	10.298
161	245061	4.4488	4.4707	5.7836	4.7146	4.5559
162	245062	7.7117	8.1597	8.1859	8.4982	8.2985
163	245063	7.7686	5.9877	5.6384	6.9316	6.6825
164	245064	8.0006	7.0442	8.1973	8.0267	7.8578
165	245065	9.8933	9.1282	10.308	9.7183	8.8287
166	245066	8.7028	8.5256	8.0486	8.4869	8.2823
167	245067	10.218	10.777	10.834	10.214	10.367
168	245068	4.1031	4.064	4.0352	3.916	3.7659
169	245069	3.7576	3.6947	3.6312	3.7174	3.5115
170	245070	4.6433	4.7899	4.6846	4.5593	4.2748
171	245071	4.3691	4.3623	4.4324	4.1553	3.9945
172	245072	4.0395	3.9623	4.0208	3.7877	3.8642
173	245073	4.2488	4.0348	4.2329	3.9556	3.897
174	245074	4.0414	4.4573	4.3473	3.9382	4.4669
175	245075	3.8431	3.9724	4.4544	5.0342	4.0862
176	245076	5.1267	4.5318	5.9061	5.3609	5.3823
177	245077	4.5584	4.7562	4.5802	4.7232	4.7043
178	245078	5.8561	9.2143	9.4978	8.9782	9.3807
179	245079	5.2865	6.526	7.2845	6.3954	6.6045
180	245080	8.4278	8.0279	6.2287	8.6199	6.6817
181	245081	4.2471	4.4431	4.6104	4.8495	4.5487
182	245082	5.6034	6.1002	5.7462	7.5405	6.2443
183	245083	6.5195	7.7525	7.8702	7.3101	7.7996
184	245084	5.9233	6.3819	7.24	8.1743	6.7746
185	245085	8.4454	9.6587	9.3411	8.8981	8.8937
186	245086	4.035	4.2793	4.1521	4.0958	4.0699
187	245087	4.3776	4.1422	4.2948	5.0427	5.2151
188	245088	4.19	4.1737	4.3742	4.2951	4.1567
189	245089	5.9982	8.1054	9.2161	10.363	9.7553
190	245090	4.5569	4.851	4.6531	6.6584	6.8402
191	245091	3.9859	3.821	3.9487	3.8156	3.8002
192	245092	7.8343	7.5414	6.7934	7.4509	6.8379
193	245093	4.7346	4.2147	4.6513	4.6813	4.6983
194	245094	12.32	9.895	8.7412	7.7488	7.8971
195	245095	3.9238	3.8194	4.0147	3.9427	3.9618
196	245096	3.9781	4.6773	4.1488	4.023	4.0149
197	245097	8.5415	8.2132	7.2854	6.9214	7.2452
198	245098	10.633	9.5972	9.873	9.4351	9.151
199	245099	8.6318	8.0195	8.1883	8.0999	8.0871
200	245100	6.9557	6.144	5.9393	6.0027	5.6474
201	245101	7.5213	9.2643	11.78	12.574	11.743
202	245102	3.6059	3.6844	3.742	3.6117	3.6853
203	245103	3.8287	3.7819	3.6733	3.6092	3.7492
204	245104	6.8231	6.2532	6.681	6.4161	6.539
205	245105	4.6995	4.4681	4.6865	4.8815	5.9059
206	245106	8.2178	6.8154	6.8284	7.0783	7.0692
207	245107	3.5784	3.6636	3.682	3.6192	3.7555
208	245108	3.8559	4.0446	4.0527	3.8906	4.026
209	245109	5.5602	4.7082	4.5978	4.4436	4.3293
210	245110	5.3042	4.0163	4.5571	4.2756	4.1192
211	245111	3.7849	3.8208	3.7879	3.813	3.7565
212	245112	4.0641	5.7257	7.1079	8.6236	6.331
213	245113	8.3599	10.479	11.436	9.724	9.9212
214	245114	10.646	10.56	10.536	10.547	10.707
215	245115	9.508	7.7641	8.5733	8.8655	8.8009
216	245116	9.274	7.3618	7.4306	7.5401	7.2697
217	245117	9.327	7.2637	8.5605	5.6767	5.746
218	245118	7.0632	6.4064	6.6656	6.6784	6.4517
219	245119	9.9822	10.408	10.012	10.647	10.343
220	245120	6.4803	5.0783	6.0034	6.0884	5.4072
221	245121	10.523	9.6358	9.6124	10.495	10.546
222	245122	8.3341	7.0934	7.4776	7.9174	7.7226
223	245123	8.1737	6.2997	6.5374	4.9258	4.915
224	245124	8.2575	7.8133	7.9281	8.7216	8.5595
225	245125	4.2121	4.2921	4.3201	4.1413	4.0157
226	245126	10.447	9.3004	9.6175	9.9196	8.7754
227	245127	7.7287	7.974	8.4422	6.2201	7.3065
228	245128	3.2652	3.2587	3.2993	3.2892	3.1774
229	245129	3.8865	3.8271	4.015	3.9104	3.833
230	245130	4.0772	3.7474	3.6664	3.9984	3.6222
231	245131	8.9411	9.9904	8.999	9.0889	9.9131
232	245132	8.1748	8.2112	8.3243	7.9704	7.9355
233	245133	7.041	6.6771	7.253	7.4674	6.3057
234	245134	5.9386	4.6276	5.057	5.0956	4.8028
235	245135	4.8916	4.948	4.3867	4.9118	4.822
236	245136	5.6197	5.0428	6.8743	5.7897	6.2054
237	245137	5.6616	4.8181	4.8385	5.0348	4.737
238	245138	4.3214	4.5055	4.3957	4.1987	4.2464
239	245139	9.1827	9.5821	9.6223	9.8685	8.8759
240	245140	7.2186	4.227	4.0968	4.6682	6.0055
241	245141	12.364	12.011	9.9302	8.7133	10.755
242	245142	6.7974	6.1851	6.1083	6.6231	6.0297
243	245143	5.6961	5.251	4.9559	4.6527	5.023
244	245144	8.5292	8.1949	7.8058	8.1146	8.2663
245	245145	5.7754	5.7253	4.7366	5.0938	5.2423
246	245146	7.7608	7.8032	8.3674	7.3675	7.5321
247	245147	4.1728	3.9175	3.8908	4.1025	4.3122
248	245148	5.4122	9.6329	7.7418	4.8734	8.8572
249	245149	5.8581	5.6308	5.857	5.8096	5.289
250	245150	7.1372	5.1442	5.7861	5.5919	5.563
251	245151	11.751	10.967	6.8284	7.1202	10.472
252	245152	9.1794	9.4956	8.6932	8.879	8.5557
253	245153	3.4828	3.4466	3.4264	3.5681	3.4456
254	245154	4.3656	4.3774	4.3311	4.5182	4.2248
255	245155	9.9151	11.336	11.535	10.76	11.075
256	245156	7.0834	7.4254	6.7907	6.3225	6.8966
257	245157	3.8963	3.7812	3.7217	3.7367	3.5937
258	245158	4.1918	3.8307	3.8639	3.7529	3.6431
259	245159	5.0382	5.8161	4.9077	5.4092	5.48
260	245160	4.0572	3.971	4.0856	3.8971	3.8939
261	245161	5.2113	5.4307	4.8687	4.5922	4.8484
262	245162	4.7016	4.4645	4.9303	4.7596	4.7534
263	245163	9.1287	4.7606	4.9304	4.3529	5.0559
264	245164	9.2078	6.9016	7.7376	8.7723	8.4725
265	245165	4.1945	3.8256	4.6579	4.2809	4.2355
266	245166	6.8477	5.3969	6.552	5.191	5.1991
267	245167	8.2653	9.3212	8.5546	9.1269	9.0851
268	245168	11.562	11.679	11.386	10.788	11.269
269	245169	9.5744	9.8464	10.245	9.9447	9.8608
270	245170	4.4237	4.3587	4.3477	4.3706	4.3156
271	245171	5.2927	4.1312	4.4036	4.2439	4.1746
272	245172	5.2745	11.995	6.1977	6.3206	10.996
273	245173	6.6721	9.0073	8.0882	9.0479	8.6305
274	245174	5.0985	5.4	5.5228	8.056	7.5106
275	245175	13.162	12.723	12.106	12.066	12.045
276	245176	10.324	10.096	9.4535	9.8085	10.015
277	245177	4.0363	3.9468	4.0332	3.9217	3.8497
278	245178	8.9792	8.6823	7.692	8.3825	8.4016
279	245179	5.5406	5.4776	5.6787	4.8002	4.692
280	245180	8.8818	8.0078	8.3158	8.8636	8.917
281	245181	3.7581	3.7795	3.7257	6.9126	4.1707
282	245182	5.7697	6.4954	5.9847	5.4973	5.6972
283	245183	6.6263	5.2859	5.768	5.6168	5.4442
284	245184	3.7027	3.7396	3.7556	3.6917	3.7142
285	245185	5.0313	5.0567	5.3374	5.0502	4.9149
286	245186	4.6853	4.5167	4.7798	5.159	5.4724
287	245187	7.9598	7.9158	7.8957	7.543	7.6889
288	245188	6.1281	4.7091	4.8792	5.7062	5.1368
289	245189	3.5899	3.4181	3.5409	3.7837	3.3707
290	245190	5.3765	4.5137	4.523	4.2377	4.1479
291	245191	4.4253	4.7138	4.88	4.6585	4.5579
292	245192	3.3786	3.4196	3.4017	3.3946	3.4038
293	245193	5.4074	7.2074	8.8254	9.6238	9.4447
294	245194	4.8724	4.7615	5.4005	5.5148	6.0406
295	245195	4.8042	5.5425	7.2325	5.6781	5.6584
296	245196	4.4545	9.1891	8.2388	5.1148	7.0502
297	245197	6.7943	6.9316	5.8256	5.3096	6.0602
298	245198	5.8685	4.9684	5.4847	6.0318	5.2653
299	245199	10.754	11.953	11.178	11.817	10.914
300	245200	12.454	11.181	5.057	5.4168	6.0553
301	245201	8.1079	6.5632	6.9123	6.6218	6.1371
302	245202	3.8413	3.7894	3.9879	6.2417	6.2868
303	245203	3.3863	3.4114	3.316	3.3344	3.3203
304	245204	4.3014	4.5346	4.3865	4.4741	4.2323
305	245205	4.376	4.2242	4.4437	4.5181	4.2534
306	245206	7.7295	8.8066	7.752	7.689	8.1639
307	245207	9.458	9.3883	8.9552	8.826	8.7795
308	245208	5.1907	5.8541	8.9526	7.6336	6.8671
309	245209	6.3662	6.0128	6.7321	8.934	7.3804
310	245210	6.0563	5.7633	5.9096	5.3935	5.2868
311	245211	9.1385	9.909	9.2039	9.228	9.2983
312	245212	3.9819	4.1755	3.9364	3.788	3.8146
313	245213	6.0326	6.424	9.3855	7.9244	7.55
314	245214	3.7629	3.7118	3.8166	3.6593	3.5466
315	245215	3.7807	3.8016	3.6899	3.7647	3.65
316	245216	6.7065	6.4683	6.8784	6.8455	6.4467
317	245217	3.9964	3.9139	4.1421	4.0867	3.9749
318	245218	4.0701	4.1407	4.0657	4.1443	3.9117
319	245219	4.3229	4.6141	4.6631	4.8733	4.4291
320	245220	3.419	3.4469	3.4403	3.4083	3.3659
321	245221	3.7074	4.0265	3.7121	3.7922	4.055
322	245222	3.5958	3.5618	3.5961	3.6195	3.6777
323	245223	3.6938	3.624	3.8307	3.7578	3.6363
324	245224	4.8718	4.9132	4.9483	4.7255	4.6751
325	245225	4.6339	4.6136	4.7438	4.5394	4.3583
326	245226	4.2788	4.3108	4.3539	4.2686	4.3136
327	245227	4.0863	3.9736	4.0098	3.8631	3.8381
328	245228	10.514	6.5075	7.8979	8.0449	6.7023
329	245229	6.4626	6.7186	7.0464	7.9673	7.1871
330	245230	4.5592	4.8951	5.0556	4.4888	4.6156
331	245231	5.6426	4.3118	4.7224	4.5764	4.3036
332	245232	3.8288	4.0199	3.7725	3.9613	3.9832
333	245233	4.0848	4.1179	4.0723	4.0474	4.0643
334	245234	4.0237	7.0105	8.3595	6.6988	7.4174
335	245235	7.5385	8.1765	8.532	8.7323	8.3938
336	245236	5.1159	4.9728	4.9204	5.0958	5.056
337	245237	7.2042	6.3554	6.2345	5.917	5.8942
338	245238	10.526	11.658	11.208	11.622	11.294
339	245239	3.9388	3.894	4.0547	4.0304	3.8957
340	245240	4.0872	4.1977	4.2902	4.1735	4.1429
341	245241	3.7793	3.7281	3.6781	3.7748	3.5697
342	245242	5.4929	5.3461	6.2588	6.9767	5.6375
343	245243	4.1619	4.2228	4.7168	4.7308	4.2212
344	245244	8.6557	8.0618	8.0347	7.9746	7.9789
345	245245	10.381	10.304	4.384	4.2424	4.9235
346	245246	4.1764	4.0324	4.2701	4.2389	4.0162
347	245247	9.481	9.1054	9.103	9.3491	8.5739
348	245248	7.5753	7.5483	7.4992	7.3634	6.9738
349	245249	10.138	10.997	11.584	11.342	11.25
350	245250	12.741	11.994	9.752	11.362	11.07
351	245251	9.5997	9.2043	8.9921	9.7457	9.0005
352	245252	11.959	10.68	9.1724	10.386	10.122
353	245253	3.9457	3.966	4.1131	3.9794	3.9836
354	245254	10.551	7.705	8.2329	8.486	8.2992
355	245255	9.6427	8.0764	8.2865	8.8604	8.6961
356	245256	6.7759	6.5732	7.0439	7.0977	6.4308
357	245257	3.5784	4.2619	3.9594	4.8172	4.4555
358	245258	3.9242	4.0238	4.1889	5.3435	5.6203
359	245259	4.4671	3.712	3.7142	3.8657	3.7417
360	245260	8.096	8.514	8.7697	8.3508	8.224
361	245261	7.4369	6.5275	6.9539	7.0376	7.1493
362	245262	8.063	6.6133	9.1978	8.7533	8.1366
363	245263	7.4467	6.7338	6.5572	7.0052	7.1675
364	245264	3.6051	3.5955	3.6318	3.5915	3.5919
365	245265	3.7178	3.7577	3.8639	3.7764	3.5567
366	245266	5.9526	9.6736	9.8884	8.1728	9.5288
367	245267	3.9556	4.0462	3.9448	3.8329	3.7674
368	245268	5.6661	5.622	5.9042	5.9643	5.7964
369	245269	9.4832	9.8593	9.2924	9.0182	9.4083
370	245270	11.257	11.968	12.9	11.629	11.693
371	245271	9.5204	8.6213	8.7421	8.5709	8.7335
372	245272	3.9929	4.0862	4.299	4.3971	3.9221
373	245273	7.2216	7.9566	7.5789	7.3348	7.3183
374	245274	8.7642	8.6099	10.643	9.5006	8.8089
375	245275	3.641	3.6408	3.6878	3.7013	3.6235
376	245276	8.9239	6.0847	6.4387	6.2367	6.4333
377	245277	10.405	8.9573	10.548	10.287	8.9862
378	245278	8.132	8.4268	8.8968	8.3214	8.072
379	245279	9.3831	10.011	10.195	9.4793	9.9435
380	245280	8.2192	7.8895	7.7326	7.5159	7.5615
381	245281	11.592	9.8053	10.986	10.45	9.6643
382	245282	8.5977	8.2038	8.047	8.0504	7.4207
383	245283	6.7541	6.2697	5.6956	5.3321	5.3115
384	245284	7.5398	6.5014	7.351	9.0047	7.6706
385	245285	7.8784	7.7023	9.3845	8.8891	7.9515
386	245286	11.259	12.78	12.423	12.467	12.721
387	245287	6.1233	6.1825	7.1278	8.4343	7.2547
388	245288	9.4365	8.279	8.4676	8.2248	7.8593
389	245289	11.955	11.889	11.583	11.663	11.769
390	245290	4.9891	4.9664	5.792	5.167	4.6823
391	245291	5.8795	5.3868	6.7631	6.766	5.504
392	245292	9.8147	10.348	9.2068	10.537	10.586
393	245293	9.4118	9.9472	8.7008	8.9248	9.5916
394	245294	9.7194	8.944	8.4069	8.3206	8.5506
395	245295	7.6429	8.0108	7.1074	7.6047	8.0195
396	245296	5.6054	5.0372	7.5745	9.5485	8.8583
397	245297	5.4816	5.4334	5.498	5.5861	5.5328
398	245298	7.9047	8.0656	7.728	7.4334	7.7857
399	245299	10.699	11.751	11.826	11.878	11.706
400	245300	3.8164	6.5376	4.0793	3.8029	6.015
401	245301	9.3677	9.0242	9.8963	8.3867	8.5962
402	245302	3.6619	3.7189	3.8083	3.7912	3.8051
403	245303	7.087	7.2147	6.6255	6.2646	6.9109
404	245304	4.8401	6.3309	6.8149	5.1452	5.5158
405	245305	4.0223	4.3139	9.3627	11.86	10.031
406	245306	11.941	8.8883	9.9549	11.64	9.9825
407	245307	7.2437	5.5406	6.9022	5.3637	6.1709
408	245308	9.8121	9.2934	9.4044	9.3313	9.2385
409	245309	3.6523	3.9055	3.7658	4.1512	4.1178
410	245310	5.6399	4.6559	5.6323	5.3015	5.8039
411	245311	10.034	8.9795	9.2674	9.8953	10.076
412	245312	5.4922	5.517	5.5527	5.3742	5.3493
413	245313	8.9287	9.9121	9.9524	10.147	9.7516
414	245314	6.0851	5.8171	4.9911	4.8134	4.5465
415	245315	9.5789	9.8091	10.123	10.106	10.143
416	245316	7.9197	6.4383	6.7382	7.2949	6.9997
417	245317	6.9627	11.71	10.073	9.9233	11.216
418	245318	4.5107	4.1199	4.2258	6.2067	6.3093
419	245319	5.8142	4.4595	4.4645	4.1905	4.7932
420	245320	7.6526	8.0946	8.1644	9.0098	8.3386
421	245321	8.9677	9.3282	8.1523	8.1929	9.5275
422	245322	4.3516	4.4165	4.5428	4.6442	4.4336
423	245323	11.756	11.184	11.635	10.889	10.556
424	245324	6.8473	8.2146	9.0038	9.0961	7.8265
425	245325	7.8029	6.0027	7.2245	12.199	12.33
426	245326	5.0928	4.81	5.4408	5.1523	4.8677
427	245327	5.4673	6.218	6.5661	5.6672	5.7582
428	245328	6.0719	6.4065	8.0755	7.4222	7.0193
429	245329	5.2826	5.3241	4.8765	6.2574	5.7279
430	245330	6.3664	5.1645	6.0896	7.4093	7.107
431	245331	9.5025	9.2618	9.0458	9.4729	9.4466
432	245332	9.0346	9.3078	9.2141	10.039	9.7688
433	245333	10.248	9.2606	9.4055	9.6685	9.8497
434	245334	10.32	11.346	11.33	11.529	11.706
435	245335	3.9996	4.1491	4.1763	4.2273	4.0146
436	245336	5.2704	5.1752	5.0831	4.913	4.9419
437	245337	7.1512	6.6476	7.3012	8.1864	7.6021
438	245338	6.8878	5.9422	5.7739	7.0819	6.128
439	245339	7.5647	7.5837	8.3116	7.3896	7.4151
440	245340	10.065	10.419	10.582	10.205	10.896
441	245341	3.703	3.5235	4.952	8.5179	6.3034
442	245342	11.784	10.746	10.965	11.27	11.466
443	245343	4.5673	4.4517	4.0603	4.8302	5.2943
444	245344	8.7068	8.62	8.2448	8.1874	8.2302
445	245345	3.8379	3.7258	3.822	3.892	3.5328
446	245346	4.2059	4.2135	4.1961	4.1277	4.229
447	245347	3.9364	3.7933	4.7435	4.2593	4.2011
448	245348	9.1397	6.8405	7.8605	7.8621	8.1273
449	245349	4.1028	3.8955	4.0436	4.0738	4.0948
450	245350	8.4773	8.4502	9.346	8.1931	8.7698
451	245351	9.4023	8.9322	8.8486	8.6663	8.748
452	245352	4.2356	4.7359	4.8405	4.146	4.1539
453	245353	4.2545	4.1236	4.3601	4.1925	4.0151
454	245354	3.9679	3.7169	4.1751	3.8458	3.7931
455	245355	10.691	10.168	10.679	11.029	11.21
456	245356	13.045	13.366	14.003	13.982	13.802
457	245357	4.0547	3.6832	3.6852	3.9531	3.6916
458	245358	8.0681	7.1168	7.539	7.8464	7.4848
459	245359	9.2667	9.4091	9.0197	9.0747	9.1769
460	245360	10.194	9.244	9.3012	9.0349	9.0828
461	245361	10.475	11.17	11.126	9.4172	10.865
462	245362	9.0472	10.616	11.45	10.376	10.199
463	245363	4.4	6.5525	6.9417	8.9275	7.6917
464	245364	5.617	4.4855	6.042	6.4737	6.012
465	245365	9.0724	7.9468	7.4925	6.9789	6.8231
466	245366	7.9495	7.4274	8.1387	7.7612	7.3742
467	245367	6.0448	4.9792	6.5395	7.9336	6.5499
468	245368	3.9263	4.2013	3.92	3.773	4.1585
469	245369	5.251	5.3256	5.7794	6.5171	5.2874
470	245370	5.4267	5.617	5.5763	5.2596	5.6407
471	245371	4.0329	4.1625	3.9692	3.9522	3.9419
472	245372	9.1999	8.5865	9.6493	10.193	10.275
473	245373	9.9464	9.2543	9.0146	9.2984	9.3374
474	245374	9.5572	9.145	9.1774	9.5941	9.2968
475	245375	4.3832	4.3816	4.2436	4.3586	4.3436
476	245376	3.7904	3.6595	3.7808	3.7177	3.6383
477	245377	4.8045	4.7369	4.6998	4.64	4.4041
478	245378	4.677	4.7948	4.8402	4.7063	4.6817
479	245379	5.5483	5.0832	4.9308	5.4132	5.0983
480	245380	4.8823	4.6716	4.622	4.5318	4.7615
481	245381	4.379	4.4762	4.386	8.2375	5.6997
482	245382	7.8662	9.4768	9.6128	9.1639	8.7875
483	245383	4.5741	4.5063	4.585	4.6838	4.6273
484	245384	3.3925	3.6262	3.497	3.8283	4.158
485	245385	3.6918	3.6834	3.8563	4.5676	5.3272
486	245386	5.5603	4.9021	8.4717	11.511	11.032
487	245387	8.9646	7.9706	8.9053	8.9475	8.5289
488	245388	4.6501	4.6209	5.2518	4.7285	4.8013
489	245389	5.5115	5.3546	5.128	5.1956	5.1698
490	245390	8.2522	8.0647	8.574	8.1108	7.9793
491	245391	11.956	10.734	9.6758	9.9454	10.376
492	245392	3.6788	3.4996	3.7618	3.4612	3.4293
493	245393	9.8391	8.161	5.1171	5.1773	5.3737
494	245394	10.517	11.338	11.761	11.727	11.852
495	245395	7.8909	8.5933	8.4636	8.6067	8.349
496	245396	6.3159	5.5169	5.7929	5.5147	5.2339
497	245397	9.2245	8.8897	5.7739	5.8548	6.5836
498	245398	8.6931	8.2276	8.2931	8.4768	8.0857
499	245399	6.4824	10.804	10.542	9.9493	10.912
500	245400	10.74	9.662	10.376	10.248	10.167
501	245401	8.1046	6.391	6.2728	7.2789	7.2137
502	245402	3.9753	3.9565	3.9089	3.9851	3.7967
503	245403	3.836	3.7491	3.8526	3.7402	3.8228
504	245404	8.0242	5.7603	5.571	6.1084	5.9686
505	245405	9.6189	7.18	7.9914	7.3464	6.6626
506	245406	5.1438	5.2617	5.1589	5.0152	4.8496
507	245407	8.2796	9.886	10.23	9.7771	9.4472
508	245408	6.7652	5.4415	5.9592	5.7446	5.4551
509	245409	3.8563	3.7722	3.8421	3.8482	3.7772
510	245410	7.0927	4.6407	8.8454	9.9875	8.1624
511	245411	3.9147	3.8763	3.9872	4.0717	4.0271
512	245412	4.7828	8.107	10.279	12.179	10.041
513	245413	7.3294	7.0475	7.932	8.9174	7.1318
514	245414	6.7591	6.2357	6.7806	7.2239	6.6317
515	245415	9.7157	8.8946	8.6314	9.0659	8.4245
516	245416	6.759	8.5704	6.5383	6.439	8.3052
517	245417	3.7071	3.938	4.0347	4.2729	4.1678
518	245418	7.3754	5.7804	5.525	5.8989	6.0393
519	245419	3.8506	3.8711	4.1068	4.0455	3.9942
520	245420	6.3677	5.765	5.7366	6.7555	6.1105
521	245421	6.5873	6.344	6.6756	6.6144	6.4819
522	245422	4.5927	4.7028	4.3581	4.1558	4.2848
523	245423	8.3935	6.1338	6.8169	9.6158	7.6478
524	245424	3.8526	3.7567	3.8025	3.7421	3.6691
525	245425	8.3799	8.222	7.7619	8.7113	8.8939
526	245426	5.8702	4.371	5.0007	5.5183	4.819
527	245427	5.0007	5.783	6.1578	6.4456	6.0971
528	245428	6.0728	6.9033	5.919	5.9929	6.5401
529	245429	4.6991	4.8515	5.1865	5.1537	4.9604
530	245430	8.0264	7.8555	8.1023	7.5566	7.5791
531	245431	9.3495	9.0477	8.0912	7.6323	8.0107
532	245432	10.759	12.013	10.466	10.433	11.768
533	245433	10.157	10.744	9.7437	9.1085	8.8509
534	245434	4.9265	5.1181	4.9611	4.5968	4.4092
535	245435	4.8364	5.1723	5.421	4.9744	5.0364
536	245436	5.7093	5.2009	4.4402	4.3826	4.3244
537	245437	5.2779	4.6753	4.6861	4.922	4.7931
538	245438	7.4389	7.024	7.0873	6.9918	6.6176
539	245439	5.1411	5.2327	7.5868	4.8237	5.1276
540	245440	4.1862	4.0974	3.7781	3.9138	3.8282
541	245441	4.8024	4.2121	4.5598	4.7371	4.3475
542	245442	8.6251	7.3491	7.8047	7.6579	7.5298
543	245443	3.6894	3.6298	3.6659	3.7409	3.5922
544	245444	4.0586	4.116	4.1538	3.9504	3.9918
545	245445	3.7963	3.9534	4.3595	4.6747	4.1336
546	245446	7.3977	5.3389	6.135	6.9869	6.7763
547	245447	5.1233	6.818	4.2774	8.4757	7.0222
548	245448	3.6575	3.6157	3.6405	3.5118	3.4247
549	245449	4.6868	4.6379	4.5991	4.6518	4.5746
550	245450	3.9968	3.9064	3.8867	3.8669	3.8452
551	245451	4.1049	3.9613	4.2928	4.0079	4.009
552	245452	3.3772	3.5557	3.5588	3.394	3.3514
553	245453	4.8646	4.5464	4.5925	4.1347	4.0199
554	245454	4.0941	6.0176	4.3876	3.9901	5.2376
555	245455	3.4944	3.4997	3.5147	3.5363	3.3681
556	245456	5.6663	5.6287	5.5992	4.8099	5.3252
557	245457	5.2982	5.0523	5.2315	4.9575	4.7612
558	245458	4.842	4.0885	4.6747	4.4787	4.3135
559	245459	4.462	4.3903	4.3831	4.1603	4.2022
560	245460	3.7042	3.6566	3.7032	3.5679	3.5037
561	245461	5.2327	5.208	5.2583	5.2952	5.2379
562	245462	4.785	4.2913	4.7327	4.3199	4.2628
563	245463	4.3481	4.4055	4.4459	6.7744	7.1691
564	245464	4.5736	4.1323	4.6164	4.9406	4.6133
565	245465	3.9647	4.0486	4.121	4.0384	4.0054
566	245466	4.4663	6.4122	4.4745	4.5919	5.4924
567	245467	5.9425	5.1709	5.4617	5.4438	5.3602
568	245468	3.6262	3.7587	3.7809	3.6739	3.6453
569	245469	3.177	3.2349	3.2009	3.1296	3.139
570	245470	4.1464	4.1883	4.0806	4.2208	4.1645
571	245471	3.4035	3.248	3.5408	3.4704	3.3662
572	245472	3.6646	3.5029	3.6769	3.5895	3.4841
573	245473	3.4013	3.4574	3.4961	3.5376	3.4374
574	245474	7.524	6.2244	7.655	6.8269	6.6662
575	245475	4.7946	4.7759	4.9671	4.6676	4.4947
576	245476	4.547	4.4337	4.6218	4.5338	4.3345
577	245477	6.8633	8.4464	8.094	7.2384	7.9055
578	245478	8.3524	7.6059	7.1869	6.9907	6.8752
579	245479	8.055	6.189	6.0067	6.1488	6.088
580	245480	6.6194	6.4791	6.6019	6.2425	5.866
581	245481	8.8536	8.4151	8.905	9.0774	8.7467
582	245482	5.2324	5.1036	5.3118	4.8117	4.6502
583	245483	9.6535	9.6889	8.9156	7.6207	8.9982
584	245484	8.9894	9.2649	9.0232	8.2637	8.6723
585	245485	4.3169	4.8131	4.3255	4.4167	4.2357
586	245486	6.5594	6.5005	6.6885	6.5279	6.1746
587	245487	7.9472	8.5314	8.4787	7.7722	7.5253
588	245488	5.0379	5.0564	9.0452	11.667	8.187
589	245489	6.917	6.4671	6.4566	6.3589	5.9048
590	245490	4.1765	4.0204	4.2281	4.4199	3.8733
591	245491	5.3803	5.2167	5.3132	5.3324	5.0308
592	245492	7.5855	6.1636	9.5361	10.295	8.4522
593	245493	4.9189	4.738	4.8652	5.0976	5.1092
594	245494	7.1106	5.719	6.518	6.7723	6.1235
595	245495	5.1055	6.0241	7.4416	5.8139	6.9514
596	245496	8.5891	8.0147	7.5678	8.1333	7.8845
597	245497	4.0031	4.1622	4.2551	3.8504	3.9202
598	245498	6.2434	5.4762	5.6112	5.5502	5.1254
599	245499	5.3607	7.065	9.1234	5.8134	6.5604
600	245500	4.6049	4.706	4.7578	4.6112	4.4918
601	245501	4.1676	4.2606	4.2513	4.2328	4.1306
602	245502	7.757	6.7737	6.6852	7.1261	7.1542
603	245503	3.5522	3.6714	3.7483	3.575	3.5283
604	245504	3.3767	3.2941	3.4125	3.6347	3.4935
605	245505	3.7158	3.4305	3.5986	3.558	3.4718
606	245506	7.0435	3.3744	3.4365	3.3722	3.3369
607	245507	4.0126	4.0831	4.2958	4.0614	4.0818
608	245508	4.099	4.0646	4.0599	4.025	4.0734
609	245509	4.0468	4.0001	4.0993	4.1261	3.9235
610	245510	4.0224	4.5226	4.0704	4.194	4.3406
611	245511	3.8494	4.2192	4.2036	4.0553	4.012
612	245512	8.9789	7.2126	7.9475	8.5949	8.6424
613	245513	5.936	4.7676	6.0673	5.4732	5.8749
614	245514	5.4372	5.1545	5.5212	5.6274	6.2227
615	245515	3.7904	3.6578	3.6274	3.6128	3.4177
616	245516	5.461	4.871	5.0631	4.9398	4.8693
617	245517	9.3577	7.729	7.9259	7.933	7.8802
618	245518	4.6686	4.0777	4.129	4.5246	4.514
619	245519	3.9339	3.8691	3.8665	3.9975	3.7978
620	245520	3.8835	3.8032	3.9056	3.4574	3.5739
621	245521	7.2368	7.4076	7.0882	7.0106	6.9681
622	245522	6.4452	6.318	7.0457	6.3185	6.13
623	245523	11.323	10.337	11.303	10.941	10.942
624	245524	6.2778	8.6055	7.8267	8.0786	8.1785
625	245525	10.088	7.7271	9.9466	9.6086	9.1981
626	245526	4.6992	4.2582	4.281	4.5397	4.3155
627	245527	4.8797	5.1866	5.2678	5.1009	4.8123
628	245528	12.208	8.4414	4.7643	4.3831	4.33
629	245529	6.7319	6.165	5.7476	5.9079	5.7069
630	245530	4.3166	4.4396	4.202	4.2865	4.074
631	245531	3.7679	3.9128	3.8052	3.7709	3.7957
632	245532	5.9951	5.7863	7.4813	6.9948	6.7879
633	245533	7.4015	7.1921	7.468	8.254	7.7126
634	245534	5.5569	5.1739	4.9542	4.9547	5.2577
635	245535	5.1902	6.2219	5.8365	5.6073	6.2734
636	245536	5.3549	5.0369	4.8363	4.5374	4.4519
637	245537	3.5036	3.5196	3.5104	3.4518	3.527
638	245538	3.9012	4.0577	3.9182	3.9103	3.8532
639	245539	3.8529	3.9261	4.0525	3.9214	3.7912
640	245540	4.6021	8.9293	5.5971	4.7281	8.0196
641	245541	5.1346	5.133	5.3666	5.0772	4.8448
642	245542	3.9158	3.9562	3.9248	4.0704	3.8394
643	245543	6.7279	5.7003	5.0555	4.19	3.6477
644	245544	6.4786	5.9976	5.9529	5.1461	4.9584
645	245545	7.6179	5.7048	4.5779	4.6316	4.3284
646	245546	5.9029	12.594	9.1538	6.9377	11.449
647	245547	9.3905	10.669	4.3824	4.7479	6.2716
648	245548	4.2351	4.2597	4.1854	4.1045	4.099
649	245549	4.132	4.0974	4.4395	4.0575	3.9801
650	245550	4.3765	4.357	5.997	7.0427	5.6149
651	245551	8.3648	8.8757	3.6061	3.7763	4.0192
652	245552	3.7834	4.8175	3.7628	3.5502	3.5955
653	245553	3.9163	6.2938	3.9312	3.9084	3.8456
654	245554	3.5518	4.6063	3.9455	3.3937	4.2662
655	245555	9.1457	11.794	11.817	8.5454	11.072
656	245556	5.9502	7.6398	4.5407	3.8384	5.4429
657	245557	7.674	7.4416	7.3591	7.2041	7.2026
658	245558	4.942	4.6144	5.506	5.5214	5.0813
659	245559	4.4468	4.3179	4.44	4.2472	4.3113
660	245560	4.6045	5.2878	7.4731	7.3916	6.0545
661	245561	5.2391	8.4892	5.5322	4.9506	7.8668
662	245562	7.2351	7.1757	6.9712	6.5849	7.1281
663	245563	4.808	4.4425	6.0388	6.5399	5.9172
664	245564	4.7231	4.8138	4.6876	4.7878	4.6884
665	245565	4.7234	4.4303	4.4015	4.7748	4.5544
666	245566	4.5498	8.135	4.4116	4.2852	7.1353
667	245567	9.1135	6.0855	3.8552	3.8143	3.8429
668	245568	4.4385	4.4623	4.697	5.9007	6.8173
669	245569	5.5749	4.781	4.9112	4.9514	5.1546
670	245570	3.7791	3.699	3.7895	3.5736	3.594
671	245571	3.8937	3.8202	4.4388	4.0365	3.8373
672	245572	6.8961	5.1915	5.8401	5.3829	4.8397
673	245573	3.7039	3.9767	3.8624	3.9728	3.7773
674	245574	4.2643	9.014	8.7567	8.9946	8.9447
675	245575	5.5001	7.4368	7.862	7.4745	7.6051
676	245576	5.4122	5.5826	5.4299	5.2984	5.7671
677	245577	4.0155	4.9845	4.0764	4.0414	4.3447
678	245578	5.3586	5.3357	5.1981	5.0497	4.8273
679	245579	3.9557	3.8311	3.9701	3.768	3.7074
680	245580	4.45	4.2241	4.3231	4.398	4.218
681	245581	4.5681	3.9856	4.3566	4.3209	4.2525
682	245582	4.4532	4.1863	4.0505	4.3105	4.1129
683	245583	7.0618	6.7696	7.0921	6.4452	6.4439
684	245584	5.0144	9.5815	7.7376	8.9578	9.3638
685	245585	3.8686	3.7405	4.0566	3.7684	3.627
686	245586	4.7192	7.1784	6.9835	5.5292	6.4033
687	245587	4.5818	4.4802	4.391	4.1327	4.1349
688	245588	5.0283	4.5154	4.7066	4.4368	4.3661
689	245589	3.8475	3.8984	3.8964	3.9262	3.7826
690	245590	3.8422	3.7903	3.785	3.8969	3.7925
691	245591	3.6461	3.5415	3.5265	3.5296	3.4215
692	245592	4.1451	3.6835	3.7633	3.5401	3.6866
693	245593	6.1727	7.4188	6.5783	5.4615	6.9875
694	245594	5.6001	6.0213	6.0476	5.7602	5.1463
695	245595	4.4713	4.2579	4.3804	4.153	4.136
696	245596	3.6532	3.767	3.6918	3.7032	3.7011
697	245597	6.327	5.4685	5.3067	5.5909	5.1647
698	245598	5.2075	4.6828	4.7555	4.7212	5.0285
699	245599	6.9885	6.4703	6.0357	6.1084	6.3427
700	245600	7.6647	7.3097	6.7484	6.4967	6.8561
701	245601	6.3002	5.8594	6.5616	5.7637	5.5506
702	245602	11.279	8.1258	8.972	7.0479	7.2359
703	245603	4.3781	4.4858	4.2802	4.3813	4.2708
704	245604	5.216	5.868	4.9297	4.7664	5.3545
705	245605	8.1639	9.0024	9.9381	9.0564	8.5555
706	245606	6.7323	6.8443	6.8975	6.871	6.687
707	245607	3.5717	3.6088	3.7817	3.892	3.6954
708	245608	6.166	7.7957	7.523	7.6737	7.3067
709	245609	3.1823	3.2722	3.4035	3.3752	3.342
710	245610	4.9966	7.1532	6.6208	8.1616	7.7735
711	245611	4.8942	6.8749	5.2473	5.0508	6.3479
712	245612	4.2552	4.254	4.1838	4.9416	3.9818
713	245613	4.7879	4.3085	4.2535	4.4309	4.2406
714	245614	3.7564	3.6176	3.6584	3.6896	3.7202
715	245615	4.2904	4.3341	4.5037	4.4352	4.2066
716	245616	4.0686	3.9025	3.7673	3.7919	3.657
717	245617	3.5134	3.5046	3.474	3.3994	3.4222
718	245618	5.3324	4.8029	5.2929	5.0511	4.9752
719	245619	9.0831	6.974	4.5798	4.3596	4.4296
720	245620	3.9596	3.7725	3.6581	4.0144	3.8504
721	245621	8.0768	6.8275	6.2159	5.7454	5.9925
722	245622	3.9021	3.8393	3.8821	3.8299	3.7011
723	245623	3.7624	3.3043	3.1811	3.5267	3.6858
724	245624	4.2285	4.1386	4.346	4.0848	3.8692
725	245625	8.4389	9.1252	8.9234	8.2598	8.3717
726	245626	9.7984	11.688	11.478	11.839	11.988
727	245627	3.9274	4.136	3.7756	4.1359	4.6641
728	245628	3.848	4.0344	3.8939	3.9693	3.8169
729	245629	7.1026	8.2724	8.0815	8.6518	8.966
730	245630	4.5862	4.3215	4.3933	4.2303	4.0501
731	245631	9.2307	8.3503	7.9054	8.7596	8.4762
732	245632	5.4592	4.8821	5.3243	5.1089	5.031
733	245633	10.089	10.115	9.4885	9.6361	9.8414
734	245634	3.8891	3.8965	3.7777	3.9554	3.7921
735	245635	4.2978	4.0871	3.982	4.0514	4.199
736	245636	3.9043	4.5605	4.1267	3.9986	4.0849
737	245637	4.8995	10.31	11.323	11.056	9.8027
738	245638	5.4304	5.0905	5.6206	5.6344	5.828
739	245639	10.472	8.9352	9.7456	9.8238	9.9566
740	245640	3.4936	3.4022	3.4197	3.418	3.3701
741	245641	6.8873	6.2842	5.9577	5.6222	5.9849
742	245642	13.323	12.44	11.219	10.509	10.726
743	245643	3.8454	3.7312	3.8571	3.8114	3.6946
744	245644	9.34	5.6944	6.0659	6.7701	7.7251
745	245645	5.4042	6.2455	6.6457	5.5234	5.9219
746	245646	4.0069	3.8295	3.7834	3.6169	3.6355
747	245647	4.0977	4.1647	4.2268	4.3068	4.2314
748	245648	4.0875	4.0972	4.1608	3.9005	3.8804
749	245649	7.2588	6.649	6.8807	7.3294	6.799
750	245650	4.8908	7.1727	5.2152	5.2757	6.8999
751	245651	10.466	9.9429	9.625	10.232	9.9604
752	245652	3.4964	3.5678	3.5553	3.4402	3.4005
753	245653	3.9528	3.6803	3.7712	3.7112	3.6883
754	245654	3.456	4.0282	3.5241	3.504	3.659
755	245655	3.2791	3.3735	3.2049	3.2315	3.1805
756	245656	4.1261	4.0568	4.3604	4.0674	3.9196
757	245657	4.3279	5.9357	7.4474	6.1196	6.311
758	245658	3.8975	3.9554	3.9159	3.755	3.7391
759	245659	7.3034	6.0546	5.6867	5.7293	5.5502
760	245660	7.6031	9.368	9.1978	8.5233	9.1207
761	245661	4.6381	4.4894	4.8665	4.7406	4.6055
762	245662	6.8179	5.3618	6.4878	6.4055	5.7977
763	245663	3.8062	4.9478	6.5111	3.8001	5.458
764	245664	3.4564	3.4372	3.4463	3.413	3.3749
765	245665	6.5663	7.1094	7.1706	6.284	7.009
766	245666	8.2311	8.8953	8.6237	9.1554	9.1286
767	245667	8.8789	9.5749	10.106	9.9338	9.776
768	245668	7.0633	7.4452	7.5151	5.6835	7.0035
769	245669	3.774	4.0267	3.9818	3.7369	3.8445
770	245670	7.1619	6.3288	6.1929	6.3904	6.3443
771	245671	5.1999	5.3995	5.3376	5.4012	5.1938
772	245672	3.9024	3.8593	3.8318	3.8682	3.6304
773	245673	4.5516	4.006	3.9975	4.1084	3.9203
774	245674	10.833	4.4259	3.8924	3.7961	3.809
775	245675	4.101	4.1942	4.4569	4.3882	4.2074
776	245676	5.3366	4.1247	5.6198	4.4446	4.111
777	245677	8.2113	7.3909	6.07	7.2178	7.3139
778	245678	7.2688	6.4432	6.3491	6.9941	6.4934
779	245679	7.5147	8.1488	7.8043	7.2359	7.9862
780	245680	4.8709	4.814	4.6202	4.5079	4.224
781	245681	8.1447	8.7448	7.6262	7.6412	8.1175
782	245682	7.266	7.1153	7.9924	7.9961	8.0537
783	245683	6.4782	6.9505	7.1532	6.4981	6.7163
784	245684	9.1526	9.205	8.7145	8.8008	8.8178
785	245685	6.2884	5.0984	4.9397	4.9497	5.0503
786	245686	10.367	11.139	11.142	10.74	11.16
787	245687	8.3373	7.7961	7.5604	7.1599	7.7807
788	245688	12.207	12.939	9.2501	8.0511	10.395
789	245689	4.2045	8.8086	10.016	11.339	9.0598
790	245690	4.0961	4.0686	4.2649	4.1619	4.0089
791	245691	7.4677	7.5467	7.3055	7.1612	6.9177
792	245692	3.9859	3.9285	4.1861	4.2121	4.1238
793	245693	8.3308	7.923	7.8616	7.6913	7.9321
794	245694	8.6804	9.6326	9.2716	9.0243	8.9782
795	245695	6.6485	7.3383	7.9697	7.4189	7.3012
796	245696	4.201	4.0893	4.1034	4.2555	3.9431
797	245697	9.3648	10.534	4.2638	5.0024	8.5215
798	245698	7.1135	8.3804	8.0438	6.3644	7.5554
799	245699	8.7973	8.2829	6.9187	8.374	7.5447
800	245700	4.2349	4.2515	4.3022	4.1014	4.1331
801	245701	3.9909	4.0429	4.2144	4.0349	4.016
802	245702	5.3441	4.0057	3.9664	4.0366	3.9984
803	245703	3.5629	3.5928	3.5833	3.6131	3.6022
804	245704	7.9216	6.6939	6.738	6.346	6.1027
805	245705	3.8936	5.0113	3.6185	3.6915	4.1467
806	245706	6.2701	7.6133	7.3672	5.4672	6.9746
807	245707	4.0644	4.2288	4.2767	4.3939	4.0894
808	245708	4.2825	5.4977	4.9334	4.3051	4.4043
809	245709	5.2898	6.0464	5.9755	5.4498	5.6769
810	245710	7.5658	8.2075	8.9609	9.1716	8.013
811	245711	8.5835	8.6397	9.0927	10.262	9.5475
812	245712	4.4828	4.3228	4.2464	4.315	4.2853
813	245713	3.5907	3.6204	3.6234	3.6037	3.5587
814	245714	8.3997	8.336	8.6526	8.2407	7.8351
815	245715	12.427	12.776	12.65	12.703	12.831
816	245716	6.7968	6.572	7.0577	6.6142	6.5437
817	245717	5.3814	5.2218	5.494	5.0019	4.9303
818	245718	7.2052	6.6313	6.9448	7.2099	6.7329
819	245719	3.8444	3.9764	3.7614	3.731	3.7294
820	245720	4.3703	4.4106	4.2874	4.3449	4.2927
821	245721	8.5215	8.1367	7.831	7.6057	7.6243
822	245722	7.0011	6.9776	7.1687	6.8621	7.0025
823	245723	5.2001	4.9709	5.0397	4.7987	4.7661
824	245724	7.5096	5.5633	4.9163	5.4353	6.1717
825	245725	5.109	4.5761	4.6366	4.9014	4.6432
826	245726	4.4869	4.164	4.1186	3.8382	3.8413
827	245727	5.2715	5.1458	5.1052	5.3013	4.9589
828	245728	11.549	10.832	4.3794	4.8317	6.7734
829	245729	9.3052	8.3084	8.2481	9.083	8.9791
830	245730	7.4884	6.1306	6.4305	7.1806	6.605
831	245731	9.8428	7.4023	7.6744	9.4692	8.4426
832	245732	4.7282	4.6482	4.6347	4.8769	4.5669
833	245733	8.5307	7.8092	7.8983	7.8395	7.5522
834	245734	10.187	9.0396	7.6557	7.5163	7.5459
835	245735	3.6806	3.5317	3.481	3.6753	4.015
836	245736	4.2653	7.3068	6.1225	4.2245	7.0864
837	245737	4.7656	5.3121	6.1339	4.7443	5.12
838	245738	4.7107	3.7822	3.8051	3.7072	3.7835
839	245739	4.8192	4.5428	4.7084	4.8028	4.9175
840	245740	5.4595	8.8349	10.352	8.3932	9.273
841	245741	3.9176	4.0164	4.0662	3.8051	4.0104
842	245742	10.012	10.57	10.986	11.366	10.599
843	245743	3.9206	3.7847	3.6805	3.5808	3.6186
844	245744	3.9071	3.9347	3.8846	3.9428	3.8346
845	245745	3.8844	3.5111	3.4776	3.4997	3.4092
846	245746	8.511	9.5532	9.851	9.433	9.8491
847	245747	3.5434	3.4398	3.5173	3.4856	3.5081
848	245748	7.0933	7.1771	7.3677	7.5933	7.4243
849	245749	4.5041	4.6183	4.7893	4.616	4.5745
850	245750	8.9131	9.5352	10.034	8.835	9.1955
851	245751	7.284	7.7264	7.719	8.07	7.5074
852	245752	3.4169	3.4817	3.4758	3.4654	3.3902
853	245753	3.2678	3.1914	3.3001	3.2645	3.2607
854	245754	3.3096	3.4018	3.4248	3.3961	3.426
855	245755	4.1384	3.979	4.2081	5.7155	5.3694
856	245756	8.6884	7.8713	8.3819	9.0998	7.8
857	245757	4.6277	7.0315	7.0294	10.263	7.8423
858	245758	3.9215	4.4256	3.82	4.1851	3.9407
859	245759	7.7451	8.9517	7.9041	7.1095	7.6166
860	245760	3.2832	3.299	3.5361	3.3295	3.3128
861	245761	4.5888	5.0461	4.6794	5.096	5.2874
862	245762	4.6247	4.2945	4.6802	4.3192	4.2447
863	245763	7.3485	8.5575	7.2949	6.8992	7.4025
864	245764	5.5355	5.8097	5.1052	5.0473	4.985
865	245765	7.0436	6.7333	4.1317	4.0969	4.56
866	245766	3.6572	3.6232	3.5427	3.6049	3.5912
867	245767	5.1007	7.0667	5.005	4.5184	5.6544
868	245768	11.621	11.496	8.5293	7.1094	8.3598
869	245769	5.0471	5.1808	5.5884	5.3797	5.1677
870	245770	5.9655	5.0526	4.9726	5.5218	5.2556
871	245771	3.9944	4.1287	4.0261	4.0262	3.9327
872	245772	7.4166	7.3885	6.7659	6.3983	6.9764
873	245773	5.5412	4.8994	4.908	4.9733	4.7865
874	245774	4.0476	4.0808	4.2287	4.2204	4.0389
875	245775	9.3558	9.1734	7.725	8.371	8.0453
876	245776	4.0482	3.8034	3.7677	3.8607	3.8862
877	245777	9.5598	9.6768	8.1509	10.531	9.5521
878	245778	7.8105	7.5324	5.7241	5.9114	5.6903
879	245779	7.4596	6.9964	4.217	5.112	5.3583
880	245780	8.767	10.395	11.364	10.569	10.177
881	245781	9.3193	8.9585	8.6356	8.5045	8.3818
882	245782	3.5958	3.5083	3.6768	3.6082	3.5422
883	245783	4.0263	4.2056	4.4272	5.137	4.2075
884	245784	9.0624	7.5911	8.7632	6.5259	6.049
885	245785	4.3737	4.3074	4.3261	4.3232	4.2292
886	245786	6.7388	6.8274	7.0389	6.4136	6.4618
887	245787	9.2927	9.3672	9.0926	9.2998	9.2735
888	245788	7.5109	8.9311	8.8606	9.0922	8.5393
889	245789	7.7628	9.6618	9.183	9.615	9.3092
890	245790	6.3239	5.1419	5.5983	5.4975	5.3158
891	245791	9.848	9.8884	10.661	9.9327	10.416
892	245792	7.3807	6.1744	9.986	12.423	11.597
893	245793	5.8364	5.1974	5.9268	6.0143	6.0794
894	245794	6.0993	12.013	12.422	12.692	12.341
895	245795	6.5756	7.006	7.694	7.7999	7.4835
896	245796	10.348	10.314	9.6265	9.5434	9.7784
897	245797	4.4918	4.2623	4.8268	4.6812	4.3235
898	245798	3.7975	4.5572	3.8719	3.9177	4.0648
899	245799	3.7807	3.7849	3.8322	3.7076	3.6913
900	245800	3.7239	3.8246	6.079	6.8777	4.5222
901	245801	3.8569	3.8931	3.8183	3.9203	3.7978
902	245802	3.6094	3.7225	3.6127	3.6844	3.5726
903	245803	8.787	12.12	12.1	11.395	12.057
904	245804	3.8877	3.8503	4.0733	3.9061	3.8173
905	245805	3.2839	3.23	3.3441	3.1884	3.2619
906	245806	5.1139	5.0114	5.4717	5.4178	5.2237
907	245807	4.7632	4.3416	4.3479	4.2804	4.0186
908	245808	6.2193	5.8678	5.0928	5.6729	5.1853
909	245809	8.974	9.9251	9.9752	9.3736	9.0691
910	245810	8.0368	9.981	7.7059	6.7218	8.7109
911	245811	3.8037	3.9171	3.6944	3.7613	3.7371
912	245812	3.2116	3.4395	3.3483	3.3479	3.189
913	245813	3.7025	3.8746	3.8028	3.9022	3.8142
914	245814	4.3535	4.211	4.3296	4.2499	4.264
915	245815	6.2992	6.0357	6.9555	6.0333	6.1606
916	245816	3.7335	3.6009	4.1639	4.8282	4.0411
917	245817	5.7289	5.6762	6.0352	6.1706	5.7156
918	245818	5.1113	5.1818	6.8614	6.5081	6.7495
919	245819	4.1291	4.0228	3.9664	4.1693	4.1016
920	245820	4.8094	4.705	4.7603	4.9482	4.8206
921	245821	8.5153	10.049	8.6214	8.325	8.9403
922	245822	9.9146	9.2358	9.3633	9.3907	9.1262
923	245823	3.7102	3.8186	3.739	3.6122	3.7636
924	245824	4.2009	4.1585	4.0185	4.1958	4.2923
925	245825	8.8754	8.5165	8.5098	8.3168	8.1712
926	245826	3.7161	3.7122	3.7424	3.8749	3.7
927	245827	3.8339	3.8112	3.9987	3.8933	3.7956
928	245828	8.8602	6.435	7.4863	6.5875	6.5805
929	245829	3.3389	3.2886	3.3733	3.3346	3.285
930	245830	4.4667	4.1589	4.5291	4.1293	3.9258
931	245831	6.2764	6.312	6.7175	7.8006	6.238
932	245832	10.184	10.727	11.886	11.996	11.783
933	245833	3.922	3.9877	4.0325	4.0028	3.8346
934	245834	3.9804	3.8272	3.963	3.9372	3.9825
935	245835	3.6926	3.7011	3.6496	3.6738	3.5605
936	245836	3.243	3.3364	3.3435	3.3328	3.3815
937	245837	3.3855	3.3818	3.3491	3.3738	3.2846
938	245838	4.6912	4.8436	6.1291	6.7041	5.4517
939	245839	4.1146	4.0018	4.0426	3.9655	4.0996
940	245840	4.6842	4.6872	5.1354	7.6385	6.0635
941	245841	12.398	11.877	11.815	12.103	12.318
942	245842	3.6891	3.7751	3.7253	3.8516	3.7299
943	245843	6.3683	5.7273	5.7685	5.6258	5.5971
944	245844	6.2851	6.1778	6.8255	6.7875	6.8427
945	245845	7.3963	5.9616	5.246	5.6056	5.522
946	245846	4.6936	4.9075	4.5687	4.4712	4.4663
947	245847	4.6707	4.8358	4.8457	4.7964	4.56
948	245848	7.7152	7.0582	6.73	6.9717	6.8255
949	245849	7.4049	6.0397	6.639	7.3354	7.6022
950	245850	3.9714	3.9754	3.9506	4.0135	3.8548
951	245851	7.144	7.0191	6.9277	6.2302	6.1389
952	245852	6.5736	5.9032	6.9941	7.506	7.5933
953	245853	8.8285	10.493	8.2718	8.0628	9.6596
954	245854	8.2215	10.211	8.9877	8.9645	9.9988
955	245855	8.725	8.13	6.967	6.7997	7.1847
956	245856	4.105	4.0876	4.1898	3.9712	3.7939
957	245857	3.7511	3.7662	3.7909	3.7384	3.6597
958	245858	4.1094	3.9347	3.9346	3.8946	3.967
959	245859	7.2199	6.5947	7.6222	5.3444	6.2033
960	245860	4.5168	4.6542	4.7516	4.3497	4.4775
961	245861	3.8243	4.0651	4.781	3.7086	4.0841
962	245862	8.2551	8.4291	7.8276	7.5027	7.4843
963	245863	7.2324	7.086	6.2829	7.0995	7.04
964	245864	5.0343	4.7049	5.4771	7.0441	7.7932
965	245865	4.0748	4.0384	3.9383	3.9949	3.7745
966	245866	9.8486	10.917	9.3734	10.22	9.9339
967	245867	7.654	8.4197	9.3439	8.4381	8.1169
968	245868	11.415	10.862	9.5371	8.3259	9.4812
969	245869	4.4513	3.9994	4.4753	4.1124	4.107
970	245870	6.0578	6.324	6.3172	5.7816	6.1097
971	245871	3.6464	3.7364	3.655	3.4976	3.6516
972	245872	7.2131	6.9896	6.7484	6.2376	7.054
973	245873	5.385	5.0077	4.6196	4.2685	4.3903
974	245874	3.496	4.0943	3.5587	3.77	3.8813
975	245875	3.9402	4.2433	4.3048	3.998	4.0818
976	245876	3.8487	3.8146	3.9977	3.9462	3.8994
977	245877	3.7548	3.7969	3.9071	3.7628	3.6293
978	245878	5.8241	5.6756	5.7083	5.2522	5.1378
979	245879	5.3551	4.7288	6.1286	6.2388	5.6717
980	245880	4.4311	4.9449	5.6607	6.0928	4.9699
981	245881	5.1529	4.8829	5.0884	5.1606	5.4442
982	245882	4.2982	4.4425	4.429	4.6371	4.2132
983	245883	4.0735	3.9681	4.1578	4.0443	4.0905
984	245884	10.467	8.6475	9.237	9.3955	8.4321
985	245885	7.1009	7.9384	10.892	11.908	10.447
986	245886	6.6195	6.5173	6.7854	7.3945	7.7231
987	245887	8.1459	8.0985	8.044	8.1114	8.1071
988	245888	8.3921	7.5285	7.9032	7.3534	7.2049
989	245889	3.9313	3.817	3.8336	3.8608	4.0515
990	245890	3.7002	3.6641	3.8173	3.8312	3.7954
991	245891	5.6129	5.3653	5.7973	8.2894	9.8086
992	245892	4.1144	4.1873	4.2335	4.0153	4.0166
993	245893	7.7357	6.5884	7.4521	7.2543	7.3079
994	245894	8.495	7.8764	7.9716	8.2714	8.604
995	245895	8.8702	8.6927	9.1519	8.8853	8.7018
996	245896	6.8595	5.9896	6.2246	7.1476	6.7959
997	245897	4.9389	5.075	5.0978	5.0823	4.6562
998	245898	4.5781	6.5978	9.7195	10.108	8.2331
999	245899	7.5018	6.8216	7.1219	7.0488	6.6927
1000	245900	8.1034	8.4533	8.6197	8.0101	8.2204
1001	245901	4.6279	4.6311	5.1378	4.7518	4.395
1002	245902	5.0793	5.1284	5.2518	5.0458	4.9946
1003	245903	4.1635	4.3695	4.4161	4.7272	4.9032
1004	245904	7.8407	10.539	7.1449	8.0346	9.6311
1005	245905	6.8599	8.3686	7.0869	8.4868	8.1919
1006	245906	8.5259	7.7034	7.175	9.2109	9.0613
1007	245907	3.5385	3.6274	3.4509	3.623	3.4323
1008	245908	5.2203	5.1889	5.32	5.0611	5.0784
1009	245909	4.3624	4.4224	4.4508	4.5802	4.5006
1010	245910	9.7459	8.9452	8.9644	8.5299	8.3534
1011	245911	10.248	10.053	10.147	9.601	9.9867
1012	245912	5.1397	4.9145	5.0441	5.1791	4.7965
1013	245913	10.035	9.8255	9.6918	9.6755	10.087
1014	245914	6.4484	5.7404	5.8015	5.7073	5.6087
1015	245915	10.601	12.134	12.654	11.86	12.094
1016	245916	3.8596	3.8309	3.7614	3.7858	3.7374
1017	245917	8.999	8.334	8.4081	8.1638	8.1402
1018	245918	3.788	3.8375	3.7693	3.6666	3.6215
1019	245919	3.5127	3.6347	3.5676	3.5368	3.52
1020	245920	3.7079	3.7041	3.805	3.8079	3.6595
1021	245921	3.9101	3.9627	4.0678	4.0673	3.871
1022	245922	3.2898	3.3359	3.4155	3.4035	3.3247
1023	245923	3.7952	3.6947	3.9399	3.8874	3.6238
1024	245924	6.2054	4.8855	6.1832	7.6142	7.16
1025	245925	7.9793	6.7752	7.0039	6.1912	6.0913
1026	245926	7.8368	7.5039	6.5338	7.1508	7.0317
1027	245927	5.5708	5.1271	5.3161	5.4963	5.4328
1028	245928	3.4017	3.4151	3.3452	3.5563	3.4584
1029	245929	5.1454	8.019	9.5437	10.37	9.6981
1030	245930	6.3669	5.1984	5.1002	5.8743	5.5349
1031	245931	3.9424	3.7515	3.7986	3.7618	3.7172
1032	245932	6.797	4.6089	4.8621	5.0167	4.6629
1033	245933	4.2523	4.2058	4.4222	4.1234	4.0392
1034	245934	9.2202	8.0483	7.8074	8.2266	8.1435
1035	245935	4.0698	4.0682	4.0804	3.8334	3.8612
1036	245936	6.3312	7.4509	7.8335	8.2326	7.2819
1037	245937	6.5577	6.6119	7.4509	6.9527	6.8321
1038	245938	8.3719	7.7338	7.5233	7.8995	7.9495
1039	245939	12.531	13.011	13.495	12.681	12.917
1040	245940	6.4647	6.5216	6.9919	7.6356	6.8089
1041	245941	7.3552	8.8245	8.3903	8.1495	8.2503
1042	245942	3.9088	3.8109	3.916	3.5908	3.6158
1043	245943	5.5466	5.4879	5.4962	5.667	5.5198
1044	245944	10.04	7.4521	9.3621	7.6087	6.1538
1045	245945	3.9226	4.6894	3.9041	3.8506	3.8272
1046	245946	5.1681	5.13	5.3131	5.26	4.983
1047	245947	4.4898	4.0073	3.9263	4.0938	6.4479
1048	245948	8.3356	6.3918	5.9112	6.1753	5.9053
1049	245949	12.067	11.845	12.305	12.301	12.475
1050	245950	7.1167	6.9236	7.329	6.8254	6.998
1051	245951	8.103	10.382	10.363	10.323	10.428
1052	245952	5.2259	5.5104	5.9002	5.3045	5.0785
1053	245953	4.1493	4.2222	4.1042	4.213	4.0678
1054	245954	5.3193	5.1687	4.8739	4.817	5.2486
1055	245955	3.7502	3.6771	3.5193	3.3814	3.5708
1056	245956	13.01	13.251	12.399	12.486	12.898
1057	245957	9.208	8.4135	8.4664	9.3902	8.5712
1058	245958	3.7887	3.8489	3.8459	3.9043	3.7654
1059	245959	3.7174	3.7375	3.7455	3.7055	3.661
1060	245960	6.7957	6.6045	6.8614	6.5675	6.5487
1061	245961	6.0304	5.7614	5.4584	5.0255	4.9214
1062	245962	4.6666	4.913	4.882	4.8304	4.7448
1063	245963	3.4622	3.6157	3.5855	3.5183	3.4619
1064	245964	4.6116	4.4302	4.5282	4.5473	4.4487
1065	245965	4.675	4.7358	5.2147	8.4112	8.1717
1066	245966	4.8885	8.3619	4.884	5.1999	7.4392
1067	245967	3.7427	5.9996	3.9263	3.7865	4.5477
1068	245968	4.8652	4.7417	5.2811	4.5661	4.5938
1069	245969	5.7975	5.842	4.8764	6.1153	5.9735
1070	245970	4.4762	5.7583	5.0009	4.4198	5.4287
1071	245971	8.3976	9.4191	9.1528	9.112	9.1548
1072	245972	7.5306	7.7943	7.6009	6.7869	7.3143
1073	245973	3.2173	3.1687	3.1669	3.1352	3.1771
1074	245974	5.1555	5.1185	5.2186	4.9582	4.8558
1075	245975	8.7218	8.9409	8.6112	8.4655	9.1438
1076	245976	7.6542	6.4602	4.0517	4.182	6.4771
1077	245977	9.4127	10.453	10.606	10.083	10.247
1078	245978	3.715	3.6471	3.7072	3.6315	3.5678
1079	245979	3.801	8.2571	4.4724	3.9323	7.367
1080	245980	3.8851	4.0227	7.3468	4.3971	3.9067
1081	245981	8.6383	9.6017	9.8067	9.2595	9.4303
1082	245982	4.8972	4.6222	5.4381	5.0917	4.9253
1083	245983	6.499	6.5875	6.8486	7.0161	7.0749
1084	245984	6.2581	5.8689	6.9938	7.2971	6.6894
1085	245985	8.4151	7.7869	9.7275	9.9185	9.4751
1086	245986	8.9992	8.3057	8.9756	8.05	8.14
1087	245987	6.2114	7.4515	8.0257	9.6902	8.8226
1088	245988	6.6076	6.7028	6.3392	6.2057	6.2424
1089	245989	8.6063	8.598	8.1357	8.511	8.2448
1090	245990	4.1798	4.0511	4.6881	4.599	4.622
1091	245991	9.6971	9.2448	9.5807	9.3194	9.3847
1092	245992	3.8727	4.142	4.0821	4.2017	3.9573
1093	245993	5.1629	8.8542	9.0074	8.6774	8.5508
1094	245994	4.9505	4.9243	5.0815	4.8388	4.7766
1095	245995	3.9738	4.0083	4.0874	4.0786	4.0112
1096	245996	3.9999	3.89	3.9333	4.0022	3.8694
1097	245997	7.0035	6.1602	5.7125	5.9389	5.4138
1098	245998	8.133	4.9339	5.1563	5.2998	5.89
1099	245999	10.079	10.242	10.989	10.873	10.523
1100	246000	4.8731	4.5746	6.3566	6.7759	6.1672
1101	246001	4.0932	4.3699	4.0579	3.9985	4.1862
1102	246002	3.8277	3.8948	4.0969	3.8258	3.7484
1103	246003	9.9299	8.9559	10.201	11.042	10.784
1104	246004	3.877	3.7603	4.0146	4.0106	3.9066
1105	246005	6.708	6.0988	6.8391	7.0996	5.7975
1106	246006	10.634	10.497	10.765	10.486	10.563
1107	246007	7.0531	6.627	6.7734	7.0148	6.7514
1108	246008	5.8024	6.1867	6.4501	6.4875	7.1291
1109	246009	6.5442	6.2724	6.2725	5.7974	6.6342
1110	246010	5.3275	5.2421	5.3347	4.9268	4.8281
1111	246011	5.4956	8.55	9.2661	9.1156	9.0006
1112	246012	8.9528	7.2648	5.9338	7.924	7.284
1113	246013	3.5222	3.5528	3.4113	3.5241	3.4344
1114	246014	3.5865	3.6714	3.7197	3.6309	3.5341
1115	246015	5.2333	5.1855	5.278	5.008	5.338
1116	246016	10.519	9.9282	10.278	9.4978	9.2092
1117	246017	8.7043	8.8537	9.0532	8.9936	8.9191
1118	246018	10.742	9.8395	10.275	11.357	10.854
1119	246019	5.9836	5.3814	6.2133	5.5809	5.3515
1120	246020	8.8348	7.6744	7.8816	8.0775	8.2231
1121	246021	5.1731	5.2318	6.2464	5.4878	5.3113
1122	246022	3.7929	3.8478	3.9471	3.8767	3.8864
1123	246023	4.3245	4.6197	4.2879	4.2709	4.3412
1124	246024	3.8624	4.6823	3.7859	3.7636	4.0699
1125	246025	4.0387	3.958	3.8766	3.9271	3.9356
1126	246026	7.0182	7.3674	7.7059	7.0872	7.2763
1127	246027	7.5015	6.6068	7.5292	7.4023	7.3214
1128	246028	8.6423	9.4273	8.629	7.718	9.1307
1129	246029	10.386	9.5213	9.4305	10.401	9.3764
1130	246030	4.8313	6.42	8.489	7.6398	8.1408
1131	246031	7.2981	5.8239	5.7111	6.0876	5.7282
1132	246032	4.0637	4.1201	4.2173	3.7706	3.87
1133	246033	7.2709	8.0495	8.022	8.3848	7.9415
1134	246034	5.1396	5.0452	5.0178	7.5282	7.5834
1135	246035	10.502	11.527	11.514	11.385	11.724
1136	246036	4.7583	4.3971	8.0334	10.621	10.061
1137	246037	6.6531	6.3209	6.8593	6.5063	6.0387
1138	246038	5.5413	5.3653	5.8857	5.9624	5.3613
1139	246039	7.5518	6.8031	6.9312	6.8008	6.4923
1140	246040	8.8929	7.759	8.3597	8.3537	8.5175
1141	246041	7.559	7.8007	8.8808	10.496	8.5573
1142	246042	11.84	12.658	12.553	12.869	12.934
1143	246043	8.3264	8.7	8.2331	8.3072	7.9696
1144	246044	8.5995	7.972	8.9733	8.684	7.9381
1145	246045	7.5988	6.8708	6.9751	6.8318	6.6127
1146	246046	4.119	4.2198	4.2039	4.2858	4.1222
1147	246047	4.1932	4.0452	4.1511	4.096	4.0484
1148	246048	3.432	3.5972	3.5939	3.532	3.4292
1149	246049	3.9631	4.1428	4.1492	4.0109	3.9069
1150	246050	7.9356	8.2698	8.9863	8.1376	8.1418
1151	246051	11.261	9.7202	10.066	8.9114	8.8778
1152	246052	4.7805	4.1194	4.0769	4.1794	4.1438
1153	246053	6.6293	5.9962	6.1678	5.9527	6.2131
1154	246054	4.4931	4.5636	4.6094	4.7551	4.6267
1155	246055	5.3428	4.6494	4.5006	6.0964	4.899
1156	246056	9.2049	8.5314	9.0185	8.3312	7.9655
1157	246057	5.1612	4.4742	4.5967	4.8431	4.8369
1158	246058	8.5214	8.082	7.5287	7.3782	7.5543
1159	246059	7.7073	7.1311	6.9651	6.9142	6.9708
1160	246060	7.2691	5.4942	5.9162	6.2425	6.1463
1161	246061	7.3711	6.4092	6.428	6.4656	6.2724
1162	246062	8.562	8.8446	9.1331	8.358	8.3324
1163	246063	7.3393	9.8583	11.16	8.4188	9.3352
1164	246064	9.0511	8.9698	9.5043	8.3886	8.8612
1165	246065	4.3349	4.1395	3.9704	3.8315	3.9018
1166	246066	7.0402	7.6138	7.1522	6.7106	6.6229
1167	246067	4.3569	4.6121	4.3811	4.6371	4.3752
1168	246068	13.156	12.489	13.265	12.971	13.237
1169	246069	3.9382	4.0295	3.9272	4.1412	4.1716
1170	246070	9.1935	7.8726	7.9739	9.2831	9.2331
1171	246071	7.5506	6.1956	7.0117	6.2718	6.8841
1172	246072	4.493	4.0814	3.9788	4.2026	3.966
1173	246073	8.4562	8.0107	8.6635	9.0168	9.1278
1174	246074	5.2388	4.721	5.6167	6.1547	5.3748
1175	246075	4.9643	7.1277	8.3241	6.7594	6.8132
1176	246076	10.822	7.5124	10.695	10.604	9.1335
1177	246077	6.3248	3.9402	3.9092	3.9241	3.7633
1178	246078	3.9783	3.9937	3.9143	3.9742	3.8973
1179	246079	4.7419	4.51	4.6919	4.5197	4.5702
1180	246080	4.2261	4.0211	4.0612	4.009	3.9417
1181	246081	7.418	9.4854	9.0728	9.7573	9.3943
1182	246082	4.1103	4.2868	4.2552	4.1532	4.1118
1183	246083	4.5914	4.3136	4.3071	4.7312	4.6006
1184	246084	4.2299	4.403	4.4574	4.2612	4.4059
1185	246085	4.9932	6.3912	5.7426	5.4864	6.742
1186	246086	4.4817	4.43	4.5872	4.3569	4.2176
1187	246087	6.5242	6.5924	7.0225	6.1462	6.3575
1188	246088	6.8988	6.1793	6.9307	6.9371	6.3512
1189	246089	11.044	10.75	10.799	10.975	11.014
1190	246090	7.8754	8.3489	8.5816	7.8425	7.6188
1191	246091	6.4687	6.9181	7.3678	6.5285	7.0239
1192	246092	10.102	9.9865	11.253	10.961	10.998
1193	246093	9.0771	8.883	8.8458	7.5244	8.1983
1194	246094	6.2372	5.307	4.897	6.1045	5.665
1195	246095	6.0434	4.8873	4.65	5.2528	4.9839
1196	246096	3.8748	3.9659	3.895	3.7517	3.8503
1197	246097	8.2036	6.9046	4.8869	6.422	5.1049
1198	246098	9.7403	9.5941	10.249	7.7757	8.8658
1199	246099	12.466	11.251	8.4093	10.702	10.307
1200	246100	3.421	3.5901	3.4989	3.4123	3.2912
1201	246101	4.7293	4.9629	4.9356	4.8992	4.5797
1202	246102	3.6503	3.6692	3.6962	3.6206	3.5634
1203	246103	3.7455	3.7478	4.9095	5.8825	3.8339
1204	246104	5.633	5.6856	5.6679	6.0175	5.9325
1205	246105	3.7002	3.5822	3.6512	3.6378	3.6142
1206	246106	3.9281	3.9732	3.9975	3.949	3.8652
1207	246107	3.6759	3.8235	3.7553	3.7176	3.6964
1208	246108	7.9403	9.2264	6.7414	8.6244	9.2456
1209	246109	7.4672	7.0607	7.6296	7.8445	6.8902
1210	246110	4.5773	4.474	4.6821	4.7191	4.5757
1211	246111	8.1359	7.8657	7.788	7.4123	7.3889
1212	246112	6.1993	5.3364	5.9491	6.2977	5.6696
1213	246113	4.3465	4.2246	4.4416	4.3334	4.2153
1214	246114	11.087	9.8494	10.671	8.2923	9.4049
1215	246115	6.1639	7.5614	7.7031	7.8735	7.4167
1216	246116	3.9427	3.992	3.9885	3.9674	3.9228
1217	246117	8.3127	5.7658	5.5824	5.5104	5.9216
1218	246118	3.8777	3.8782	3.8367	3.8792	3.6995
1219	246119	9.6266	10.287	10.008	9.6255	10.03
1220	246120	5.0508	5.6622	5.5215	4.9567	5.0205
1221	246121	4.4092	4.5467	4.7758	4.7629	4.6612
1222	246122	6.8012	5.6959	6.8699	5.5212	5.6531
1223	246123	3.7058	3.7319	3.727	3.5841	3.5415
1224	246124	8.991	9.8535	9.605	9.3341	9.8831
1225	246125	4.7481	4.4573	4.9636	6.5674	7.0679
1226	246126	8.1253	8.7614	9.4087	9.5543	9.1905
1227	246127	3.6538	3.7282	3.7896	3.7304	3.6317
1228	246128	3.7175	3.8479	3.9115	3.9229	3.7703
1229	246129	3.7146	3.7405	3.8078	3.791	3.6864
1230	246130	3.7888	4.0959	3.9278	3.9081	3.9376
1231	246131	8.6595	9.2545	8.6954	8.6395	8.9448
1232	246132	4.7008	4.6638	5.1389	4.7486	4.6898
1233	246133	10.203	9.1727	10.617	10.39	9.2682
1234	246134	7.7892	7.0374	6.8798	6.8274	6.8606
1235	246135	5.5122	5.9781	7.0347	7.538	7.0016
1236	246136	3.8802	3.8025	4.0282	3.8957	3.7642
1237	246137	3.7878	3.7872	3.635	3.734	3.7454
1238	246138	4.2079	4.0866	4.1033	4.2488	5.0012
1239	246139	8.1026	8.3678	7.6013	7.4509	6.8653
1240	246140	5.0806	5.0146	5.2522	4.9092	5.0581
1241	246141	4.7125	4.7859	4.638	4.6051	4.5501
1242	246142	3.6867	3.835	4.5036	4.481	3.8866
1243	246143	10.987	9.9758	9.8287	7.592	8.632
1244	246144	8.6727	8.425	9.4166	8.7699	8.4322
1245	246145	4.047	4.001	4.0553	4.0891	3.9363
1246	246146	10.978	11.158	9.6252	8.9168	10.192
1247	246147	10.093	10.641	10.8	10.965	10.801
1248	246148	8.4527	7.9315	7.6592	7.916	7.6096
1249	246149	3.8056	3.9011	3.8009	3.7913	3.7946
1250	246150	8.8281	9.8548	9.9718	10.267	10.219
1251	246151	4.8511	4.9536	5.1814	4.7481	4.6558
1252	246152	7.4191	6.6511	5.6653	6.0174	5.9
1253	246153	9.2869	9.1068	9.3257	9.7003	9.8478
1254	246154	6.5021	5.9325	7.4699	6.4531	5.8799
1255	246155	7.8617	7.5272	7.1454	6.9447	7.1495
1256	246156	10.632	11.85	11.637	11.711	12.035
1257	246157	9.6282	10.677	10.325	10.204	10.624
1258	246158	5.7844	6.348	6.4526	6.0611	6.2016
1259	246159	4.3529	4.5138	4.2879	4.355	4.2817
1260	246160	8.3109	8.2901	8.4071	8.0292	7.8239
1261	246161	10.075	9.7593	10.275	10.258	10.119
1262	246162	7.9407	7.0442	7.3535	7.4368	7.0243
1263	246163	4.5772	4.7318	4.6612	4.4898	4.1491
1264	246164	3.824	3.8888	3.7803	3.6811	3.7086
1265	246165	4.621	4.8358	4.5207	4.6141	4.4137
1266	246166	4.9614	4.8974	4.9146	4.5119	4.308
1267	246167	5.543	5.2076	5.2161	5.1675	5.1227
1268	246168	3.8978	3.6063	3.7792	3.616	3.6094
1269	246169	7.7192	8.194	7.7336	7.7111	7.7023
1270	246170	9.7409	10.36	11.026	9.761	10.121
1271	246171	9.1871	9.1817	8.9664	8.6603	9.0981
1272	246172	4.5835	4.586	4.6412	4.6814	4.4742
1273	246173	7.2741	5.2649	5.0057	6.1451	6.0049
1274	246174	4.032	3.8894	3.8613	3.8888	3.8545
1275	246175	3.5628	3.5976	3.5883	3.6447	3.4523
1276	246176	3.7099	3.6748	3.7113	3.7766	3.6972
1277	246177	3.8468	3.7037	3.7991	3.769	3.6957
1278	246178	5.4695	5.6561	5.5972	7.1503	6.177
1279	246179	4.1708	4.2538	4.0637	3.9629	3.9472
1280	246180	7.9061	7.8232	8.1003	7.7827	7.3855
1281	246181	4.0947	4.0644	3.9643	3.9044	4.0125
1282	246182	4.5189	4.5461	4.4186	4.4617	4.4902
1283	246183	5.1984	5.0085	4.9654	4.8536	4.595
1284	246184	10.783	9.2265	10.185	7.4774	6.9656
1285	246185	6.1052	6.0004	6.1245	6.4732	6.2631
1286	246186	3.8307	3.6758	3.767	3.8651	3.7961
1287	246187	6.0656	5.5097	5.8816	5.1277	5.0977
1288	246188	6.2045	6.8354	5.9134	5.317	6.3413
1289	246189	7.8614	8.8738	8.3423	9.0175	8.7411
1290	246190	7.288	6.8027	6.7019	6.5936	6.5248
1291	246191	10.617	9.8431	10.534	10.441	10.112
1292	246192	9.4082	9.6289	9.3852	8.8224	8.8769
1293	246193	6.0674	5.8051	6.1366	6.8021	5.853
1294	246194	5.8231	4.7424	6.3696	6.9086	6.2056
1295	246195	3.6717	3.5999	3.8336	4.3678	4.6212
1296	246196	6.4204	5.3528	5.4297	6.0989	6.0826
1297	246197	3.5059	6.4221	6.68	5.3161	6.33
1298	246198	6.9862	6.5806	7.1461	6.2874	6.1724
1299	246199	8.3769	7.431	8.5532	8.7501	8.4526
1300	246200	5.9118	6.8587	7.121	7.174	6.8024
1301	246201	8.6426	9.7723	10.403	9.7132	9.5543
1302	246202	7.3999	6.5898	6.5676	6.6048	6.685
1303	246203	4.5331	4.7221	5.0931	6.9809	4.9204
1304	246204	6.4659	6.2568	6.4388	6.1167	6.1299
1305	246205	9.2891	6.791	7.6648	6.9665	7.1832
1306	246206	4.1032	4.0942	4.312	4.1039	3.9705
1307	246207	7.9778	7.7352	7.77	7.4824	7.2797
1308	246208	4.6171	4.5801	4.3816	4.5198	4.328
1309	246209	3.6695	3.8191	4.0038	3.9319	3.8609
1310	246210	4.6057	4.1636	4.392	4.4395	4.2568
1311	246211	8.3156	8.3388	9.0266	8.5987	8.4277
1312	246212	7.8463	4.413	4.009	4.5798	4.6662
1313	246213	6.3762	7.1302	6.7999	6.1422	6.0799
1314	246214	9.6326	9.4869	11.148	11.384	10.769
1315	246215	6.5357	7.0359	7.0638	7.7364	7.1642
1316	246216	8.4066	8.1814	9.605	7.7556	8.5425
1317	246217	8.0163	7.9135	8.4788	8.1771	7.4205
1318	246218	7.6079	8.112	8.6159	9.0831	8.7616
1319	246219	9.1032	9.8309	10.315	10.83	10.249
1320	246220	8.3306	7.0626	6.8179	8.0236	7.3927
1321	246221	10.331	9.4192	9.6523	9.7344	9.2543
1322	246222	6.3431	6.1569	6.8628	6.2755	5.9739
1323	246223	8.075	8.5438	8.5939	7.7079	8.1694
1324	246224	3.6676	3.6735	3.8042	3.8357	3.6885
1325	246225	8.2599	6.0955	6.3845	6.4419	6.168
1326	246226	6.6873	6.3077	7.3555	7.6207	6.5811
1327	246227	4.4995	4.3274	4.6755	4.2996	4.2322
1328	246228	4.5336	4.4772	6.7323	11.363	9.3995
1329	246229	12.323	11.958	4.0661	5.65	5.7156
1330	246230	4.6996	4.2238	4.9771	7.6629	8.0875
1331	246231	3.8774	4.0799	4.4787	6.8825	5.0438
1332	246232	7.3424	8.4171	7.7826	7.4457	7.6287
1333	246233	6.5096	6.5799	5.9958	7.6366	7.0645
1334	246234	8.2587	7.8932	8.0738	7.8659	7.8587
1335	246235	8.8879	7.1117	6.6709	7.0221	7.1058
1336	246236	3.9979	4.0224	3.9298	4.2837	4.2402
1337	246237	7.9651	7.6151	8.2228	7.442	7.7032
1338	246238	4.9898	4.918	5.8777	4.6615	4.9758
1339	246239	7.9813	9.4584	9.5249	8.7387	8.9795
1340	246240	7.027	6.3226	6.074	6.9995	6.8104
1341	246241	4.1099	4.1625	4.1447	4.0193	4.0003
1342	246242	3.5608	3.6851	3.7613	3.6882	3.6814
1343	246243	6.4237	7.0852	5.3575	5.3836	7.1057
1344	246244	10.769	9.8513	7.7613	10.215	9.0391
1345	246245	8.3741	8.5698	8.5573	8.0131	8.3161
1346	246246	4.3127	3.7026	3.9238	4.1802	3.8934
1347	246247	8.0472	9.8533	9.5731	10.071	9.2614
1348	246248	3.3797	3.3694	3.3486	3.3279	3.2391
1349	246249	7.8807	6.4996	6.5287	7.313	7.3582
1350	246250	5.8239	8.1727	6.0001	5.8275	8.298
1351	246251	4.2539	4.4088	4.245	4.2961	4.1751
1352	246252	3.3982	9.0493	3.4652	3.5281	7.5011
1353	246253	10.334	9.6497	9.4094	10.052	9.5586
1354	246254	4.2275	4.1491	4.3139	4.0271	4.1223
1355	246255	7.2252	6.3288	6.7376	7.3667	6.8639
1356	246256	3.7998	3.8213	3.8318	3.8403	3.6191
1357	246257	9.4686	8.914	8.9677	8.6717	8.5155
1358	246258	3.9087	3.7111	3.7866	3.6781	3.5961
1359	246259	9.215	9.211	8.5054	8.9055	8.8093
1360	246260	4.2605	4.4647	4.6866	4.2582	4.3684
1361	246261	5.4253	5.8567	4.7974	5.3274	5.562
1362	246262	5.1779	4.3502	4.4076	4.2868	4.2328
1363	246263	9.1246	9.1751	9.171	8.801	9.4451
1364	246264	4.948	5.0548	4.6835	4.5397	4.5873
1365	246265	8.3101	7.2534	7.3956	7.4694	7.7307
1366	246266	6.5137	6.8787	7.2566	7.6577	7.4026
1367	246267	10.457	10.358	11.71	11.985	11.884
1368	246268	5.5715	4.1677	4.9496	4.8186	4.88
1369	246269	4.3317	4.2221	4.1135	4.0172	4.0763
1370	246270	10.42	10.541	10.388	11.588	11.404
1371	246271	4.2557	4.1809	4.3186	3.8822	4.0184
1372	246272	5.3926	4.8026	4.6499	4.3804	4.5542
1373	246273	4.0803	4.0914	4.1957	4.028	3.8157
1374	246274	4.1375	4.1423	4.064	4.1619	4.0612
1375	246275	3.6839	3.5973	4.1179	6.0078	6.3728
1376	246276	8.2814	8.632	8.3862	8.8307	8.581
1377	246277	3.9436	3.9362	3.9865	4.0361	3.7922
1378	246278	5.9879	6.2275	5.6169	5.7788	5.8601
1379	246279	4.4002	4.141	4.18	4.6621	4.4556
1380	246280	8.0935	6.4897	8.823	7.7025	7.4286
1381	246281	6.3716	6.2114	6.2622	5.9997	6.3038
1382	246282	5.1082	4.6669	5.0031	5.7586	5.2535
1383	246283	9.8257	9.6553	9.8806	10.665	9.3233
1384	246284	6.9833	7.6574	7.4055	7.2909	6.7675
1385	246285	6.8538	6.7618	6.9853	6.6884	6.3745
1386	246286	11.299	10.899	10.756	10.571	11.073
1387	246287	7.4083	7.0723	7.0962	6.7704	6.8156
1388	246288	10.405	8.9576	10.319	9.4724	9.0213
1389	246289	10.006	9.8833	10.946	12.344	11.398
1390	246290	10.173	10.874	10.812	10.849	11.094
1391	246291	8.8737	8.353	8.7711	8.8005	8.7628
1392	246292	8.5545	8.5735	8.8076	8.6518	8.3022
1393	246293	8.1511	7.3931	4.4341	4.4958	4.9466
1394	246294	7.233	6.434	7.6517	7.8749	7.8422
1395	246295	7.6692	6.026	5.9144	6.8005	6.527
1396	246296	5.8031	5.3773	5.9788	5.2791	4.8731
1397	246297	4.886	4.837	5.1843	4.9094	4.8301
1398	246298	6.3212	7.1182	6.3352	5.7845	5.6598
1399	246299	3.7391	3.8712	3.8382	3.8945	3.7324
1400	246300	8.0361	8.3377	8.2466	7.7222	7.8847
1401	246301	6.5251	5.9018	7.4327	6.1516	5.9549
1402	246302	6.0976	6.1114	6.1105	5.5167	5.4629
1403	246303	6.9946	4.5926	4.2531	4.1199	4.4449
1404	246304	10.002	10.43	10.561	10.15	10.151
1405	246305	7.6451	8.1272	7.7679	8.7543	8.4957
1406	246306	8.3552	6.4041	6.2784	6.9419	6.5173
1407	246307	10.534	9.17	9.5396	10.2	9.8738
1408	246308	4.6997	5.0633	7.1142	6.6519	6.1729
1409	246309	6.0531	6.7867	6.857	6.6687	6.7092
1410	246310	4.2236	4.4001	4.2584	4.3473	4.0906
1411	246311	6.8774	5.76	5.7361	5.7329	5.4619
1412	246312	7.8368	8.7841	8.2067	9.4493	8.5457
1413	246313	3.645	3.7803	3.7783	3.7191	3.6337
1414	246314	7.4255	6.6419	7.3087	6.5035	6.1191
1415	246315	4.0747	3.7913	4.1172	3.8545	3.7909
1416	246316	3.8759	3.849	3.7849	3.8957	3.6987
1417	246317	7.5734	6.6709	6.7327	7.6853	7.3853
1418	246318	7.138	7.0806	6.4517	6.8394	7.0264
1419	246319	9.6586	8.9242	8.9241	9.0056	9.0733
1420	246320	7.9609	9.5118	9.2812	8.4139	8.933
1421	246321	3.7556	3.8987	3.8523	3.856	3.8389
1422	246322	8.1401	6.6381	6.3455	6.1659	6.0965
1423	246323	5.8252	5.3028	5.5769	5.4523	5.1772
1424	246324	7.7571	7.3195	7.4287	8.058	7.7299
1425	246325	6.033	6.3316	5.9793	5.6042	5.7176
1426	246326	4.6944	4.3797	4.5134	4.3758	4.2149
1427	246327	9.3754	9.3308	8.8975	9.8718	8.9023
1428	246328	7.063	6.6407	6.5839	6.7348	6.5788
1429	246329	7.3124	6.2333	6.8976	6.395	6.251
1430	246330	5.7057	7.8305	8.9805	8.7468	8.1423
1431	246331	5.614	4.9398	5.0821	6.3941	5.3825
1432	246332	3.7083	3.8595	3.8069	3.6282	3.6919
1433	246333	3.6224	3.5811	3.7255	3.6449	3.5935
1434	246334	6.7446	7.2571	7.0115	6.821	7.0694
1435	246335	6.3807	5.7144	7.3594	5.7823	5.5742
1436	246336	3.5714	3.5723	3.7185	3.7877	3.7507
1437	246337	4.2136	4.09	4.182	3.8576	4.0446
1438	246338	3.8056	3.9601	3.8659	3.6707	3.6679
1439	246339	6.486	5.1531	5.5178	6.1251	6.2454
1440	246340	10.485	8.7785	9.5661	10.388	9.544
1441	246341	4.0003	4.0607	4.0439	3.9373	3.9942
1442	246342	3.8155	3.6326	3.6977	3.8075	3.6693
1443	246343	9.3155	7.8532	8.2302	7.6819	7.7034
1444	246344	4.6328	4.2361	4.1888	5.2766	4.7607
1445	246345	7.4887	9.8613	9.2614	9.9037	10.003
1446	246346	4.1364	4.1082	3.9741	4.5386	5.2821
1447	246347	6.378	6.0807	6.4433	6.0439	6.0033
1448	246348	5.6177	6.9871	6.5095	6.5669	6.8933
1449	246349	3.8151	3.7298	3.565	3.8171	3.6401
1450	246350	5.6115	5.1864	5.6486	5.9373	5.5865
1451	246351	9.0988	8.5876	8.861	7.8158	8.0381
1452	246352	4.0336	4.1486	4.0104	3.8248	3.8013
1453	246353	3.3177	3.3452	3.5119	3.452	3.4124
1454	246354	4.1545	4.3068	4.2542	4.2421	4.1084
1455	246355	5.324	5.2122	5.3884	4.9584	4.7703
1456	246356	3.7415	3.7261	3.6971	3.656	3.693
1457	246357	3.7977	3.7833	3.8251	3.6592	3.5052
1458	246358	4.5119	4.5531	4.3581	4.3254	4.1949
1459	246359	3.8826	4.2453	4.0027	4.1862	4.0811
1460	246360	3.4104	3.3683	3.4254	3.2929	3.3749
1461	246361	3.3553	3.491	3.6113	3.3793	3.5193
1462	246362	3.2619	3.4346	3.3683	3.328	3.2927
1463	246363	4.1637	4.095	3.9585	4.117	4.0412
1464	246364	4.193	4.08	4.1599	4.1235	4.2583
1465	246365	3.3037	3.3377	3.4233	3.4258	3.3178
1466	246366	3.8097	9.6867	4.9391	4.315	9.8059
1467	246367	4.0699	4.7164	4.1109	4.0519	4.1674
1468	246368	4.011	3.8567	3.8001	3.82	3.7961
1469	246369	3.9497	3.9397	3.8845	3.8053	3.829
1470	246370	4.4655	5.2028	4.652	5.037	5.0419
1471	246371	6.8181	6.6288	8.2722	7.8636	6.3725
1472	246372	3.4205	3.4194	3.5275	3.4462	3.4061
1473	246373	4.2847	7.2206	4.3611	4.1695	6.5709
1474	246374	3.8429	4.046	3.8566	3.8761	4.0164
1475	246375	4.3469	6.774	4.4155	4.433	6.9929
1476	246376	6.3794	5.8034	6.0186	8.0015	7.3456
1477	246377	4.5671	4.6201	4.7668	4.6198	4.5944
1478	246378	9.0696	8.0369	8.1978	7.1314	7.8217
1479	246379	10.759	10.02	10.578	10.5	10.658
1480	246380	3.7938	3.7191	3.8618	3.709	3.6542
1481	246381	3.8484	3.7957	3.8667	3.6183	3.5663
1482	246382	3.964	4.2928	4.158	4.019	3.9027
1483	246383	5.0964	4.6355	4.6825	4.9547	4.3859
1484	246384	9.5985	9.2347	9.2839	9.4414	9.3713
1485	246385	5.4842	4.927	4.6512	5.0506	4.8381
1486	246386	4.1276	4.079	4.3901	5.8382	4.4822
1487	246387	4.4557	4.293	4.3456	4.4877	4.1869
1488	246388	4.237	3.9954	4.1017	3.9602	3.892
1489	246389	4.2341	4.6546	6.4793	4.4151	5.9922
1490	246390	13.621	12.802	13.001	12.774	12.59
1491	246391	10.044	9.3916	10.173	9.3726	9.5357
1492	246392	3.9499	4.2054	4.185	4.2177	3.9169
1493	246393	5.1981	4.1093	4.7921	4.5843	4.7015
1494	246394	6.175	4.2685	4.6064	3.6503	4.1464
1495	246395	3.884	4.0707	4.017	4.2005	4.3985
1496	246396	7.9288	8.5688	8.3589	7.0521	7.6327
1497	246397	4.2132	6.8248	3.6172	3.5797	4.9409
1498	246398	7.7015	8.6841	9.3082	8.8738	8.5815
1499	246399	7.1243	7.9099	7.7709	7.7104	7.4287
1500	246400	8.2008	7.9583	8.3567	8.1711	8.4721
1501	246401	4.514	8.5445	6.7759	4.896	8.0121
1502	246402	4.3337	5.8484	4.2759	4.1711	5.1068
1503	246403	5.4297	6.3191	6.5236	5.2654	5.9705
1504	246404	7.4731	7.8045	7.5628	6.7391	7.3437
1505	246405	3.973	4.0029	3.979	4.3672	4.2774
1506	246406	3.9549	4.0527	4.1566	4.0064	3.9414
1507	246407	4.7386	4.6577	5.0983	4.8466	4.9146
1508	246408	9.1901	10.49	10.391	9.7951	9.8893
1509	246409	6.9598	7.0369	6.2954	5.9241	6.4048
1510	246410	5.8436	5.8897	6.2825	5.7845	5.9774
1511	246411	4.0932	4.0347	3.9615	3.933	3.9559
1512	246412	8.6978	7.7939	8.6047	8.9058	8.2726
1513	246413	4.3134	4.3642	4.1793	4.6708	4.3163
1514	246414	3.731	3.6557	3.711	3.6259	3.6061
1515	246415	4.1628	4.0902	4.1945	4.3892	4.5189
1516	246416	3.5623	4.8018	3.5843	3.5021	4.3918
1517	246417	5.369	4.262	4.3872	4.6243	4.6744
1518	246418	4.7669	4.2335	4.5942	4.4842	4.2778
1519	246419	4.2967	4.2671	4.1953	4.1197	4.0079
1520	246420	4.3012	4.4924	4.4043	4.2806	4.3096
1521	246421	9.9195	9.7666	9.3459	10.04	9.9162
1522	246422	7.5763	8.3887	7.7099	7.1648	8.062
1523	246423	7.0395	5.9334	6.3835	5.8385	6.0885
1524	246424	8.4548	8.3779	7.962	8.2206	7.9475
1525	246425	4.767	4.2507	4.3775	5.8665	8.9194
1526	246426	4.1308	4.1095	3.8678	4.2286	3.9796
1527	246427	7.2073	7.353	7.9431	7.5926	7.4297
1528	246428	5.7338	5.3795	5.8925	5.8626	5.7835
1529	246429	3.7638	3.7316	3.9265	5.1617	5.9578
1530	246430	4.0318	3.9043	4.1222	3.8865	3.7593
1531	246431	3.4546	3.3394	3.403	3.4075	3.3232
1532	246432	7.412	4.3972	5.669	4.373	4.2243
1533	246433	4.7577	4.5482	4.7634	4.3332	4.3126
1534	246434	11.26	7.6347	6.8984	6.1727	6.2182
1535	246435	4.1446	3.9805	4.1759	4.0249	4.1488
1536	246436	6.9829	6.8553	6.6089	6.6946	6.4461
1537	246437	3.9812	4.1328	4.2342	4.107	3.9535
1538	246438	4.2481	3.8318	3.8708	3.7894	3.7818
1539	246439	4.7993	4.6635	4.2796	4.6954	5.3789
1540	246440	10.404	8.0135	9.6813	10.588	8.7692
1541	246441	8.0366	7.6698	7.8817	8.0591	8.0968
1542	246442	7.903	7.411	7.7749	7.6256	7.6961
1543	246443	8.6954	8.0445	9.0556	8.1189	8.2587
1544	246444	4.6402	4.4969	4.5127	4.7189	4.4992
1545	246445	7.857	6.3092	7.1547	5.9398	5.8934
1546	246446	9.9133	9.5034	10.079	10.008	9.3816
1547	246447	7.4481	7.126	6.9021	7.2978	6.9449
1548	246448	8.458	8.9826	8.0934	8.1533	8.2694
1549	246449	6.5706	5.4515	5.9901	5.3947	5.2499
1550	246450	7.3798	5.901	5.7958	5.7802	5.66
1551	246451	9.0514	9.244	9.2255	8.9643	8.6765
1552	246452	11.009	10.3	9.9624	9.9278	9.9832
1553	246453	10.128	10.159	9.6991	10.502	10.179
1554	246454	9.028	7.1109	7.4888	7.5505	7.5841
1555	246455	4.2169	4.0042	4.0831	4.1835	4.0948
1556	246456	4.7472	3.6838	3.7772	3.8443	3.6507
1557	246457	6.0493	5.2542	5.4881	6.2164	5.7401
1558	246458	3.6478	3.5246	3.6894	3.657	3.6802
1559	246459	5.2205	7.7092	4.5446	4.7256	6.9507
1560	246460	9.6235	11.573	10.141	10.676	11.145
1561	246461	4.8749	5.0979	5.1842	5.4886	5.2719
1562	246462	5.8593	7.3618	7.668	6.6431	7.1826
1563	246463	6.1567	5.0443	5.5355	5.6333	5.4796
1564	246464	3.9502	3.9302	3.9889	3.9627	3.802
1565	246465	4.0416	4.0611	4.8838	5.7935	4.4477
1566	246466	8.4899	7.7986	10.023	10.488	9.2661
1567	246467	5.5481	5.5284	5.7688	5.5874	5.4223
1568	246468	10.023	9.5243	10.489	10.747	10.081
1569	246469	6.9694	6.3633	6.7125	6.4834	6.5188
1570	246470	3.8568	3.7697	3.8888	3.8993	3.7624
1571	246471	3.4786	3.5409	3.51	3.3784	3.4178
1572	246472	3.6196	3.6767	3.8297	3.6517	3.4007
1573	246473	3.6581	3.7242	3.6813	3.573	3.3754
1574	246474	3.6464	3.5806	3.6544	3.5988	3.6315
1575	246475	3.5891	3.5797	3.5692	4.057	4.6753
1576	246476	7.0139	8.7755	9.1961	9.0255	8.7059
1577	246477	4.1699	4.1916	4.6958	7.7014	5.0874
1578	246478	7.4077	6.9342	6.7422	7.8848	7.6216
1579	246479	9.5941	8.4287	8.3204	9.0483	8.9664
1580	246480	9.8035	8.5834	9.0382	8.5377	8.7429
1581	246481	8.573	8.2393	9.0068	8.9455	8.8677
1582	246482	7.031	8.6468	8.0636	8.8169	8.9597
1583	246483	4.3429	4.2905	4.6902	5.6549	5.0545
1584	246484	6.5338	5.2438	5.153	6.6414	6.4625
1585	246485	3.792	3.9881	3.8972	4.0205	3.8363
1586	246486	10.152	10.18	10.886	11.162	10.816
1587	246487	4.7075	4.3941	4.6879	4.5243	4.3759
1588	246488	5.3053	6.7842	8.8777	9.2456	9.8582
1589	246489	10.38	10.432	10.343	10.671	10.613
1590	246490	4.7014	9.3789	7.3096	7.5516	7.6703
1591	246491	3.8636	3.9919	3.9583	3.9464	3.8703
1592	246492	4.4716	3.9478	3.9261	3.892	3.8656
1593	246493	8.1263	6.1544	5.6656	4.9885	4.8703
1594	246494	4.6366	4.8142	4.9696	5.1783	4.9477
1595	246495	6.3255	5.4625	5.4153	5.9275	5.8159
1596	246496	8.6965	9.0189	8.6909	8.6201	8.4178
1597	246497	8.9883	7.8431	7.4277	7.5885	7.62
1598	246498	9.2463	10.37	5.5849	4.4021	6.0717
1599	246499	9.677	8.3857	8.2463	8.421	8.0052
1600	246500	8.9376	8.5635	8.3505	8.1095	7.9804
1601	246501	7.5297	7.8494	7.5465	7.2042	7.5524
1602	246502	8.7679	8.5003	5.0924	5.1144	5.4285
1603	246503	10.452	9.5195	9.7667	10.745	10.851
1604	246504	4.1702	3.7045	3.7773	3.8577	3.7787
1605	246505	5.5946	5.3521	5.2201	5.6423	6.0317
1606	246506	8.1346	7.7283	7.1101	6.8894	6.8298
1607	246507	7.2458	6.5516	6.3992	6.993	7.1582
1608	246508	10.206	9.8208	9.5796	8.505	8.9966
1609	246509	5.2963	4.7331	4.8671	5.1869	5.1395
1610	246510	4.4951	6.4568	7.997	5.3814	5.969
1611	246511	12.049	10.869	9.9642	9.8769	11.626
1612	246512	4.6339	4.2264	4.3767	5.3677	8.2443
1613	246513	7.7052	7.6915	7.2622	7.3663	7.2724
1614	246514	5.9402	5.312	5.323	5.7103	5.1594
1615	246515	7.0816	6.7903	6.6121	6.3514	6.353
1616	246516	7.3074	8.4046	8.634	10.688	8.8219
1617	246517	4.2937	3.9884	4.0368	4.4136	4.5113
1618	246518	5.2936	4.8062	5.7167	4.3954	4.6958
1619	246519	3.5777	3.7317	3.7132	3.7589	3.7352
1620	246520	4.1589	4.1537	5.2513	6.4844	4.7953
1621	246521	8.5498	6.9901	7.1181	7.9937	7.7519
1622	246522	3.5363	3.5839	3.7157	4.2171	4.6522
1623	246523	4.6565	4.7999	5.6646	4.7582	4.577
1624	246524	5.4638	8.614	8.4147	7.5035	6.7776
1625	246525	3.7649	3.8736	3.754	3.8007	3.7874
1626	246526	3.8926	3.9319	4.3223	6.9824	4.3277
1627	246527	8.3678	6.482	6.9297	8.1731	8.0243
1628	246528	8.6065	9.5107	8.5993	8.2632	8.518
1629	246529	7.5492	8.2987	8.8986	9.8038	8.7245
1630	246530	3.6225	3.6238	3.6921	3.5517	3.5103
1631	246531	4.0329	4.0577	4.0656	4.0361	3.835
1632	246532	10.727	11.614	8.7345	9.6146	9.8386
1633	246533	8.4246	8.2166	8.9722	8.4393	8.6599
1634	246534	4.1745	10.497	5.2839	5.6262	9.8727
1635	246535	4.0411	4.5508	7.4864	9.8652	7.262
1636	246536	6.5995	4.5202	4.5782	5.585	5.2182
1637	246537	5.1706	10.421	4.2991	5.2556	6.7569
1638	246538	6.8196	5.9028	6.6705	6.8431	7.083
1639	246539	8.3259	8.0792	8.002	8.3425	8.4233
1640	246540	5.745	10.638	8.4232	7.5658	10.197
1641	246541	8.8551	8.1257	8.1552	8.7703	8.2836
1642	246542	6.3949	6.9616	6.4373	6.1801	6.161
1643	246543	3.9325	4.0902	3.9597	3.8195	3.9268
1644	246544	4.0917	3.8397	4.1729	3.9408	3.8443
1645	246545	3.8811	3.9206	4.0394	3.8624	3.9682
1646	246546	9.7224	11.409	10.999	11.081	11.327
1647	246547	7.3976	6.5697	7.5398	8.0283	7.1242
1648	246548	6.1834	4.3587	4.8462	5.1871	4.9377
1649	246549	7.3275	7.8391	9.2241	6.877	8.0461
1650	246550	11.441	5.5416	5.6827	7.7525	5.7599
1651	246551	7.3465	7.2672	6.6608	6.2643	6.22
1652	246552	5.3473	4.3395	4.0078	4.1256	4.1463
1653	246553	8.0419	8.117	7.6385	7.7481	7.3969
1654	246554	10.639	8.7111	9.4555	9.5675	8.6225
1655	246555	8.2205	9.0485	8.9033	6.8731	7.6743
1656	246556	4.6992	4.1279	3.6415	3.4755	3.4049
1657	246557	3.9865	3.8036	3.7465	3.9196	4.2239
1658	246558	6.6025	6.0882	5.6076	5.9898	5.6911
1659	246559	8.8026	6.7312	6.4357	7.5035	7.2748
1660	246560	3.8054	3.7474	3.7842	3.9844	3.7783
1661	246561	6.3072	5.473	6.0662	5.8681	5.5046
1662	246562	9.7447	9.2925	9.1514	9.744	8.9991
1663	246563	3.7288	3.6746	3.6454	3.5506	3.4979
1664	246564	9.1491	9.2605	8.9823	9.1002	9.3348
1665	246565	5.3746	7.0485	9.0864	8.4492	7.2555
1666	246566	4.1957	4.277	4.2993	4.3107	4.397
1667	246567	6.3169	6.755	6.5515	6.3571	6.1368
1668	246568	3.9955	4.171	4.1289	4.2749	4.0004
1669	246569	3.9995	3.8101	4.1757	3.7235	3.7674
1670	246570	3.4956	3.4033	3.4622	3.4781	3.3916
1671	246571	4.0383	4.1016	4.0508	3.9801	3.9662
1672	246572	4.2679	4.2836	4.2508	4.1664	4.0059
1673	246573	4.2131	4.4239	4.273	4.1929	4.1171
1674	246574	4.2754	4.3851	4.4676	4.5319	4.414
1675	246575	6.9818	6.0437	5.9064	6.2503	6.0558
1676	246576	6.7224	5.354	4.634	6.6743	5.1763
1677	246577	3.6647	3.7723	3.8821	3.7639	3.7529
1678	246578	3.3689	3.4213	3.4027	3.4794	3.4203
1679	246579	3.6017	3.5406	3.4996	3.5759	3.452
1680	246580	5.1202	6.894	6.0522	8.2095	9.0119
1681	246581	4.9287	4.0234	4.1114	4.1675	4.1903
1682	246582	5.7105	4.5484	4.0786	3.9389	4.0742
1683	246583	6.9329	7.6017	6.9657	6.3244	6.511
1684	246584	11.657	11.673	10.294	11.294	11.233
1685	246585	5.9834	8.1006	7.5074	4.305	7.3214
1686	246586	4.0013	3.9427	3.9236	3.807	3.8508
1687	246587	5.1816	5.0752	5.2982	5.0785	5.0243
1688	246588	3.9698	3.7567	3.8304	3.7171	3.6934
1689	246589	4.5164	4.3974	4.6732	4.4192	4.3358
1690	246590	3.7985	3.6844	3.8816	3.6416	3.6822
1691	246591	5.9748	5.2803	5.5976	6.4606	6.5427
1692	246592	3.8611	3.7249	3.7241	3.8191	3.6932
1693	246593	7.5688	8.5392	9.2825	7.9452	8.2424
1694	246594	10.882	10.056	10.308	9.842	9.9759
1695	246595	4.3087	6.5947	9.5931	9.0641	8.2656
1696	246596	7.9509	5.486	5.1349	4.8437	4.8273
1697	246597	8.1326	5.3886	5.4046	5.6483	5.5161
1698	246598	7.3878	7.063	6.7479	6.907	7.0229
1699	246599	3.7001	3.6982	3.6131	3.8271	3.6987
1700	246600	8.7527	6.9647	4.1525	3.8872	5.2399
1701	246601	5.1558	5.5514	5.6499	5.5834	7.4959
1702	246602	4.0781	4.1023	4.2126	3.9227	4.1817
1703	246603	3.8753	4.0849	4.048	4.1451	3.9697
1704	246604	4.6245	4.3846	4.7518	4.2147	4.0401
1705	246605	4.1949	4.0822	4.1339	4.0151	4.0803
1706	246606	3.9688	3.866	3.957	3.8338	3.8659
1707	246607	5.1166	7.9393	6.2361	5.2025	6.472
1708	246608	4.1105	3.9523	4.1906	5.3793	4.0557
1709	246609	3.7536	3.8321	3.8985	3.8226	3.6481
1710	246610	5.5607	4.9798	4.963	4.8658	4.8435
1711	246611	7.4735	7.4394	7.5264	7.3861	7.6724
1712	246612	7.144	8.1868	9.0264	8.9732	8.5499
1713	246613	10.703	10.239	11.475	11.521	10.474
1714	246614	6.1806	6.1148	5.9727	5.7213	5.8656
1715	246615	3.7606	3.691	3.9331	3.8702	3.8498
1716	246616	4.9408	6.4223	5.0269	4.7386	6.1547
1717	246617	4.6138	5.3283	4.7231	4.7274	4.9199
1718	246618	3.5234	3.5889	3.6016	3.6732	3.6551
1719	246619	11.035	11.254	11.095	10.628	10.847
1720	246620	6.923	5.5503	3.8987	4.4007	4.1159
1721	246621	9.8583	9.7563	9.695	9.7846	9.8501
1722	246622	6.9956	8.6802	7.1736	6.446	7.208
1723	246623	10.443	7.5039	7.8127	9.1562	8.8284
1724	246624	3.7953	3.8782	3.9115	3.823	3.8739
1725	246625	5.4219	5.8574	6.2417	5.3937	5.6036
1726	246626	5.6807	7.1298	5.1925	5.2063	5.568
1727	246627	9.3258	10.105	11.186	11.996	11.192
1728	246628	9.8277	9.4899	9.3883	9.2845	9.2882
1729	246629	4.2484	4.2436	4.0989	4.0289	4.0687
1730	246630	6.6902	6.4765	6.228	5.9793	6.0797
1731	246631	10.735	9.9733	9.7846	11.644	10.848
1732	246632	4.498	4.1513	4.125	4.312	4.3865
1733	246633	4.6468	4.3914	3.9131	3.8462	3.8245
1734	246634	7.052	7.3174	7.6021	7.4099	7.1556
1735	246635	4.6922	4.5853	6.0299	7.6244	6.2867
1736	246636	12.092	11.64	11.917	11.814	11.616
1737	246637	4.1631	4.2681	4.1769	4.0558	3.8649
1738	246638	4.1886	4.256	4.0824	4.356	3.9702
1739	246639	3.5771	3.635	3.5499	3.6822	3.528
1740	246640	5.0023	4.7521	4.5679	4.7902	4.5944
1741	246641	3.3605	3.3259	3.3756	3.4131	3.354
1742	246642	3.5273	3.4142	3.4964	3.5698	3.3925
1743	246643	3.1869	3.1468	3.1383	3.083	3.1429
1744	246644	7.5453	6.8922	7.578	7.6806	7.25
1745	246645	9.3882	10.286	8.8506	8.5646	9.7759
1746	246646	3.7961	3.8293	3.7983	3.8089	3.7105
1747	246647	3.5518	3.5393	3.4283	3.5482	3.4446
1748	246648	3.9178	3.7317	3.8778	3.7264	3.7878
1749	246649	4.0101	3.8891	4.0322	3.9917	3.8676
1750	246650	9.8452	10.32	10.356	9.3859	9.8464
1751	246651	8.0679	5.1791	4.9556	4.802	4.6193
1752	246652	4.0469	9.6611	4.385	4.3104	7.4881
1753	246653	10.292	11.383	11.24	11.028	11.072
1754	246654	8.3273	7.9586	7.3241	7.3973	7.1967
1755	246655	3.6673	3.7833	3.8602	3.5596	3.6498
1756	246656	3.6971	3.5879	3.705	3.6369	3.6358
1757	246657	3.4713	3.6864	3.5215	3.6115	3.3589
1758	246658	3.403	3.5254	3.5341	3.4682	3.428
1759	246659	3.5143	3.6504	3.4522	3.5973	3.452
1760	246660	9.9599	11.011	10.505	10.4	10.71
1761	246661	3.5271	3.4074	3.3524	3.4212	3.3496
1762	246662	3.6408	3.6152	3.7308	3.6733	3.4778
1763	246663	4.8676	4.8329	4.8411	4.8169	4.6397
1764	246664	3.8701	3.9626	3.8465	4.0364	3.7352
1765	246665	4.8395	4.6694	4.8879	4.5259	4.3668
1766	246666	4.1	3.9503	3.9741	3.9256	3.8557
1767	246667	3.7256	3.8204	3.8625	3.7722	3.6903
1768	246668	3.3296	3.4258	3.4473	3.479	3.4342
1769	246669	4.4731	4.6421	4.6666	4.6576	4.5278
1770	246670	3.3097	3.2867	3.4091	3.3481	3.2299
1771	246671	3.8151	3.6542	3.8446	3.7843	3.5854
1772	246672	3.4978	3.5284	3.7138	3.4463	3.5588
1773	246673	9.2844	7.6153	8.4929	8.756	8.2944
1774	246674	5.5225	5.5556	5.5245	5.6479	5.4028
1775	246675	3.881	3.9726	3.9539	4.0418	3.8579
1776	246676	3.6388	3.6497	3.6419	3.6763	3.646
1777	246677	3.5433	3.5674	3.6484	3.6021	3.4374
1778	246678	3.6393	3.6024	3.5766	3.4839	3.4237
1779	246679	3.5446	3.4928	3.6383	3.553	3.5094
1780	246680	4.0771	4.126	4.4428	4.2927	4.1848
1781	246681	5.7697	5.9877	6.6262	5.9291	5.7382
1782	246682	10.223	9.6924	5.0768	5.0279	6.6851
1783	246683	4.2527	4.3126	4.2588	4.6711	4.8089
1784	246684	3.9735	3.8594	3.8286	4.0421	3.7899
1785	246685	4.457	4.118	4.4601	4.4556	4.1194
1786	246686	4.5616	4.6735	4.8053	4.5972	4.5253
1787	246687	4.2735	4.1648	4.3637	4.2233	4.042
1788	246688	3.6239	3.5593	3.6643	3.5955	3.5568
1789	246689	3.5602	3.5083	3.5643	3.5879	3.5484
1790	246690	4.0073	3.9827	3.8887	3.7749	3.7053
1791	246691	5.3467	5.3238	5.5283	5.1094	5.0961
1792	246692	3.3659	3.4906	3.4226	3.401	3.2967
1793	246693	4.7608	4.8554	4.9617	4.7433	4.5191
1794	246694	3.9721	3.8355	3.7915	3.7726	3.7548
1795	246695	4.9124	4.7878	4.8565	4.6089	4.4918
1796	246696	3.805	3.948	3.7915	3.8188	3.6799
1797	246697	4.2884	4.552	4.4212	4.3947	4.1519
1798	246698	3.6425	3.7538	3.8516	3.8304	3.7239
1799	246699	6.8857	5.4219	5.7599	6.1069	6.1293
1800	246700	3.7573	3.8526	3.8038	3.8104	3.5758
1801	246701	7.9747	8.9904	11.085	10.942	9.0481
1802	246702	10.975	12.73	12.885	12.467	12.938
1803	246703	4.3323	4.2031	4.8275	6.8774	6.6728
1804	246704	4.0582	3.8811	4.0064	3.8895	3.9214
1805	246705	3.814	3.9169	3.7647	3.7474	3.6693
1806	246706	3.6308	3.6044	3.7128	3.5656	3.546
1807	246707	3.9973	4.0012	3.9475	3.9642	4.0622
1808	246708	7.3727	9.1764	9.026	8.3643	8.8858
1809	246709	3.2006	3.2318	3.2198	3.2265	3.1825
1810	246710	3.5117	3.5036	3.5515	3.5419	3.5333
1811	246711	4.2362	4.2534	4.237	4.3006	4.136
1812	246712	3.5773	3.6283	3.6973	3.6265	3.5552
1813	246713	4.2411	4.0848	4.5119	4.0522	4.0398
1814	246714	7.5636	7.5477	7.3215	6.9917	7.264
1815	246715	4.0538	4.2461	4.3635	4.2211	4.1347
1816	246716	3.5984	3.6034	4.2875	3.5486	3.3745
1817	246717	4.737	4.57	4.4936	4.5031	4.2674
1818	246718	3.8976	3.9252	4.0167	4.0496	3.9221
1819	246719	3.9062	3.9378	3.9093	3.9357	3.8694
1820	246720	3.7282	3.5678	3.4922	3.4032	3.3906
1821	246721	4.8583	4.7575	4.3914	4.5253	4.4553
1822	246722	4.3826	4.2819	4.4268	4.2072	4.1444
1823	246723	3.9133	3.9514	3.9007	3.897	3.7182
1824	246724	6.3319	6.4858	6.1074	6.1207	6.3713
1825	246725	4.4386	4.4837	4.6501	4.2778	4.2858
1826	246726	3.6795	3.717	3.695	3.7139	3.5698
1827	246727	4.228	4.6411	5.8337	6.7985	4.7691
1828	246728	7.1125	7.4598	7.2921	6.6122	6.4121
1829	246729	3.318	3.4832	3.4576	3.4019	3.3959
1830	246730	8.2718	7.7958	9.0447	9.1978	9.4291
1831	246731	4.7598	3.9735	3.5919	3.4939	3.6039
1832	246732	6.5311	6.1859	5.7975	5.8748	5.959
1833	246733	4.8937	4.4748	5.0821	5.3167	4.7029
1834	246734	3.918	3.6811	3.6151	3.6354	3.5503
1835	246735	10.496	9.4431	9.359	9.5992	9.1683
1836	246736	5.078	4.7767	4.7582	5.3603	5.4001
1837	246737	7.4039	7.8233	6.2472	5.8555	6.5374
1838	246738	7.072	5.9998	6.0547	6.282	6.1579
1839	246739	3.8332	3.8358	3.8734	3.8696	3.7493
1840	246740	3.3758	3.4914	3.5227	3.4447	3.5509
1841	246741	9.1892	8.5197	8.6705	8.7457	8.8648
1842	246742	9.1089	9.3653	9.0367	8.7299	8.871
1843	246743	6.0176	4.9789	4.8452	5.4309	5.3398
1844	246744	10.689	10.826	11.518	11.758	11.938
1845	246745	9.1833	8.379	9.666	9.15	9.7066
1846	246746	4.1813	3.9595	4.6605	4.7434	5.0482
1847	246747	10.83	10.577	10.939	11.108	11.406
1848	246748	4.7737	4.9189	4.6353	4.5183	4.6496
1849	246749	7.8996	7.0273	7.8396	7.3245	7.0518
1850	246750	6.653	5.7251	5.7435	6.0368	5.8488
1851	246751	3.7809	3.9228	3.7848	3.7879	3.9605
1852	246752	4.5479	4.4317	4.546	4.2866	4.34
1853	246753	3.6991	3.77	3.9926	3.7194	3.6843
1854	246754	4.789	4.8771	5.0482	4.8019	4.7253
1855	246755	11.532	11.392	10.257	10.027	10.478
1856	246756	5.3512	8.0603	6.8882	5.6717	6.9801
1857	246757	4.877	4.5515	4.834	4.6554	4.5302
1858	246758	11.296	10.535	11.014	11.462	11.692
1859	246759	6.2257	6.8911	5.9297	5.293	6.1355
1860	246760	7.5441	7.3124	7.3922	6.8662	6.8993
1861	246761	3.9037	4.1661	4.149	3.9459	3.9093
1862	246762	6.129	4.806	4.8724	5.4055	5.1352
1863	246763	8.3157	11.058	10.968	9.4794	10.344
1864	246764	3.7583	3.6968	3.4817	3.5789	3.6458
1865	246765	5.0581	4.3796	4.3752	4.8478	4.5129
1866	246766	4.0562	4.1297	4.1737	4.0303	3.961
1867	246767	7.5344	6.9468	7.3933	7.7524	7.3994
1868	246768	6.3712	5.842	6.1323	6.7578	6.4536
1869	246769	3.9061	3.9794	4.0493	4.2083	3.8839
1870	246770	7.6725	6.557	6.9133	7.1649	6.7315
1871	246771	3.4325	3.3974	3.4685	3.3181	3.4374
1872	246772	7.6218	7.8026	7.8081	6.8674	7.6647
1873	246773	4.9487	4.9886	4.6888	4.8822	4.7194
1874	246774	4.1135	4.0405	4.2082	3.9361	3.8488
1875	246775	8.8448	8.3052	8.3798	8.6137	8.2869
1876	246776	5.3461	5.2848	5.2894	5.4746	5.1633
1877	246777	8.9615	10.03	6.7061	8.2584	8.0323
1878	246778	6.8257	9.9854	9.9955	8.4542	9.2077
1879	246779	9.7021	9.4957	9.3592	9.8034	9.4929
1880	246780	10.892	10.908	11.006	11.04	11.075
1881	246781	4.2488	5.5096	4.7854	4.8911	5.4321
1882	246782	5.7046	5.1072	5.3981	5.2696	5.0782
1883	246783	3.9971	4.0038	4.15	3.9255	3.8875
1884	246784	6.6795	6.5648	6.5328	6.7317	7.1517
1885	246785	8.8273	8.743	11.041	10.998	10.258
1886	246786	6.7372	6.5461	7.7765	6.877	6.1099
1887	246787	3.3668	3.3647	3.4383	3.2009	3.2331
1888	246788	3.6209	3.4475	3.5286	3.3913	3.2771
1889	246789	7.5162	8.1896	8.2215	8.0976	7.5931
1890	246790	5.6809	5.2804	4.7143	4.2565	4.7279
1891	246791	9.316	8.419	8.2373	8.8121	8.5095
1892	246792	3.8754	3.8853	4.0845	3.8802	3.8586
1893	246793	7.4088	6.9786	7.1267	8.0036	7.0677
1894	246794	5.5305	4.0459	4.3843	4.6862	4.6257
1895	246795	4.2797	4.3582	4.3236	4.1965	4.16
1896	246796	6.828	7.1754	7.2193	7.2034	6.8047
1897	246797	4.4917	4.5621	6.0452	5.6461	4.5698
1898	246798	4.3187	4.2201	4.1576	5.134	5.0508
1899	246799	10.112	9.4067	7.9811	7.1007	7.9695
1900	246800	7.1958	7.7608	10.113	10.054	9.0415
1901	246801	9.3523	8.7957	8.7122	8.4238	8.5119
1902	246802	4.4508	4.0268	4.0705	7.5616	8.5161
1903	246803	4.0651	3.8346	4.1177	3.6575	3.7854
1904	246804	3.6808	3.7426	3.8574	3.7996	3.5578
1905	246805	4.0194	4.0278	4.2144	4.0525	3.9353
1906	246806	3.3658	3.4022	3.5323	3.3747	3.3945
1907	246807	4.4745	7.5779	4.5766	4.478	6.9484
1908	246808	5.3894	4.6768	4.8342	4.9033	4.8467
1909	246809	6.9476	6.6404	6.6868	6.9159	6.4511
1910	246810	3.7048	3.8134	3.7143	3.6461	3.5312
1911	246811	3.9972	3.9759	3.9903	3.9116	3.9515
1912	246812	3.3489	3.4206	3.3845	3.3496	3.3759
1913	246813	3.2977	3.4245	3.3592	3.3213	3.2423
1914	246814	5.4444	4.1421	4.2532	4.2633	4.2414
1915	246815	4.7957	4.1841	4.2638	4.5295	4.2157
1916	246816	3.8603	3.7141	3.6658	3.6563	3.6047
1917	246817	4.8423	4.0978	4.4822	4.4297	4.1337
1918	246818	6.0218	4.4836	4.8632	4.6702	4.7176
1919	246819	3.1197	3.0747	3.1569	3.1618	3.0231
1920	246820	8.5858	6.1416	7.0401	6.1592	6.0449
1921	246821	6.8017	6.1258	4.586	4.7104	4.768
1922	246822	9.0473	7.4643	7.0579	6.5093	6.3093
1923	246823	3.3347	3.3615	3.3573	3.3952	3.3137
1924	246824	9.3247	9.3117	9.1289	9.1318	9.1216
1925	246825	10.982	11.549	7.093	5.3131	9.7845
1926	246826	4.9565	5.7849	8.9843	10.703	8.408
1927	246827	3.6074	3.5548	3.7042	5.2864	7.8426
1928	246828	4.7893	4.5781	4.556	4.3907	4.0713
1929	246829	11.528	6.4398	5.7138	5.9762	5.9718
1930	246830	8.1305	7.344	8.5055	7.1856	6.9939
1931	246831	4.6377	7.4152	9.0661	7.9326	7.5319
1932	246832	8.9744	9.1027	9.1858	8.5384	8.6835
1933	246833	3.6201	3.6514	3.7385	3.8891	3.9813
1934	246834	4.4316	4.3508	4.3418	4.3686	4.3192
1935	246835	5.1838	5.1421	5.4627	5.187	4.882
1936	246836	3.695	3.6225	3.7254	3.6938	3.5613
1937	246837	7.4736	6.8088	8.0193	5.9773	7.7152
1938	246838	5.5539	4.9458	5.2098	5.5534	5.1835
1939	246839	6.2335	7.8495	7.2773	8.1026	7.5329
1940	246840	8.5361	8.0104	7.9056	8.1483	7.8525
1941	246841	3.8698	3.9211	3.7825	3.8004	3.7583
1942	246842	7.1188	6.2245	4.5957	7.825	8.2525
1943	246843	9.1511	11.529	10.894	9.9852	11.087
1944	246844	4.3761	9.9542	9.3355	6.2558	9.9199
1945	246845	10.162	10.049	10.255	10.8	10.178
1946	246846	8.1303	7.7184	8.2311	8.0213	7.5966
1947	246847	8.499	6.6537	8.1403	8.3215	7.3293
1948	246848	4.6007	4.5532	4.3452	4.3325	4.1811
1949	246849	9.0969	7.148	8.2346	6.7638	6.4055
1950	246850	6.7169	5.6216	5.8054	6.7976	6.1728
1951	246851	3.4348	3.431	3.4801	3.441	3.4515
1952	246852	8.8934	8.0112	8.6309	8.5729	8.4924
1953	246853	4.1756	4.2171	4.1569	4.0517	3.9178
1954	246854	5.1249	3.8395	3.8416	3.7066	3.647
1955	246855	11.349	11.093	8.8743	8.4612	9.8342
1956	246856	7.9722	8.1401	8.3919	8.0664	7.988
1957	246857	3.7219	3.8686	3.7333	3.707	3.6893
1958	246858	11.551	11.205	9.8831	10.873	10.387
1959	246859	3.7777	3.8048	3.7161	3.6141	3.6512
1960	246860	3.7941	4.0049	4.0499	3.8729	4.1072
1961	246861	4.9276	9.0641	8.5541	9.9957	9.7461
1962	246862	6.9955	6.7445	7.5286	7.385	7.5524
1963	246863	9.0733	10.427	11.043	11.079	11.262
1964	246864	9.984	7.1306	6.7173	7.8786	7.1768
1965	246865	7.785	7.1345	7.4396	6.9029	6.7778
1966	246866	3.8237	3.7093	3.7359	3.7626	3.6058
1967	246867	3.4862	3.4371	3.5631	3.4691	3.4116
1968	246868	4.2297	7.9112	4.6481	4.2191	7.6392
1969	246869	4.1959	4.0908	4.2587	4.1626	4.0092
1970	246870	10.502	10.9	10.51	11.466	10.836
1971	246871	3.3669	3.3265	3.35	3.3229	3.3107
1972	246872	4.096	4.039	4.0179	4.0143	3.9637
1973	246873	3.8274	3.8902	3.8938	3.8864	3.7439
1974	246874	5.2854	5.2264	5.3362	5.303	5.1189
1975	246875	3.962	3.9877	3.8447	3.818	3.7336
1976	246876	3.6398	3.7384	3.7406	3.7973	3.7173
1977	246877	3.7218	3.6475	3.7295	3.7137	3.7606
1978	246878	3.9381	3.8776	3.9669	3.8086	3.8318
1979	246879	8.4498	7.8955	7.4532	7.7362	7.8769
1980	246880	3.4517	3.5794	3.4149	3.4463	3.402
1981	246881	4.3738	4.3332	4.1302	4.2219	4.1186
1982	246882	5.7854	5.235	5.3405	5.5181	5.2035
1983	246883	4.04	4.1103	3.9925	4.1919	4.1284
1984	246884	5.8628	5.6685	4.2904	4.2739	4.2955
1985	246885	7.4914	8.7832	6.3053	5.4683	6.3645
1986	246886	8.1595	8.3256	7.5695	6.5921	7.2397
1987	246887	4.7463	5.1852	4.6711	4.5799	4.467
1988	246888	9.3232	9.426	5.9777	5.811	8.5231
1989	246889	5.0481	4.2982	4.0808	4.0288	3.9754
1990	246890	4.2919	4.2391	4.2645	4.0731	4.16
1991	246891	4.9163	4.9842	5.0209	5.1067	5.1276
1992	246892	5.4785	5.1349	5.3572	5.2754	5.2208
1993	246893	8.5283	8.0506	7.6075	7.7694	7.4298
1994	246894	4.7532	4.874	4.8148	4.717	4.662
1995	246895	9.1956	9.3394	9.157	9.6859	9.8454
1996	246896	3.8031	3.8278	3.6169	3.8088	3.7341
1997	246897	9.6958	9.4931	8.73	9.2103	9.0412
1998	246898	4.6695	4.0023	4.1143	4.0272	4.1218
1999	246899	6.9318	5.5986	4.9732	4.8576	4.7397
2000	246900	5.254	4.7392	4.7643	4.6928	4.652
[truncated: 20,746 more rows]
